# Supplementary material for: Bis[tris(propane-1,3-diamine-κ2 N,N′)­nickel(II)] di­aqua­bis(propane-1,3-di­amine-κ2 N,N′)nickel(II) hexa­bromide dihydrate
Source: Acta Crystallogr Sect E Struct Rep Online. 2014 May 21;70(Pt 6):m227–8. doi: 10.1107/S1600536814011052 (PMC4051000; doi:10.1107/S1600536814011052)
Supplement: Supplementary file 1 [file e-70-0m227-sup1.cif]

##############################################################################
#                                                                            #
# This CIF contains the data in a paper accepted for publication in          #
# Acta Crystallographica Section E. It conforms to the requirements of       #
# Notes for Authors for Acta Crystallographica Section E, and has been       #
# peer reviewed under the auspices of the IUCr Commission on Journals.       #
#                                                                            #
# Full details of the Crystallographic Information File format               #
# are given in the paper "The Crystallographic Information File (CIF):       #
# a New Standard Archive File for Crystallography" by S. R. Hall, F. H.      #
# Allen and I. D. Brown [Acta Cryst. (1991), A47, 655-685].                  #
#                                                                            #
# The current version of the core CIF dictionary is obtainable from          #
# ftp://ftp.iucr.org/pub/cif_core.dic.                                       #
#                                                                            #
# Software is freely available for graphical display of the structure(s)     #
# in this CIF. For information consult the CIF software page                 #
# http://www.iucr.org/resources/cif/software.                                #
#                                                                            #
# This file may be used for bona fide research purposes within the           #
# scientific community so long as proper attribution is given to the journal # 
# article from which it was obtained.                                        #
#                                                                            #
##############################################################################
data_global
_audit_creation_method     SHELXL
_journal_date_recd_electronic     2014-03-19
_journal_date_accepted     2014-05-13
_journal_name_full     'Acta Crystallographica, Section E'
_journal_year     2014
_journal_volume     70
_journal_issue      6
_journal_page_first     m227
_journal_page_last     m228
_journal_paper_category     QM
_journal_paper_doi     10.1107/S1600536814011052
_journal_coeditor_code     RK2424
_publ_contact_author_name     'Dr Rekik Walid'
_publ_contact_author_address
;
Laboratoire physico-chimie de l\'Etat Solide,D\'epartement de Chimie
Facult\'e des Sciences de Sfax, Universit\'e de Sfax, BP 1171,
3018 Sfax,
Tunisia
;
_publ_contact_author_email     'w_rekik@alinto.com'
_publ_contact_author_fax     '00 216 74 27 44 37'
_publ_contact_author_phone     '00 216 97 34 11 85'
_publ_section_title
;
Bis[tris(propane-1,3-diamine-\k^2^<i>N</i>,<i>N</i>')nickel(II)]
diaquabis(propane-1,3-diamine-\k^2^<i>N</i>,<i>N</i>')nickel(II)
hexabromide dihydrate
;
loop_
    _publ_author_name
    _publ_author_address
    'Yangui, Aymen'
;
 Laboratoire de Physique Appliqu\'ee,
 Facult\'e des Sciences de Sfax, Universit\'e de Sfax, BP 1171, 3018 Sfax,
 Tunisia
;
    'Rekik, Walid'
;
 Laboratoire Physico-Chimie de l'Etat Solide, D\'epartement de Chimie,
 Facult\'e des Sciences de Sfax, Universit\'e de Sfax, BP 1171,
 3018 Sfax, Tunisia
;
    'Elleuch, Slim'
;
 Laboratoire de Physique Appliqu\'ee,
 Facult\'e des Sciences de Sfax, Universit\'e de Sfax, BP 1171, 3018 Sfax,
 Tunisia
;
    'Abid, Younes'
;
 Laboratoire de Physique Appliqu\'ee,
 Facult\'e des Sciences de Sfax, Universit\'e de Sfax, BP 1171, 3018 Sfax,
 Tunisia
;
_publ_section_synopsis     .
data_I
_audit_creation_method     'SHELXL--2013'
_database_code_depnum_ccdc_archive     'CCDC 1002808'
_chemical_name_systematic
;
Bis[tris(propane-1,3-diamine-\k^2^<i>N</i>,<i>N</i>')nickel(II)]
diaquabis(propane-1,3-diamine-\k^2^<i>N</i>,<i>N</i>')nickel(II)
hexabromide dihydrate
;
_chemical_name_common     ?
_chemical_formula_moiety
                      '2(C9 H30 N6 Ni 2+), C6 H24 N4 Ni O2 2+, 6(Br -), 2(H2 O)'
_chemical_formula_sum     'C24 H88 Br6 N16 Ni3 O4'
_chemical_formula_iupac
                      '[Ni (C3 H10 N2)3]2 [Ni (C3 H10 N2)2 (H2 O)2] Br6 , 2H2 O'
_chemical_formula_weight     1320.57
_chemical_melting_point     ?
_shelx_space_group_comment
;
 The symmetry employed for this shelxl refinement is uniquely defined
 by the following loop, which should always be used as a source of
 symmetry information in preference to the above space--group names.
 They are only intended as comments.
;
_space_group_crystal_system     triclinic
_space_group_name_H-M_alt     'P -1'
_space_group_name_Hall     '-P 1'
loop_
    _space_group_symop_operation_xyz
    'x, y, z'
    '-x, -y, -z'
_cell_length_a     8.760(5)
_cell_length_b     13.327(5)
_cell_length_c     13.387(5)
_cell_angle_alpha     107.774(5)
_cell_angle_beta     109.045(5)
_cell_angle_gamma     99.504(5)
_cell_volume     1344.6(11)
_cell_formula_units_Z     1
_cell_measurement_reflns_used     17594
_cell_measurement_theta_min     1.68
_cell_measurement_theta_max     31.20
_cell_measurement_temperature     296(2)
_exptl_crystal_description     'pellets'
_exptl_crystal_colour     'purple'
_exptl_crystal_size_max     0.36
_exptl_crystal_size_mid     0.30
_exptl_crystal_size_min     0.16
_exptl_crystal_density_diffrn     1.631
_exptl_crystal_density_meas     ?
_exptl_crystal_density_method     ?
_exptl_crystal_F_000     670
_exptl_absorpt_coefficient_mu     5.540
_exptl_absorpt_correction_type     analytical
_exptl_absorpt_process_details
;
(de Meulenaer & Tompa, 1965)
;
_shelx_estimated_absorpt_T_min     ?
_shelx_estimated_absorpt_T_max     ?
_exptl_absorpt_correction_T_min     0.2148
_exptl_absorpt_correction_T_max     0.3302
_exptl_special_details     ?
_diffrn_ambient_temperature     296(2)
_diffrn_radiation_type     'MoK\a'
_diffrn_radiation_wavelength     0.71073
_diffrn_radiation_monochromator     'horizontally mounted graphite crystal'
_diffrn_measurement_device_type     'Nonius KappaCCD'
_diffrn_measurement_method     'rotation images, thick slices'
_diffrn_detector_area_resol_mean     9
_diffrn_reflns_number     17594
_diffrn_reflns_av_R_equivalents     0.0280
_diffrn_reflns_theta_min     1.679
_diffrn_reflns_theta_max     31.199
_diffrn_reflns_theta_full     25.242
_diffrn_measured_fraction_theta_max     0.993
_diffrn_measured_fraction_theta_full     0.995
_diffrn_reflns_limit_h_min     -12
_diffrn_reflns_limit_h_max     12
_diffrn_reflns_limit_k_min     -19
_diffrn_reflns_limit_k_max     18
_diffrn_reflns_limit_l_min     -19
_diffrn_reflns_limit_l_max     18
_refine_special_details
;
 Refinement of <i>F</i>^2^ against ALL reflections. The weighted
 <i>R</i>--factor <i>wR</i> and goodness of fit <i>S</i> are based on
 <i>F</i>^2^, conventional <i>R</i>--factors <i>R</i> are based on <i>F</i>,
 with <i>F</i> set to zero for negative <i>F</i>^2^. The threshold expression
 of <i>F</i>^2^ > \s(<i>F</i>^2^) is used only for calculating
 <i>R</i>--factors(gt) <i>etc</i>. and is not relevant to the choice of
 reflections for refinement. <i>R</i>--factors based on <i>F</i>^2^ are
 statistically about twice as large as those based on <i>F</i>, and
 <i>R</i>--factors based on ALL data will be even larger.
;
_reflns_number_total     8674
_reflns_number_gt     5022
_reflns_threshold_expression     'I > 2\s(I)'
_refine_ls_structure_factor_coef     Fsqd
_refine_ls_matrix_type     full
_refine_ls_R_factor_all     0.0915
_refine_ls_R_factor_gt     0.0382
_refine_ls_wR_factor_gt     0.0712
_refine_ls_wR_factor_ref     0.0840
_refine_ls_goodness_of_fit_ref     1.000
_refine_ls_restrained_S_all     1.000
_refine_ls_number_reflns     8674
_refine_ls_number_parameters     257
_refine_ls_number_restraints     6
_refine_ls_hydrogen_treatment     mixed
_refine_ls_weighting_scheme     calc
_refine_ls_weighting_details
              'w=1/[\s^2^(Fo^2^)+(0.0337P)^2^+0.1194P] where P=(Fo^2^+2Fc^2^)/3'
_atom_sites_solution_hydrogens     geom
_atom_sites_solution_primary     direct
_atom_sites_solution_secondary     difmap
_refine_ls_shift/su_max     0.001
_refine_ls_shift/su_mean     0.000
_refine_diff_density_max     0.897
_refine_diff_density_min     -0.743
_refine_ls_extinction_method     'none'
_refine_ls_extinction_coef     .
loop_
    _atom_type_symbol
    _atom_type_description
    _atom_type_scat_dispersion_real
    _atom_type_scat_dispersion_imag
    _atom_type_scat_source
    'C' 'C' 0.0033 0.0016
                         'International Tables Vol C Tables 4.2.6.8 and 6.1.1.4'
    'H' 'H' 0.0000 0.0000
                         'International Tables Vol C Tables 4.2.6.8 and 6.1.1.4'
    'N' 'N' 0.0061 0.0033
                         'International Tables Vol C Tables 4.2.6.8 and 6.1.1.4'
    'Ni' 'Ni' 0.3393 1.1124
                         'International Tables Vol C Tables 4.2.6.8 and 6.1.1.4'
    'Br' 'Br' -0.2901 2.4595
                         'International Tables Vol C Tables 4.2.6.8 and 6.1.1.4'
    'O' 'O' 0.0106 0.0060
                         'International Tables Vol C Tables 4.2.6.8 and 6.1.1.4'
_computing_data_collection     '<i>COLLECT</i> (Nonius, 1998)'
_computing_cell_refinement     '<i>HKL Scalepack</i> (Otwinowski & Minor 1997)'
_computing_data_reduction
           '<i>HKL Denzo</i> and <i>HKL Scalepack</i> (Otwinowski & Minor 1997)'
_computing_structure_solution     '<i>SHELXS2013</i> (Sheldrick, 2008)'
_computing_structure_refinement     '<i>SHELXL2013</i> (Sheldrick, 2008)'
_computing_molecular_graphics     '<i>DIAMOND</i> (Brandenburg & Berndt, 1999)'
_computing_publication_material     '<i>WinGX</i> (Farrugia, 2012)'
loop_
    _atom_site_type_symbol
    _atom_site_label
    _atom_site_fract_x
    _atom_site_fract_y
    _atom_site_fract_z
    _atom_site_U_iso_or_equiv
    _atom_site_adp_type
    _atom_site_calc_flag
    _atom_site_occupancy
    _atom_site_disorder_assembly
    _atom_site_disorder_group
    Br Br1 0.69831(4) 0.50049(3) 0.37689(3) 0.05784(10) Uani d 1 . .
    Br Br3 0.38496(5) 1.04327(3) 0.31879(3) 0.07285(12) Uani d 1 . .
    Ni Ni1 0.0000 0.0000 0.0000 0.03393(11) Uani d 1 . .
    Ni Ni2 0.24711(4) 0.65812(2) 0.34338(3) 0.03374(9) Uani d 1 . .
    N N3 0.1826(3) 0.80148(18) 0.3275(2) 0.0479(6) Uani d 1 . .
    H H3A 0.2872 0.8609 0.3623 0.057 Uiso calc 1 . .
    H H3B 0.1356 0.7875 0.2464 0.057 Uiso calc 1 . .
    N N4 0.2454(3) 0.71517(19) 0.51262(19) 0.0465(6) Uani d 1 . .
    H H4A 0.2339 0.6523 0.5346 0.056 Uiso calc 1 . .
    H H4B 0.3555 0.7668 0.5650 0.056 Uiso calc 1 . .
    N N5 -0.0146(3) 0.56993(17) 0.26203(19) 0.0424(5) Uani d 1 . .
    H H5A -0.0588 0.5801 0.3209 0.051 Uiso calc 1 . .
    H H5B -0.0703 0.6044 0.2122 0.051 Uiso calc 1 . .
    N N6 0.3057(3) 0.51614(18) 0.3677(2) 0.0491(6) Uani d 1 . .
    H H6A 0.4190 0.5213 0.3709 0.059 Uiso calc 1 . .
    H H6B 0.3108 0.5223 0.4429 0.059 Uiso calc 1 . .
    N N7 0.2549(3) 0.6107(2) 0.1765(2) 0.0487(6) Uani d 1 . .
    H H7A 0.2807 0.5409 0.1602 0.058 Uiso calc 1 . .
    H H7B 0.1415 0.5965 0.1215 0.058 Uiso calc 1 . .
    N N8 0.5159(3) 0.7397(2) 0.4153(2) 0.0527(6) Uani d 1 . .
    H H8A 0.5440 0.7955 0.4901 0.063 Uiso calc 1 . .
    H H8B 0.5733 0.6855 0.4278 0.063 Uiso calc 1 . .
    C C9 0.1995(5) 0.4044(2) 0.2877(3) 0.0694(10) Uani d 1 . .
    H H9A 0.2356 0.3520 0.3198 0.083 Uiso calc 1 . .
    H H9B 0.2153 0.3886 0.2167 0.083 Uiso calc 1 . .
    O O2 0.4632(4) 0.2799(2) 0.1212(3) 0.0724(7) Uani d 1 . .
    C C7 -0.0660(4) 0.4506(3) 0.1937(3) 0.0608(9) Uani d 1 . .
    H H7C -0.0349 0.4388 0.1287 0.073 Uiso calc 1 . .
    H H7D -0.1878 0.4215 0.1644 0.073 Uiso calc 1 . .
    C C8 0.0148(5) 0.3893(3) 0.2623(3) 0.0762(11) Uani d 1 . .
    H H8C -0.0453 0.3114 0.2213 0.091 Uiso calc 1 . .
    H H8D 0.0017 0.4128 0.3343 0.091 Uiso calc 1 . .
    C C12 0.3715(4) 0.6846(3) 0.1526(3) 0.0668(10) Uani d 1 . .
    H H12A 0.3364 0.7505 0.1559 0.080 Uiso calc 1 . .
    H H12B 0.3629 0.6478 0.0754 0.080 Uiso calc 1 . .
    C C10 0.5908(4) 0.7931(3) 0.3539(3) 0.0670(10) Uani d 1 . .
    H H10A 0.7124 0.8206 0.3962 0.080 Uiso calc 1 . .
    H H10B 0.5493 0.8558 0.3514 0.080 Uiso calc 1 . .
    C C11 0.5517(4) 0.7177(3) 0.2342(3) 0.0700(10) Uani d 1 . .
    H H11A 0.6220 0.7537 0.2047 0.084 Uiso calc 1 . .
    H H11B 0.5825 0.6515 0.2365 0.084 Uiso calc 1 . .
    C C6 0.1161(4) 0.7689(3) 0.5323(3) 0.0581(8) Uani d 1 . .
    H H6C 0.1345 0.7911 0.6124 0.070 Uiso calc 1 . .
    H H6D 0.0048 0.7160 0.4872 0.070 Uiso calc 1 . .
    C C5 0.1219(4) 0.8689(2) 0.5008(3) 0.0602(9) Uani d 1 . .
    H H5C 0.0513 0.9085 0.5289 0.072 Uiso calc 1 . .
    H H5D 0.2369 0.9174 0.5397 0.072 Uiso calc 1 . .
    C C4 0.0649(4) 0.8433(3) 0.3750(3) 0.0561(8) Uani d 1 . .
    H H4C -0.0453 0.7888 0.3348 0.067 Uiso calc 1 . .
    H H4D 0.0530 0.9097 0.3614 0.067 Uiso calc 1 . .
    O O1 0.2016(3) 0.13735(17) 0.13311(19) 0.0517(5) Uani d 1 . .
    N N1 -0.0659(3) -0.03912(19) 0.1248(2) 0.0458(6) Uani d 1 . .
    H H1A -0.0704 -0.1156 0.1105 0.055 Uiso calc 1 . .
    H H1B 0.0263 0.0048 0.1986 0.055 Uiso calc 1 . .
    C C2 -0.2457(4) 0.0852(2) 0.1389(3) 0.0557(8) Uani d 1 . .
    H H2A -0.1409 0.1416 0.1933 0.067 Uiso calc 1 . .
    H H2B -0.3326 0.0984 0.1668 0.067 Uiso calc 1 . .
    C C1 -0.2248(4) -0.0249(2) 0.1366(3) 0.0566(8) Uani d 1 . .
    H H1C -0.2239 -0.0320 0.2068 0.068 Uiso calc 1 . .
    H H1D -0.3203 -0.0828 0.0731 0.068 Uiso calc 1 . .
    C C3 -0.2917(4) 0.0979(3) 0.0259(3) 0.0570(8) Uani d 1 . .
    H H3C -0.3864 0.0353 -0.0318 0.068 Uiso calc 1 . .
    H H3D -0.3278 0.1637 0.0321 0.068 Uiso calc 1 . .
    N N2 -0.1514(3) 0.10575(18) -0.0122(2) 0.0446(6) Uani d 1 . .
    H H2C -0.0768 0.1806 0.0304 0.053 Uiso calc 1 . .
    H H2D -0.1994 0.0965 -0.0919 0.053 Uiso calc 1 . .
    Br Br2 0.12791(4) 0.32662(3) -0.04291(3) 0.05752(10) Uani d 1 . .
    H H2 0.261(4) 0.119(3) 0.184(2) 0.070(12) Uiso d 1 . .
    H H1 0.270(4) 0.185(3) 0.128(3) 0.108(17) Uiso d 1 . .
    H H3 0.521(4) 0.330(2) 0.1855(18) 0.084(14) Uiso d 1 . .
    H H4 0.405(5) 0.307(3) 0.079(3) 0.111(19) Uiso d 1 . .
loop_
    _atom_site_aniso_label
    _atom_site_aniso_U_11
    _atom_site_aniso_U_22
    _atom_site_aniso_U_33
    _atom_site_aniso_U_12
    _atom_site_aniso_U_13
    _atom_site_aniso_U_23
    Br1 0.0568(2) 0.0720(2) 0.0668(2) 0.02667(17) 0.03530(17) 0.04018(18)
    Br3 0.0733(2) 0.04978(19) 0.0567(2) -0.00541(16) -0.01077(18) 0.02214(16)
    Ni1 0.0335(2) 0.0323(2) 0.0336(3) 0.00772(19) 0.0118(2) 0.01223(19)
    Ni2 0.03470(18) 0.03048(17) 0.03582(19) 0.00762(13) 0.01576(15) 0.01176(14)
    N3 0.0499(14) 0.0408(13) 0.0612(16) 0.0171(11) 0.0269(13) 0.0235(12)
    N4 0.0570(15) 0.0414(13) 0.0385(13) 0.0122(11) 0.0188(12) 0.0137(10)
    N5 0.0420(13) 0.0409(12) 0.0389(13) 0.0028(10) 0.0187(11) 0.0106(10)
    N6 0.0630(16) 0.0460(14) 0.0553(16) 0.0250(12) 0.0345(14) 0.0252(12)
    N7 0.0516(15) 0.0519(14) 0.0452(14) 0.0109(12) 0.0265(12) 0.0169(12)
    N8 0.0403(14) 0.0534(15) 0.0570(16) 0.0084(12) 0.0165(12) 0.0178(12)
    C9 0.108(3) 0.0420(18) 0.074(2) 0.0338(19) 0.049(2) 0.0228(17)
    O2 0.0647(17) 0.0603(16) 0.081(2) 0.0147(14) 0.0234(15) 0.0215(16)
    C7 0.059(2) 0.0519(18) 0.051(2) -0.0073(16) 0.0266(17) 0.0003(15)
    C8 0.099(3) 0.0324(16) 0.087(3) -0.0027(18) 0.047(2) 0.0101(17)
    C12 0.063(2) 0.089(3) 0.071(2) 0.022(2) 0.039(2) 0.048(2)
    C10 0.0399(17) 0.068(2) 0.095(3) 0.0065(16) 0.0271(19) 0.039(2)
    C11 0.059(2) 0.093(3) 0.091(3) 0.028(2) 0.049(2) 0.055(2)
    C6 0.064(2) 0.064(2) 0.0399(17) 0.0155(17) 0.0264(16) 0.0068(15)
    C5 0.060(2) 0.0494(18) 0.057(2) 0.0242(16) 0.0199(17) 0.0008(15)
    C4 0.0552(19) 0.0573(19) 0.066(2) 0.0295(16) 0.0289(17) 0.0248(16)
    O1 0.0493(13) 0.0416(12) 0.0456(13) 0.0006(10) 0.0058(11) 0.0136(10)
    N1 0.0493(14) 0.0446(13) 0.0431(14) 0.0090(11) 0.0194(12) 0.0181(11)
    C2 0.0550(19) 0.0469(17) 0.063(2) 0.0095(15) 0.0342(17) 0.0097(15)
    C1 0.059(2) 0.0500(18) 0.061(2) 0.0045(15) 0.0353(17) 0.0156(15)
    C3 0.0442(17) 0.0560(19) 0.068(2) 0.0177(15) 0.0221(16) 0.0183(16)
    N2 0.0412(13) 0.0419(13) 0.0522(15) 0.0136(11) 0.0179(12) 0.0204(11)
    Br2 0.0688(2) 0.05470(19) 0.04544(18) 0.01940(16) 0.01714(16) 0.02018(14)
_geom_special_details
;
 All s.u.'s (except the s.u. in the dihedral angle between two l.s. planes)
 are estimated using the full covariance matrix. The cell s.u.'s are taken
 into account individually in the estimation of s.u.'s in distances, angles
 and torsion angles; correlations between s.u.'s in cell parameters are only
 used when they are defined by crystal symmetry. An approximate (isotropic)
 treatment of cell s.u.'s is used for estimating s.u.'s involving l.s. planes.
;
loop_
    _geom_bond_atom_site_label_1
    _geom_bond_atom_site_label_2
    _geom_bond_site_symmetry_2
    _geom_bond_distance
    _geom_bond_publ_flag
    Ni1 N2 2 2.095(2) ?
    Ni1 N2 . 2.095(2) ?
    Ni1 N1 2 2.112(2) ?
    Ni1 N1 . 2.112(2) ?
    Ni1 O1 2 2.129(2) ?
    Ni1 O1 . 2.129(2) ?
    Ni2 N5 . 2.127(2) ?
    Ni2 N6 . 2.130(2) ?
    Ni2 N3 . 2.131(2) ?
    Ni2 N7 . 2.155(2) ?
    Ni2 N4 . 2.165(2) ?
    Ni2 N8 . 2.166(3) ?
    N3 C4 . 1.476(4) ?
    N3 H3A . 0.9700 ?
    N3 H3B . 0.9700 ?
    N4 C6 . 1.487(4) ?
    N4 H4A . 0.9700 ?
    N4 H4B . 0.9700 ?
    N5 C7 . 1.475(4) ?
    N5 H5A . 0.9700 ?
    N5 H5B . 0.9700 ?
    N6 C9 . 1.465(4) ?
    N6 H6A . 0.9700 ?
    N6 H6B . 0.9700 ?
    N7 C12 . 1.481(4) ?
    N7 H7A . 0.9700 ?
    N7 H7B . 0.9700 ?
    N8 C10 . 1.472(4) ?
    N8 H8A . 0.9700 ?
    N8 H8B . 0.9700 ?
    C9 C8 . 1.505(5) ?
    C9 H9A . 0.9700 ?
    C9 H9B . 0.9700 ?
    O2 H3 . 0.834(17) ?
    O2 H4 . 0.841(17) ?
    C7 C8 . 1.495(5) ?
    C7 H7C . 0.9700 ?
    C7 H7D . 0.9700 ?
    C8 H8C . 0.9700 ?
    C8 H8D . 0.9700 ?
    C12 C11 . 1.493(5) ?
    C12 H12A . 0.9700 ?
    C12 H12B . 0.9700 ?
    C10 C11 . 1.497(5) ?
    C10 H10A . 0.9700 ?
    C10 H10B . 0.9700 ?
    C11 H11A . 0.9700 ?
    C11 H11B . 0.9700 ?
    C6 C5 . 1.513(4) ?
    C6 H6C . 0.9700 ?
    C6 H6D . 0.9700 ?
    C5 C4 . 1.499(4) ?
    C5 H5C . 0.9700 ?
    C5 H5D . 0.9700 ?
    C4 H4C . 0.9700 ?
    C4 H4D . 0.9700 ?
    O1 H2 . 0.843(17) ?
    O1 H1 . 0.839(18) ?
    N1 C1 . 1.486(4) ?
    N1 H1A . 0.9700 ?
    N1 H1B . 0.9700 ?
    C2 C1 . 1.501(4) ?
    C2 C3 . 1.504(5) ?
    C2 H2A . 0.9700 ?
    C2 H2B . 0.9700 ?
    C1 H1C . 0.9700 ?
    C1 H1D . 0.9700 ?
    C3 N2 . 1.476(4) ?
    C3 H3C . 0.9700 ?
    C3 H3D . 0.9700 ?
    N2 H2C . 0.9700 ?
    N2 H2D . 0.9700 ?
loop_
    _geom_angle_atom_site_label_1
    _geom_angle_atom_site_label_2
    _geom_angle_atom_site_label_3
    _geom_angle_site_symmetry_1
    _geom_angle_site_symmetry_3
    _geom_angle
    _geom_angle_publ_flag
    N2 Ni1 N2 2 . 180.0 ?
    N2 Ni1 N1 2 2 93.54(9) ?
    N2 Ni1 N1 . 2 86.46(9) ?
    N2 Ni1 N1 2 . 86.46(9) ?
    N2 Ni1 N1 . . 93.54(9) ?
    N1 Ni1 N1 2 . 180.0 ?
    N2 Ni1 O1 2 2 88.38(10) ?
    N2 Ni1 O1 . 2 91.62(10) ?
    N1 Ni1 O1 2 2 89.33(10) ?
    N1 Ni1 O1 . 2 90.67(10) ?
    N2 Ni1 O1 2 . 91.62(10) ?
    N2 Ni1 O1 . . 88.38(10) ?
    N1 Ni1 O1 2 . 90.67(10) ?
    N1 Ni1 O1 . . 89.33(10) ?
    O1 Ni1 O1 2 . 180.0 ?
    N5 Ni2 N6 . . 90.12(10) ?
    N5 Ni2 N3 . . 88.80(10) ?
    N6 Ni2 N3 . . 176.31(9) ?
    N5 Ni2 N7 . . 88.31(9) ?
    N6 Ni2 N7 . . 93.53(9) ?
    N3 Ni2 N7 . . 89.98(10) ?
    N5 Ni2 N4 . . 93.56(9) ?
    N6 Ni2 N4 . . 89.02(9) ?
    N3 Ni2 N4 . . 87.51(9) ?
    N7 Ni2 N4 . . 176.84(9) ?
    N5 Ni2 N8 . . 175.67(9) ?
    N6 Ni2 N8 . . 88.21(10) ?
    N3 Ni2 N8 . . 93.10(10) ?
    N7 Ni2 N8 . . 87.80(10) ?
    N4 Ni2 N8 . . 90.41(10) ?
    C4 N3 Ni2 . . 120.60(19) ?
    C4 N3 H3A . . 107.2 ?
    Ni2 N3 H3A . . 107.2 ?
    C4 N3 H3B . . 107.2 ?
    Ni2 N3 H3B . . 107.2 ?
    H3A N3 H3B . . 106.8 ?
    C6 N4 Ni2 . . 119.51(19) ?
    C6 N4 H4A . . 107.4 ?
    Ni2 N4 H4A . . 107.4 ?
    C6 N4 H4B . . 107.4 ?
    Ni2 N4 H4B . . 107.4 ?
    H4A N4 H4B . . 107.0 ?
    C7 N5 Ni2 . . 118.69(19) ?
    C7 N5 H5A . . 107.6 ?
    Ni2 N5 H5A . . 107.6 ?
    C7 N5 H5B . . 107.6 ?
    Ni2 N5 H5B . . 107.6 ?
    H5A N5 H5B . . 107.1 ?
    C9 N6 Ni2 . . 121.6(2) ?
    C9 N6 H6A . . 106.9 ?
    Ni2 N6 H6A . . 106.9 ?
    C9 N6 H6B . . 106.9 ?
    Ni2 N6 H6B . . 106.9 ?
    H6A N6 H6B . . 106.7 ?
    C12 N7 Ni2 . . 120.5(2) ?
    C12 N7 H7A . . 107.2 ?
    Ni2 N7 H7A . . 107.2 ?
    C12 N7 H7B . . 107.2 ?
    Ni2 N7 H7B . . 107.2 ?
    H7A N7 H7B . . 106.8 ?
    C10 N8 Ni2 . . 120.6(2) ?
    C10 N8 H8A . . 107.2 ?
    Ni2 N8 H8A . . 107.2 ?
    C10 N8 H8B . . 107.2 ?
    Ni2 N8 H8B . . 107.2 ?
    H8A N8 H8B . . 106.8 ?
    N6 C9 C8 . . 112.7(3) ?
    N6 C9 H9A . . 109.1 ?
    C8 C9 H9A . . 109.1 ?
    N6 C9 H9B . . 109.1 ?
    C8 C9 H9B . . 109.1 ?
    H9A C9 H9B . . 107.8 ?
    H3 O2 H4 . . 109(3) ?
    N5 C7 C8 . . 112.1(3) ?
    N5 C7 H7C . . 109.2 ?
    C8 C7 H7C . . 109.2 ?
    N5 C7 H7D . . 109.2 ?
    C8 C7 H7D . . 109.2 ?
    H7C C7 H7D . . 107.9 ?
    C7 C8 C9 . . 115.0(3) ?
    C7 C8 H8C . . 108.5 ?
    C9 C8 H8C . . 108.5 ?
    C7 C8 H8D . . 108.5 ?
    C9 C8 H8D . . 108.5 ?
    H8C C8 H8D . . 107.5 ?
    N7 C12 C11 . . 113.5(3) ?
    N7 C12 H12A . . 108.9 ?
    C11 C12 H12A . . 108.9 ?
    N7 C12 H12B . . 108.9 ?
    C11 C12 H12B . . 108.9 ?
    H12A C12 H12B . . 107.7 ?
    N8 C10 C11 . . 113.4(3) ?
    N8 C10 H10A . . 108.9 ?
    C11 C10 H10A . . 108.9 ?
    N8 C10 H10B . . 108.9 ?
    C11 C10 H10B . . 108.9 ?
    H10A C10 H10B . . 107.7 ?
    C12 C11 C10 . . 115.1(3) ?
    C12 C11 H11A . . 108.5 ?
    C10 C11 H11A . . 108.5 ?
    C12 C11 H11B . . 108.5 ?
    C10 C11 H11B . . 108.5 ?
    H11A C11 H11B . . 107.5 ?
    N4 C6 C5 . . 112.3(3) ?
    N4 C6 H6C . . 109.1 ?
    C5 C6 H6C . . 109.1 ?
    N4 C6 H6D . . 109.1 ?
    C5 C6 H6D . . 109.1 ?
    H6C C6 H6D . . 107.9 ?
    C4 C5 C6 . . 114.6(2) ?
    C4 C5 H5C . . 108.6 ?
    C6 C5 H5C . . 108.6 ?
    C4 C5 H5D . . 108.6 ?
    C6 C5 H5D . . 108.6 ?
    H5C C5 H5D . . 107.6 ?
    N3 C4 C5 . . 113.1(3) ?
    N3 C4 H4C . . 109.0 ?
    C5 C4 H4C . . 109.0 ?
    N3 C4 H4D . . 109.0 ?
    C5 C4 H4D . . 109.0 ?
    H4C C4 H4D . . 107.8 ?
    Ni1 O1 H2 . . 112(2) ?
    Ni1 O1 H1 . . 129(3) ?
    H2 O1 H1 . . 105(2) ?
    C1 N1 Ni1 . . 120.33(19) ?
    C1 N1 H1A . . 107.2 ?
    Ni1 N1 H1A . . 107.2 ?
    C1 N1 H1B . . 107.2 ?
    Ni1 N1 H1B . . 107.2 ?
    H1A N1 H1B . . 106.9 ?
    C1 C2 C3 . . 115.4(3) ?
    C1 C2 H2A . . 108.4 ?
    C3 C2 H2A . . 108.4 ?
    C1 C2 H2B . . 108.4 ?
    C3 C2 H2B . . 108.4 ?
    H2A C2 H2B . . 107.5 ?
    N1 C1 C2 . . 111.9(2) ?
    N1 C1 H1C . . 109.2 ?
    C2 C1 H1C . . 109.2 ?
    N1 C1 H1D . . 109.2 ?
    C2 C1 H1D . . 109.2 ?
    H1C C1 H1D . . 107.9 ?
    N2 C3 C2 . . 113.4(3) ?
    N2 C3 H3C . . 108.9 ?
    C2 C3 H3C . . 108.9 ?
    N2 C3 H3D . . 108.9 ?
    C2 C3 H3D . . 108.9 ?
    H3C C3 H3D . . 107.7 ?
    C3 N2 Ni1 . . 120.99(18) ?
    C3 N2 H2C . . 107.1 ?
    Ni1 N2 H2C . . 107.1 ?
    C3 N2 H2D . . 107.1 ?
    Ni1 N2 H2D . . 107.1 ?
    H2C N2 H2D . . 106.8 ?
loop_
    _geom_hbond_atom_site_label_D
    _geom_hbond_atom_site_label_H
    _geom_hbond_atom_site_label_A
    _geom_hbond_site_symmetry_A
    _geom_hbond_distance_DH
    _geom_hbond_distance_HA
    _geom_hbond_distance_DA
    _geom_hbond_angle_DHA
    O1 H1 O2 . 0.839(18) 1.98(2) 2.805(4) 169(4)
    O1 H2 Br3 1_545 0.843(17) 2.374(17) 3.208(3) 170(3)
    O2 H4 Br2 . 0.841(17) 2.55(2) 3.327(3) 154(4)
    O2 H3 Br1 . 0.834(17) 2.613(19) 3.443(3) 174(3)
    N1 H1A Br2 2 0.97 2.58 3.541(3) 170.4
    N1 H1B Br3 1_545 0.97 2.90 3.699(3) 140.8
    N2 H2D Br3 2_565 0.97 2.77 3.630(3) 148.5
    N2 H2C Br2 . 0.97 3.02 3.720(3) 130.0
    N3 H3A Br3 . 0.97 2.73 3.467(3) 132.7
    N3 H3B Br2 2_565 0.97 2.70 3.544(3) 146.2
    N4 H4A Br1 2_666 0.97 2.70 3.644(3) 163.2
    N4 H4B Br3 2_676 0.97 2.72 3.646(3) 160.6
    N5 H5A Br1 1_455 0.97 2.64 3.488(2) 145.6
    N5 H5B Br2 2_565 0.97 2.63 3.537(3) 155.7
    N6 H6A Br1 . 0.97 2.49 3.445(3) 169.9
    N6 H6B Br1 2_666 0.97 2.55 3.504(3) 169.3
    N7 H7B Br2 2_565 0.97 2.75 3.615(3) 148.9
    N7 H7A Br2 . 0.97 2.99 3.726(3) 133.2
    N8 H8A Br3 2_676 0.97 2.59 3.558(3) 174.9
    N8 H8B Br1 . 0.97 2.85 3.768(3) 159.2
_shelx_hkl_checksum     55343
_shelx_hkl_file
;
   1   0   0  357.85    5.95
  -1   0   0  348.29    5.94
  -2   0   0 1257.55   19.88
   2   0   0 1267.17   19.82
  -3   0   0  257.28    5.90
   3   0   0  264.78    6.04
   4   0   0   86.06    3.81
  -4   0   0   81.95    3.71
  -4   0   0   72.44    4.04
  -5   0   0    5.70    2.63
   5   0   0    3.37    2.60
  -5   0   0    7.09    2.54
  -6   0   0   25.21    3.54
   6   0   0   29.29    3.96
  -6   0   0   30.70    4.04
  -7   0   0  129.45    7.29
   7   0   0  124.07    6.98
  -7   0   0  111.83    6.19
  -8   0   0  136.65    7.40
  -8   0   0  133.32    8.35
   8   0   0  135.85    8.12
  -9   0   0   -5.18    5.46
   9   0   0    7.39    5.78
 -10   0   0   -0.59    6.43
  10   0   0    0.75    6.59
  11   0   0    5.06    7.58
 -11   1   0   37.57    8.55
  11  -1   0   33.16    8.05
  10  -1   0   17.79    6.77
 -10   1   0   10.79    6.75
  -9   1   0   12.36    5.89
   9  -1   0   11.13    5.63
  -8   1   0   19.87    4.96
   8  -1   0   26.47    5.31
  -8   1   0   27.87    5.51
  -7   1   0   -2.09    3.78
   7  -1   0    4.69    3.89
  -7   1   0    2.96    4.05
   6  -1   0   33.53    3.93
  -6   1   0   32.00    3.95
  -6   1   0   46.66    4.37
  -5   1   0  345.99    8.47
   5  -1   0  341.88    8.53
  -5   1   0  330.64    8.64
  -4   1   0  988.31   17.49
   4  -1   0  960.32   17.05
  -4   1   0  993.73   17.28
  -3   1   0 1613.09   25.73
   3  -1   0 1623.29   25.62
   2  -1   0 1125.72   17.78
  -2   1   0 1132.46   17.85
   1  -1   0  420.96    6.95
  -1   1   0  431.19    7.04
   0   1   0  144.68    2.74
   0  -1   0  142.95    2.70
   0  -1   0  145.35    2.80
  -1  -1   0  175.88    3.50
   1   1   0  175.13    3.46
   2   1   0 1259.36   19.78
  -2  -1   0 1242.12   19.75
  -3  -1   0 1583.66   25.34
   3   1   0 1543.49   25.12
  -3  -1   0 1587.90   25.17
   4   1   0   55.61    3.40
  -4  -1   0   52.68    3.16
  -4  -1   0   53.01    3.36
   5   1   0 1873.67   31.16
  -5  -1   0 1874.32   31.15
  -5  -1   0 1863.89   30.97
  -6  -1   0   57.91    4.09
  -6  -1   0   59.90    4.83
   6   1   0   55.19    4.38
  -7  -1   0  112.62    7.11
  -7  -1   0  128.91    6.09
   7   1   0  108.90    7.08
  -8  -1   0   14.13    5.30
   8   1   0   20.99    5.49
   9   1   0    0.28    5.85
  -9  -1   0   -1.35    5.61
  10   1   0   -0.72    6.68
  11   1   0    3.09    7.90
  11  -2   0   -3.44    6.92
 -11   2   0   -1.58    7.31
 -10   2   0   42.22    7.70
  10  -2   0   39.24    7.23
  -9   2   0    0.70    5.55
  -9   2   0   -1.73    5.50
   9  -2   0   -0.76    5.26
  -8   2   0   62.79    6.16
  -8   2   0   65.24    6.25
   8  -2   0   52.84    5.71
  -7   2   0   10.56    3.66
   7  -2   0    7.20    3.86
  -7   2   0    7.66    3.87
   6  -2   0  728.67   14.88
  -6   2   0  720.15   15.11
  -6   2   0  715.72   15.05
  -5   2   0  599.81   12.74
  -5   2   0  614.11   12.40
   5  -2   0  606.91   12.32
   4  -2   0   33.94    2.64
  -4   2   0   35.33    2.98
  -4   2   0   34.17    2.63
   3  -2   0 1393.00   22.12
  -3   2   0 1370.97   23.26
  -3   2   0 1400.79   22.26
   2  -2   0 3449.98   51.80
  -2   2   0 3506.05   51.99
  -1   2   0   70.27    2.17
   1  -2   0   72.39    2.66
  -1   2   0   67.22    1.75
   0  -2   0  817.99   14.32
   0  -2   0  815.94   13.48
   0   2   0  824.41   13.77
   0   2   0  829.62   13.44
   1   2   0   90.00    2.36
  -1  -2   0   85.88    2.30
   2   2   0 1180.61   18.82
  -2  -2   0 1169.81   18.73
  -3  -2   0 6284.32   97.61
   3   2   0 6366.43   94.10
  -3  -2   0 6289.74   93.96
  -4  -2   0   30.90    2.91
   4   2   0   25.33    2.84
  -4  -2   0   34.76    2.32
   5   2   0  104.17    5.36
  -5  -2   0  101.89    4.24
  -5  -2   0   88.13    5.01
  -6  -2   0   45.81    3.64
  -6  -2   0   42.89    4.36
   6   2   0   40.02    4.54
   7   2   0  152.33    7.98
  -7  -2   0  179.95    8.01
  -8  -2   0   10.14    5.08
   8   2   0    9.63    5.20
   9   2   0    8.32    6.31
  10   2   0   37.33    7.81
  11   2   0    1.91    8.61
 -11   3   0   11.39    7.69
 -10   3   0   44.41    7.53
 -10   3   0   38.89    7.41
  10  -3   0   19.01    7.00
  -9   3   0    4.22    5.47
   9  -3   0    6.12    5.24
  -9   3   0   15.92    5.63
  -8   3   0  621.96   15.57
   8  -3   0  621.93   15.06
  -8   3   0  611.38   15.43
   7  -3   0    7.84    3.79
  -7   3   0   16.39    4.35
  -7   3   0   14.23    4.26
  -6   3   0    2.95    3.71
  -6   3   0    0.22    3.00
   6  -3   0   -0.19    2.78
  -5   3   0  226.64    6.65
   5  -3   0  222.28    6.54
  -5   3   0  232.84    7.21
  -4   3   0    4.35    2.44
   4  -3   0    5.34    1.94
  -4   3   0    6.08    1.97
  -3   3   0   73.22    3.04
  -3   3   0   66.19    3.60
   3  -3   0   72.62    2.78
   2  -3   0  114.55    2.75
  -2   3   0  112.53    3.76
  -2   3   0  116.67    3.08
   1  -3   0  185.37    4.91
  -1   3   0  186.00    3.42
  -1   3   0  182.52    4.32
   0  -3   0 1842.99   29.63
   0  -3   0 1841.76   31.45
   0   3   0 1840.57   28.80
   0   3   0 1892.70   29.62
   0   3   0 1907.49   28.68
   1   3   0   74.30    2.30
  -1  -3   0   77.02    3.60
   2   3   0  432.94    8.24
  -2  -3   0  437.61    8.12
  -3  -3   0  301.80    5.56
  -3  -3   0  301.43    6.98
   3   3   0  310.46    7.08
   4   3   0    0.37    2.30
  -4  -3   0    3.08    2.13
  -4  -3   0    0.70    1.50
   5   3   0  547.44   12.29
  -5  -3   0  556.66   10.36
  -5  -3   0  552.43   12.16
   6   3   0  413.86   11.20
  -6  -3   0  419.63   10.94
   7   3   0   -1.13    4.22
  -7  -3   0    2.74    4.28
   8   3   0  261.43   10.72
   9   3   0   13.22    6.73
  10   3   0   10.09    7.26
 -12   4   0    2.69    8.22
 -11   4   0    9.71    7.59
 -10   4   0   63.64    8.07
 -10   4   0   75.68    8.64
  -9   4   0    1.67    5.65
   9  -4   0   -4.84    4.75
  -9   4   0  -11.12    4.97
   8  -4   0   43.45    5.26
  -8   4   0   55.41    6.65
  -8   4   0   52.26    5.76
  -7   4   0   69.17    5.53
   7  -4   0   78.28    5.39
  -7   4   0   68.25    5.81
   6  -4   0   67.27    4.32
  -6   4   0   71.06    5.25
  -6   4   0   63.40    4.58
   5  -4   0  714.88   13.42
  -5   4   0  699.09   14.68
  -5   4   0  684.31   13.70
   4  -4   0   -3.13    1.50
  -4   4   0   -3.21    1.78
  -4   4   0    0.95    2.15
  -3   4   0 7002.67  103.11
  -3   4   0 6986.15  108.50
   3  -4   0 6905.96  102.71
  -2   4   0  983.00   17.34
   2  -4   0  993.56   18.52
  -2   4   0 1002.32   15.79
   1  -4   0  325.50    7.17
  -1   4   0  333.89    5.46
   1  -4   0  333.28    7.76
  -1   4   0  340.61    5.61
  -1   4   0  328.01    6.78
   0  -4   0  273.24    6.84
   0   4   0  276.12    5.51
   0   4   0  277.86    4.70
   0  -4   0  268.56    6.43
  -1  -4   0 1530.67   27.42
   1   4   0 1586.71   24.80
   1   4   0 1511.16   23.73
  -2  -4   0  150.44    6.00
  -2  -4   0  148.47    4.14
   2   4   0  151.31    4.30
  -3  -4   0  128.95    4.46
   3   4   0  127.62    4.54
  -4  -4   0    3.17    2.15
   4   4   0    3.00    2.49
  -5  -4   0  214.46    7.03
   5   4   0  196.31    7.25
  -6  -4   0  111.88    6.71
   6   4   0  105.40    6.64
   7   4   0   14.65    5.02
   8   4   0    5.44    5.53
   9   4   0   12.34    7.14
  10   4   0   29.23    8.10
 -12   5   0   -4.60    8.18
 -11   5   0   -7.75    8.02
 -11   5   0    4.60    7.23
 -10   5   0    1.10    6.71
 -10   5   0   -4.72    6.07
  -9   5   0   29.04    6.66
  -9   5   0   30.69    6.09
  -8   5   0   19.85    4.85
  -8   5   0   15.84    5.59
   8  -5   0   10.75    4.25
  -7   5   0  234.34    9.22
   7  -5   0  231.67    7.94
  -7   5   0  233.44    8.49
  -6   5   0  200.95    8.13
  -6   5   0  198.01    7.10
   6  -5   0  205.34    6.88
   5  -5   0 2808.13   43.35
  -5   5   0 2751.56   43.81
  -5   5   0 2764.93   46.49
  -4   5   0   19.35    2.53
   4  -5   0   18.34    2.19
  -4   5   0   19.82    2.92
  -3   5   0   13.57    1.84
  -3   5   0    9.68    2.56
   2  -5   0    7.92    2.48
  -2   5   0    9.03    2.09
  -2   5   0    8.57    1.30
  -1   5   0 1372.87   23.19
   1  -5   0 1380.92   25.14
  -1   5   0 1422.90   21.28
  -1   5   0 1401.79   21.47
   1  -5   0 1400.05   23.59
   0  -5   0  812.57   16.03
   0  -5   0  800.37   15.01
   0   5   0  822.51   12.83
   0   5   0  825.62   12.80
   0   5   0  812.85   13.95
   1   5   0   10.11    1.26
  -1  -5   0    7.36    2.69
   1   5   0   10.99    1.52
   2   5   0 3086.14   47.30
  -2  -5   0 3099.16   53.59
  -2  -5   0 3136.61   46.98
  -3  -5   0   54.25    3.44
   3   5   0   54.80    3.36
  -3  -5   0   64.34    5.11
   4   5   0   47.94    3.87
  -4  -5   0   56.77    3.72
  -5  -5   0   97.74    5.58
   5   5   0   98.35    5.90
   6   5   0   46.51    5.27
   7   5   0   17.05    5.34
   8   5   0    7.48    5.87
   9   5   0   13.95    6.89
  10   5   0   10.57    8.15
 -12   6   0    0.76    8.32
 -11   6   0    2.33    7.98
 -11   6   0   -0.44    7.12
 -10   6   0    4.57    6.18
 -10   6   0    7.46    7.02
  -9   6   0    9.14    5.49
  -9   6   0   12.15    6.52
  -8   6   0   73.43    6.95
  -8   6   0   70.53    6.20
  -7   6   0   73.21    6.41
   7  -6   0   83.59    5.20
  -7   6   0   76.13    5.59
  -6   6   0   71.92    4.72
  -6   6   0   77.04    5.46
   6  -6   0   70.65    4.71
   5  -6   0  321.44    7.34
  -5   6   0  292.00    7.77
  -5   6   0  298.62    8.97
  -4   6   0  126.86    5.96
  -4   6   0  133.42    4.70
   4  -6   0  119.42    3.83
  -3   6   0  737.16   12.81
  -3   6   0  752.18   14.69
  -2   6   0 1853.61   31.17
  -2   6   0 1893.83   28.50
   2  -6   0 1847.35   33.34
  -1   6   0  547.90    8.84
   1  -6   0  535.68   12.34
  -1   6   0  559.74    8.93
   1  -6   0  561.53   11.60
  -1   6   0  545.21   10.68
   0  -6   0 1965.62   33.56
   0   6   0 2051.40   32.56
   0   6   0 2051.88   30.57
   0   6   0 2077.86   30.59
   0  -6   0 1948.22   35.61
   1   6   0   11.79    1.69
  -1  -6   0    7.36    2.90
   1   6   0   13.57    1.60
  -2  -6   0    5.80    3.24
   2   6   0    8.37    2.09
  -3  -6   0   86.93    6.43
  -3  -6   0   81.39    3.87
   3   6   0   83.60    4.57
  -4  -6   0    4.56    5.29
   4   6   0    1.88    3.26
   5   6   0    2.54    3.91
  -5  -6   0   -1.45    5.20
   6   6   0   73.90    6.14
  -6  -6   0   76.96    9.26
  -7  -6   0   60.71    9.55
   7   6   0   73.64    6.94
   8   6   0    2.29    6.00
  -8  -6   0   -5.35    9.33
  -9  -6   0   -0.27   10.34
   9   6   0   10.67    6.99
 -12   7   0    9.68    8.37
 -12   7   0   12.22    9.82
 -11   7   0   34.18    8.04
 -11   7   0   34.84    9.63
 -10   7   0   -3.01    6.46
 -10   7   0    3.67    7.39
  -9   7   0   18.87    6.76
  -9   7   0   16.60    5.76
  -8   7   0   54.10    6.83
  -8   7   0   45.38    5.59
  -7   7   0  104.27    6.82
  -7   7   0   95.87    7.19
  -6   7   0    1.97    4.30
  -6   7   0    0.09    3.29
  -5   7   0   -0.10    2.66
   5  -7   0   -0.66    1.78
  -5   7   0    0.50    3.23
  -4   7   0   11.49    2.56
  -4   7   0   15.61    3.60
  -3   7   0  245.56    5.75
  -3   7   0  236.62    7.14
   3  -7   0  249.20    8.59
   2  -7   0 1738.51   32.32
  -2   7   0 1745.91   29.99
   2  -7   0 1784.43   30.32
  -2   7   0 1801.78   26.91
  -2   7   0 1760.23   27.09
   1  -7   0  961.98   19.67
  -1   7   0  985.99   15.14
  -1   7   0  976.02   15.20
   1  -7   0  949.98   18.40
  -1   7   0  964.71   17.40
   0   7   0  317.20    7.07
   0   7   0  304.41    5.87
   0   7   0  307.44    6.00
   0  -7   0  302.96    9.29
   0  -7   0  304.84    8.72
  -1  -7   0   -3.40    3.41
   1   7   0   -0.17    1.71
   1   7   0    1.21    1.66
   2   7   0  692.26   12.74
  -2  -7   0  667.96   16.25
  -3  -7   0  496.79   14.27
   3   7   0  499.34   10.85
   4   7   0   32.04    4.19
  -4  -7   0   30.35    6.45
  -5  -7   0  318.63   12.89
   5   7   0  336.04   10.03
  -6  -7   0   48.36    8.92
   6   7   0   36.31    5.55
  -7  -7   0   17.16    8.85
   7   7   0   15.45    6.24
  -8  -7   0   16.01   10.36
   8   7   0    8.56    6.81
  -9  -7   0    9.71   11.59
   9   7   0    5.71    7.50
 -11   8   0   -4.81    7.02
 -11   8   0   -0.07    8.45
 -10   8   0    7.42    6.72
 -10   8   0   20.66    8.65
  -9   8   0    1.92    6.79
  -9   8   0   10.71    5.51
  -8   8   0   42.42    7.06
  -8   8   0   42.35    5.51
  -7   8   0   17.94    5.59
  -7   8   0   12.75    4.39
  -6   8   0  311.51    8.84
  -6   8   0  328.88   10.56
  -5   8   0   30.28    4.79
  -5   8   0   26.69    3.59
  -4   8   0  267.13    6.78
  -4   8   0  255.58    8.61
  -3   8   0   38.67    2.67
  -3   8   0   38.13    3.97
   3  -8   0   34.95    4.86
  -2   8   0  442.75   10.19
   2  -8   0  400.97   11.25
  -2   8   0  418.01    7.56
  -2   8   0  429.39    7.72
   2  -8   0  414.05   10.79
   1  -8   0  495.11   12.92
  -1   8   0  514.58    8.70
   1  -8   0  500.55   12.13
  -1   8   0  522.45   10.89
  -1   8   0  508.97    8.73
   0   8   0    4.56    1.62
   0  -8   0    0.98    3.34
   0   8   0    4.42    1.70
   0   8   0    0.48    2.29
   0  -8   0    2.32    3.29
  -1  -8   0  372.50   11.51
   1   8   0  378.82    7.65
   1   8   0  374.38    7.85
   2   8   0   66.36    4.25
  -2  -8   0   74.68    6.65
  -3  -8   0  168.53    9.35
   3   8   0  150.38    6.37
   4   8   0  270.95    8.76
  -4  -8   0  268.58   12.16
   5   8   0   95.00    6.56
  -5  -8   0   92.20    9.51
  -6  -8   0  -14.88    7.79
   6   8   0    1.58    4.81
  -7  -8   0   52.08   10.42
   7   8   0   54.47    6.95
  -8  -8   0   -8.30   10.13
   8   8   0   -1.25    7.21
 -11   9   0    4.27    7.56
 -11   9   0    2.25    8.82
 -10   9   0   43.26    7.23
 -10   9   0   41.37    8.82
  -9   9   0    9.91    7.02
  -9   9   0    7.07    5.54
  -8   9   0  221.43    9.68
  -8   9   0  241.27   11.41
  -7   9   0   38.66    5.06
  -7   9   0   44.36    6.47
  -6   9   0   21.10    4.86
  -6   9   0   27.32    4.07
  -5   9   0   19.85    4.77
  -5   9   0   18.74    3.25
  -4   9   0    5.17    3.91
  -4   9   0    9.69    2.62
  -3   9   0  165.06    6.98
  -3   9   0  179.87    4.96
   3  -9   0  164.81    7.71
   3  -9   0  196.25    8.63
  -2   9   0   49.54    2.93
   2  -9   0   38.80    4.57
   2  -9   0   61.37    5.73
  -2   9   0   54.53    4.36
  -1   9   0  689.16   11.56
   1  -9   0  697.95   15.71
  -1   9   0  687.34   13.86
  -1   9   0  692.23   11.62
   1  -9   0  671.91   16.51
   0   9   0   26.65    3.14
   0   9   0   24.78    2.27
   0  -9   0   28.30    5.21
   0  -9   0   17.03    4.22
  -1  -9   0  454.87   13.33
   1   9   0  474.96    9.48
   1   9   0  477.40    9.39
  -2  -9   0   55.20    6.82
   2   9   0   54.01    3.91
  -3  -9   0  139.39    8.98
   3   9   0  145.02    6.62
   4   9   0   65.90    5.53
  -4  -9   0   68.35    7.90
  -5  -9   0    9.51    7.87
   5   9   0    4.09    4.96
   6   9   0   17.96    5.60
  -6  -9   0   10.88    8.80
   7   9   0   10.24    6.29
  -7  -9   0   23.15   10.51
   8   9   0    6.69    7.20
  -8  -9   0   -9.08   10.74
 -11  10   0   13.92   10.20
 -11  10   0    4.42    7.80
 -10  10   0   65.70    9.71
 -10  10   0   43.88    7.40
  -9  10   0   -7.43    6.82
  -9  10   0    4.72    5.44
  -8  10   0   30.06    7.38
  -8  10   0   25.40    5.43
  -7  10   0   91.07    7.32
  -7  10   0   80.66    5.94
  -6  10   0  167.23    7.22
  -6  10   0  160.07    9.10
  -5  10   0  125.09    7.83
  -5  10   0  135.07    5.81
  -4  10   0   47.43    5.11
  -4  10   0   42.68    3.47
   4 -10   0   50.91    5.72
  -3  10   0  258.72    6.21
   3 -10   0  249.09   10.35
   3 -10   0  249.67    9.65
  -3  10   0  270.71    9.06
   2 -10   0   49.87    6.21
  -2  10   0   50.92    2.89
   2 -10   0   44.36    5.34
  -2  10   0   50.93    4.43
   1 -10   0  208.70    8.99
  -1  10   0  224.03    7.25
   1 -10   0  212.78    9.58
  -1  10   0  215.65    5.25
   0 -10   0    8.86    4.69
   0  10   0    5.01    2.34
   0 -10   0   -1.31    4.35
   0  10   0    0.43    2.94
  -1 -10   0    1.47    5.34
   1  10   0   -0.09    2.80
   2  10   0    1.05    3.38
  -2 -10   0    0.20    5.90
  -3 -10   0   11.35    6.87
   3  10   0    7.12    3.68
  -4 -10   0   27.76    8.20
   4  10   0   23.51    4.82
  -5 -10   0   -3.51    8.19
   5  10   0   -9.09    5.01
   6  10   0   37.72    6.95
  -6 -10   0   37.21   10.37
  -7 -10   0   25.13   11.08
   7  10   0   21.77    7.00
 -11  11   0   -1.71    9.38
 -11  11   0    2.12    7.26
 -10  11   0   -5.96    8.17
 -10  11   0   10.82    7.16
  -9  11   0    0.32    5.99
  -9  11   0    5.25    7.54
  -8  11   0    1.33    5.13
  -8  11   0    6.29    6.71
  -7  11   0   51.36    7.40
  -7  11   0   46.95    5.43
  -6  11   0   36.54    6.53
  -6  11   0   51.04    4.92
  -5  11   0  379.03   12.32
  -5  11   0  412.89    9.72
  -4  11   0  264.32    7.08
   4 -11   0  254.32   10.37
  -4  11   0  261.43    9.66
  -3  11   0   59.67    3.48
   3 -11   0   65.31    6.27
  -3  11   0   61.55    5.71
   3 -11   0   65.08    7.15
  -2  11   0   10.62    4.09
   2 -11   0    8.50    5.62
  -2  11   0   12.76    2.52
   2 -11   0   10.27    4.87
   1 -11   0   72.38    7.26
   1 -11   0   77.74    6.61
  -1  11   0   58.53    3.58
  -1  11   0   65.54    5.01
   0  11   0  238.90    6.34
   0 -11   0  221.10   10.93
  -1 -11   0   -0.23    5.34
   1  11   0    2.50    2.96
  -2 -11   0   86.95    9.07
   2  11   0   86.83    5.42
   3  11   0   19.96    4.67
  -3 -11   0   15.45    8.00
   4  11   0  118.03    7.52
  -4 -11   0  126.41   11.33
   5  11   0   20.55    6.06
  -5 -11   0   22.55    9.90
   6  11   0    3.28    6.68
  -6 -11   0    6.62   10.52
   7  11   0   17.38    7.97
  -7 -11   0   12.48   11.30
 -11  12   0   -4.84    9.12
 -11  12   0    4.59    7.98
 -10  12   0   -5.60    8.56
 -10  12   0    2.03    7.20
  -9  12   0    2.47    8.13
  -9  12   0    4.23    6.17
  -8  12   0    5.33    5.32
  -8  12   0   15.60    7.46
  -7  12   0  111.46    7.08
  -7  12   0  125.58    9.55
  -6  12   0   12.38    6.12
  -6  12   0    7.39    4.16
   5 -12   0   79.92    7.64
  -5  12   0   68.22    4.94
  -5  12   0   86.53    7.36
   4 -12   0  143.29    9.45
  -4  12   0  143.35    5.62
   4 -12   0  147.29   10.22
  -4  12   0  141.60    8.25
   3 -12   0   33.79    6.97
   3 -12   0   43.34    6.32
  -3  12   0   47.61    3.49
  -3  12   0   46.02    5.79
   2 -12   0  157.96    9.55
  -2  12   0  134.87    4.84
   2 -12   0  133.13    8.83
  -2  12   0  130.03    7.36
  -1  12   0    5.72    4.12
  -1  12   0    2.29    2.65
   1 -12   0    7.58    6.39
   1 -12   0    5.73    5.33
   0 -12   0   78.86    8.48
   0  12   0   80.06    4.81
  -1 -12   0  214.61   12.19
   1  12   0  240.12    7.52
   2  12   0   -0.47    4.14
  -2 -12   0   -0.21    7.29
  -3 -12   0    2.80    8.32
   3  12   0    1.11    4.60
   4  12   0   53.02    6.24
  -4 -12   0   38.58   10.15
   5  12   0   12.49    6.75
  -5 -12   0   -6.29    9.82
   6  12   0   -0.77    6.83
  -6 -12   0   -6.70   10.96
 -10  13   0   12.78    7.54
 -10  13   0   -5.04    8.95
  -9  13   0   -4.68    8.38
  -9  13   0    3.17    6.37
  -8  13   0   -1.10    5.38
  -8  13   0    1.76    7.48
  -7  13   0   -3.19    6.71
  -7  13   0  -12.58    4.70
   6 -13   0    3.78    6.57
  -6  13   0    3.47    4.16
  -6  13   0    5.80    6.39
  -5  13   0   -3.40    5.67
   5 -13   0   -1.83    5.86
  -5  13   0   -1.92    3.70
  -4  13   0    2.32    5.68
   4 -13   0    7.06    6.01
   4 -13   0   -1.10    6.90
  -4  13   0    0.70    3.31
   3 -13   0   12.33    6.24
   3 -13   0   11.90    7.12
  -3  13   0   18.77    3.21
  -3  13   0   18.54    5.47
   2 -13   0  376.21   14.69
  -2  13   0  378.14    8.36
  -2  13   0  380.71   11.44
   2 -13   0  388.23   13.79
   1 -13   0   65.54    7.73
  -1  13   0   68.93    4.47
   1 -13   0   67.29    8.72
   0 -13   0  130.83   10.40
   0  13   0  128.08    5.85
   1  13   0   73.38    5.26
  -1 -13   0   75.59    9.91
   2  13   0    6.45    4.43
  -2 -13   0    1.37    8.51
  -3 -13   0   -8.92    8.87
   3  13   0    7.21    5.26
  -4 -13   0   -4.96    9.52
   4  13   0    5.79    5.54
  -5 -13   0   -8.78   10.35
   5  13   0    0.19    6.34
 -10  14   0   -5.36    7.32
 -10  14   0    5.26    9.45
  -9  14   0   29.88    9.48
  -9  14   0    9.31    6.67
  -8  14   0   -0.15    7.64
  -8  14   0    7.88    6.11
  -7  14   0   15.81    7.65
  -7  14   0   -2.79    5.01
   7 -14   0   -3.43    7.50
   6 -14   0   -1.36    6.99
  -6  14   0    5.65    4.49
  -6  14   0   13.96    7.08
  -5  14   0   21.87    4.47
   5 -14   0   29.75    7.52
  -5  14   0   23.58    6.72
  -4  14   0  119.69    8.65
  -4  14   0  105.14    5.56
   4 -14   0  101.02   10.09
   4 -14   0   99.23    9.26
  -3  14   0    0.77    3.22
   3 -14   0   -1.54    6.51
   3 -14   0    8.47    7.42
  -3  14   0    5.38    5.46
   2 -14   0    1.75    6.45
   2 -14   0   10.59    7.51
   1 -14   0    2.68    6.77
   1 -14   0   11.37    8.12
   0 -14   0   15.33    8.54
   0  14   0    3.45    3.94
   1  14   0   -3.14    4.31
  -1 -14   0    1.53    8.26
  -2 -14   0   11.20    9.55
   2  14   0   -4.34    4.80
  -3 -14   0   81.20   11.99
   3  14   0   73.08    6.88
   4  14   0   39.44    6.90
  -4 -14   0   19.23   10.88
  -9  15   0   17.41    9.17
  -9  15   0   -1.10    7.07
   9 -15   0    4.48    9.28
   8 -15   0   22.66    9.15
  -8  15   0   38.54    9.24
  -8  15   0   25.25    6.69
   7 -15   0   30.66    8.99
  -7  15   0   12.54    7.98
  -7  15   0    9.49    5.79
   6 -15   0    4.99    7.73
  -6  15   0   -3.33    4.86
  -6  15   0    1.92    7.67
  -5  15   0    6.46    4.27
  -5  15   0    2.17    7.17
   5 -15   0    3.80    7.40
   4 -15   0   -0.01    7.15
   4 -15   0    6.43    8.33
  -4  15   0    3.97    6.50
   3 -15   0   27.08    7.91
   3 -15   0   20.36    8.46
   2 -15   0   -4.93    7.12
   2 -15   0    0.84    8.18
   1 -15   0   -0.63    8.36
   0 -15   0   18.13    9.37
   1  15   0  100.13    6.53
  -1 -15   0   95.32   12.12
   2  15   0    2.38    5.50
  -2 -15   0   10.33   10.29
  -3 -15   0   -3.68   10.60
   3  15   0    5.25    6.26
  -8  16   0    8.18    9.71
   8 -16   0   -4.73    9.19
  -8  16   0   -3.66    6.69
  -7  16   0   12.99    8.49
   7 -16   0   17.04    9.02
  -7  16   0   28.77    6.19
  -6  16   0    7.85    7.68
   6 -16   0    9.02    8.48
  -6  16   0   12.19    5.31
  -5  16   0   11.66    7.17
   5 -16   0   12.30    8.36
   4 -16   0   -0.83    8.69
   4 -16   0   -2.50    7.97
   3 -16   0    7.04    8.83
   3 -16   0   23.86    8.53
   2 -16   0   91.57   11.41
   2 -16   0   85.04   10.70
   1 -16   0   -1.80    9.22
   0 -16   0   10.00    9.88
  -1 -16   0   15.07   10.62
  -2 -16   0   10.56   11.15
   7 -17   0    4.49    9.33
  -7  17   0    8.18    8.66
  -6  17   0    5.85    8.01
   6 -17   0    0.96    9.06
  -5  17   0   49.85    8.74
   5 -17   0   39.46   10.20
   4 -17   0   13.03    9.93
   4 -17   0   16.71    9.21
   3 -17   0    9.74    9.86
   3 -17   0   19.24    9.27
   2 -17   0   -0.40    9.97
   1 -17   0   -8.43    9.95
   0 -17   0   10.74   10.76
  -1 -17   0   19.69   11.95
   6 -18   0   -7.01    9.49
   5 -18   0   -2.53    9.31
   4 -18   0   -5.74    9.15
   4 -18   0    2.49   10.57
   3 -18   0   10.77   10.77
   3 -18   0    0.72    9.66
   2 -18   0    9.32   11.50
   1 -18   0   -3.41   11.70
   0 -18   1    0.85   11.03
   1 -18   1   18.87   11.57
   2 -18   1   15.79   10.79
   3 -18   1   -3.75    9.31
   3 -18   1   -0.90   10.30
   4 -18   1   15.04    9.68
   5 -18   1   -4.89    9.29
  -6  18  -1   21.63    8.74
   6 -18   1    5.18    9.75
  -1 -17   1   -6.31   10.94
   0 -17   1   -0.58   10.40
   1 -17   1   10.55   10.30
   2 -17   1    8.45    9.87
   2 -17   1   10.14    8.89
   3 -17   1   38.74   10.35
   3 -17   1   29.55    9.16
   4 -17   1   18.55    9.22
   5 -17   1   12.48    8.90
  -5  17  -1   23.52    8.64
   6 -17   1   -2.19    8.82
  -6  17  -1   -5.83    8.36
   7 -17   1   -6.20    9.07
  -7  17  -1   17.00    8.84
  -3 -16   1   -0.17   11.23
  -2 -16   1    1.56   10.49
  -1 -16   1  -16.85    9.72
   0 -16   1    1.45    9.57
   1 -16   1  152.26   12.89
   2 -16   1   -3.55    7.76
   2 -16   1   -2.09    9.09
   3 -16   1    5.03    8.69
   3 -16   1    7.76    8.16
   4 -16   1   25.12    9.44
  -4  16  -1   23.86    7.53
   4 -16   1   26.93    8.65
   5 -16   1   10.80    8.21
  -5  16  -1   -1.63    7.37
  -6  16  -1    8.86    4.98
  -6  16  -1    1.48    7.55
   6 -16   1   22.35    8.84
  -7  16  -1   -0.54    8.31
  -7  16  -1   10.49    6.07
   7 -16   1    4.19    8.84
   8 -16   1    7.90    9.44
  -8  16  -1   21.41    9.42
  -8  16  -1    5.42    6.57
   4  15  -1   -3.99    6.26
  -4 -15   1    1.84   11.30
   3  15  -1   11.60    5.62
  -3 -15   1   12.29   10.97
  -2 -15   1   42.75   10.79
   2  15  -1   52.85    5.91
  -1 -15   1    2.70    8.82
   0 -15   1   -2.01    8.56
   1 -15   1   -2.64    7.21
   1 -15   1    7.91    8.33
   2 -15   1    1.09    6.89
   2 -15   1    4.80    8.18
   3 -15   1   11.35    7.48
   3 -15   1    9.64    8.05
  -3  15  -1   17.95    6.15
   4 -15   1   22.16    8.71
  -4  15  -1   26.06    6.59
   4 -15   1   19.41    7.56
  -5  15  -1   10.00    7.27
  -5  15  -1   -3.33    3.99
   5 -15   1    4.64    7.44
  -6  15  -1   76.33    5.91
   6 -15   1   79.60    9.98
  -6  15  -1   74.03    8.79
   7 -15   1  -11.82    7.79
  -7  15  -1   14.48    5.85
  -7  15  -1   11.10    7.97
  -8  15  -1    1.62    6.07
  -8  15  -1    3.68    8.54
   8 -15   1    3.36    8.95
  -9  15  -1    9.63    7.27
  -9  15  -1    2.77    9.21
  -5 -14   1   15.92   11.74
   5  14  -1   17.21    7.10
   4  14  -1   33.87    6.80
  -4 -14   1   28.11   11.25
  -3 -14   1    7.79    9.67
   3  14  -1   -4.04    5.21
   2  14  -1   55.66    5.50
  -2 -14   1   64.07   10.54
   1  14  -1   15.50    4.02
  -1 -14   1    4.46    8.19
   0 -14   1   -8.56    7.33
   1 -14   1   -3.38    6.44
   1 -14   1   -0.84    7.44
   2 -14   1   36.55    8.22
   2 -14   1   42.92    7.49
  -2  14  -1   61.17    6.27
   3 -14   1   40.60    7.49
   3 -14   1   39.86    8.28
  -3  14  -1   32.05    6.25
  -4  14  -1  122.89    5.60
  -4  14  -1  127.68    8.70
   4 -14   1  116.85    9.37
  -5  14  -1    7.31    6.24
  -5  14  -1   13.40    4.03
   5 -14   1   18.08    7.32
  -6  14  -1   -2.46    4.39
   6 -14   1   -5.25    6.91
  -6  14  -1    6.44    6.59
  -7  14  -1    2.59    5.27
  -7  14  -1   -1.90    7.13
  -8  14  -1   16.06    8.42
  -8  14  -1   10.59    5.74
  -9  14  -1   10.52    8.74
  -9  14  -1    8.92    7.12
 -10  14  -1    8.34    7.98
 -10  14  -1    3.18    9.67
   6  13  -1  -10.46    6.75
  -6 -13   1  -22.97   11.60
  -5 -13   1    1.36   10.28
   5  13  -1   15.08    6.62
   4  13  -1   39.47    6.21
  -4 -13   1   39.64   10.62
  -3 -13   1    7.24    8.91
   3  13  -1    0.75    4.65
   2  13  -1    3.07    4.02
  -2 -13   1   -8.46    7.75
  -1 -13   1   50.40    8.83
   1  13  -1   52.19    4.32
   0 -13   1   26.23    7.74
   0  13  -1   28.90    3.38
   1 -13   1   59.88    7.42
  -1  13  -1   80.05    3.90
   1 -13   1   72.62    8.52
   2 -13   1    0.08    5.74
   2 -13   1   -3.04    6.37
  -2  13  -1   -2.17    2.39
  -2  13  -1   -4.21    4.35
   3 -13   1   81.27    7.80
  -3  13  -1   80.76    4.30
   3 -13   1  117.69    9.50
  -3  13  -1   84.83    6.98
  -4  13  -1    5.48    3.17
  -4  13  -1    5.43    5.19
   4 -13   1    6.60    5.95
  -5  13  -1    6.51    3.68
   5 -13   1   -4.27    6.05
  -5  13  -1    1.81    6.18
  -6  13  -1   11.17    4.25
  -6  13  -1   20.33    6.83
  -7  13  -1   23.00    5.56
  -7  13  -1   21.36    7.28
  -8  13  -1    1.39    6.67
  -8  13  -1   12.70    6.05
  -9  13  -1   41.97    7.26
  -9  13  -1   21.89    9.06
 -10  13  -1    3.13    9.26
 -10  13  -1   15.75    7.61
   6  12  -1   -2.72    6.32
  -6 -12   1   -5.90   10.38
   5  12  -1   13.21    5.82
  -5 -12   1   11.09    9.95
   4  12  -1   50.70    6.10
  -4 -12   1   37.89    9.63
   3  12  -1   -1.65    4.15
  -3 -12   1    6.81    7.73
   2  12  -1  323.66    8.83
  -1 -12   1    0.29    6.70
   1  12  -1    1.55    3.03
   0 -12   1   -5.00    6.18
   0 -12   1    1.03    5.56
   0  12  -1    4.14    2.55
  -1  12  -1   73.51    3.52
  -1  12  -1   68.56    5.32
   1 -12   1   84.87    8.06
   1 -12   1   66.38    6.91
   2 -12   1   -2.41    5.86
   2 -12   1    1.22    5.01
  -2  12  -1    2.93    4.23
  -2  12  -1    0.65    2.09
   3 -12   1   -6.12    4.83
  -3  12  -1    2.28    2.54
  -3  12  -1    4.38    4.72
   3 -12   1    6.27    6.01
   4 -12   1  136.51    8.66
  -4  12  -1  140.93    8.19
  -4  12  -1  150.14    5.61
  -5  12  -1   -1.91    3.34
  -5  12  -1    5.04    5.29
  -6  12  -1   33.37    4.65
  -6  12  -1   27.41    6.44
  -7  12  -1   44.07    7.58
  -7  12  -1   40.80    5.43
  -8  12  -1   29.74    6.01
  -8  12  -1   28.92    7.83
  -9  12  -1    4.10    5.84
  -9  12  -1    5.07    7.84
 -10  12  -1   -2.96    6.90
 -10  12  -1   -3.95    8.54
   7  11  -1   10.58    7.46
  -7 -11   1    3.43   10.83
   6  11  -1   30.83    6.74
  -6 -11   1   34.36   10.85
   5  11  -1   19.88    5.49
  -5 -11   1   27.46    9.44
  -4 -11   1   88.43   10.06
   4  11  -1   89.00    6.44
   3  11  -1   15.71    4.29
  -3 -11   1   23.43    6.93
   2  11  -1   77.44    5.04
  -2 -11   1   68.89    8.13
   1  11  -1    3.85    2.69
  -1 -11   1    7.23    5.28
   0 -11   1  222.94    9.93
   0 -11   1  209.52   10.30
   0  11  -1  211.04    6.95
   0  11  -1  209.44    5.38
   1 -11   1   66.66    6.45
  -1  11  -1   82.19    5.50
   1 -11   1   76.85    7.46
  -1  11  -1   83.44    3.19
  -2  11  -1  140.58    3.94
   2 -11   1  143.78    8.25
  -2  11  -1  138.56    6.58
   2 -11   1  128.68    8.61
  -3  11  -1  423.46   11.55
   3 -11   1  422.52   12.75
   3 -11   1  404.75   13.63
  -3  11  -1  425.91    8.44
  -4  11  -1   41.59    5.53
  -4  11  -1   41.55    3.42
   4 -11   1   37.61    6.00
  -5  11  -1    2.45    3.21
  -5  11  -1    6.60    4.49
  -6  11  -1   93.83    7.82
  -6  11  -1  101.67    5.96
  -7  11  -1   32.71    7.03
  -7  11  -1   21.74    4.95
  -8  11  -1   -8.38    6.67
  -8  11  -1    1.16    5.11
  -9  11  -1   -4.65    7.50
  -9  11  -1   -2.84    5.53
 -10  11  -1    1.42    6.32
 -10  11  -1   -8.04    8.35
 -11  11  -1   15.29    9.85
 -11  11  -1    3.57    7.52
   8  10  -1    5.99    7.71
  -8 -10   1   -1.24   10.92
  -7 -10   1   45.34   11.26
   7  10  -1   19.53    6.87
   6  10  -1   -3.32    5.70
  -6 -10   1    0.49    8.99
   5  10  -1   32.62    5.66
  -5 -10   1   22.59    8.60
  -4 -10   1    1.85    7.18
   4  10  -1    9.30    4.13
  -3 -10   1   31.13    7.29
   3  10  -1   30.95    4.15
  -2 -10   1   44.07    6.87
   2  10  -1   38.62    3.64
   1  10  -1  681.87   12.28
   0  10  -1   18.62    3.23
   0 -10   1   19.47    4.58
   0  10  -1   15.87    2.00
   0 -10   1   18.89    5.32
   1 -10   1  465.84   12.77
   1 -10   1  465.34   13.63
  -1  10  -1  465.35    8.02
  -1  10  -1  469.88   10.99
   2 -10   1   70.87    6.51
   2 -10   1   79.72    6.04
  -2  10  -1   80.62    5.74
  -2  10  -1   82.35    3.05
  -3  10  -1   -1.82    2.02
   3 -10   1   -1.38    4.01
  -3  10  -1   -1.71    3.54
   3 -10   1   11.44    4.50
  -4  10  -1   21.38    4.65
  -4  10  -1   21.24    2.94
  -5  10  -1  123.85    7.83
  -5  10  -1  131.49    5.77
  -6  10  -1   54.63    4.76
  -6  10  -1   56.42    6.56
  -7  10  -1   84.68    6.23
  -7  10  -1  102.52    8.19
  -8  10  -1   49.48    5.88
  -8  10  -1   37.68    7.52
  -9  10  -1    1.72    6.04
  -9  10  -1   10.72    7.34
 -10  10  -1   16.83    7.22
 -10  10  -1    5.56    8.87
 -11  10  -1    2.57    7.88
 -11  10  -1    7.41    9.50
  -8  -9   1   -9.63   10.01
   8   9  -1    1.69    7.23
  -7  -9   1   -2.07    9.27
   7   9  -1   24.49    6.93
   6   9  -1    7.37    5.48
  -6  -9   1   -1.28    8.28
   5   9  -1   40.72    5.09
  -5  -9   1   24.38    7.80
   4   9  -1  151.54    6.89
  -4  -9   1  151.05   10.27
   3   9  -1    3.87    3.22
  -3  -9   1   11.30    5.27
   2   9  -1   78.98    4.28
  -2  -9   1   76.67    7.07
   1   9  -1   24.85    2.57
   1   9  -1   22.49    2.32
  -1  -9   1   17.26    5.02
   0   9  -1  698.87   11.30
   0  -9   1  653.91   16.45
   0   9  -1  693.92   13.22
   0   9  -1  693.50   11.38
   0  -9   1  667.02   15.40
   1  -9   1   30.73    4.95
  -1   9  -1   20.90    3.23
   1  -9   1   28.56    4.29
  -2   9  -1   94.66    2.90
   2  -9   1   93.82    6.50
  -2   9  -1   96.16    2.95
   2  -9   1   93.20    6.28
  -2   9  -1   89.63    5.47
  -3   9  -1  438.60    8.28
  -3   9  -1  418.15   10.83
   3  -9   1  401.26   12.35
  -4   9  -1  556.13   10.94
  -4   9  -1  552.48   13.50
  -5   9  -1    3.77    3.80
  -5   9  -1    7.03    2.96
  -6   9  -1  448.15   11.01
  -6   9  -1  446.88   13.33
  -7   9  -1   93.11    7.85
  -7   9  -1   94.97    6.05
  -8   9  -1    2.17    6.49
  -8   9  -1   -6.13    4.90
  -9   9  -1    5.22    7.13
  -9   9  -1    9.78    5.46
 -10   9  -1   39.14    9.24
 -10   9  -1   24.19    6.86
 -11   9  -1   -1.19    7.80
 -11   9  -1   -1.96    8.77
  -9  -8   1   -0.13   11.94
   9   8  -1   13.84    7.40
  -8  -8   1   31.55   10.68
   8   8  -1   28.49    7.10
  -7  -8   1   17.36    9.13
   7   8  -1   16.26    6.33
   6   8  -1   13.60    4.96
  -6  -8   1   22.86    8.17
   5   8  -1  372.27   10.59
  -4  -8   1   17.14    6.43
   4   8  -1   13.59    3.42
  -3  -8   1   81.24    7.03
   3   8  -1   72.84    4.61
  -2  -8   1  165.63    7.87
   2   8  -1  158.61    5.08
   1   8  -1   24.82    2.12
  -1  -8   1   24.58    4.17
   1   8  -1   28.87    2.31
   0   8  -1  219.78    4.39
   0   8  -1  221.02    5.98
   0   8  -1  227.85    4.52
   0  -8   1  230.46    7.89
   0  -8   1  216.55    8.31
  -1   8  -1   89.22    4.51
   1  -8   1   87.59    5.91
   1  -8   1   80.82    5.44
   2  -8   1  422.81   10.80
  -2   8  -1  434.76    7.48
  -2   8  -1  429.55    7.30
  -2   8  -1  417.98    9.91
   2  -8   1  410.96   11.62
   3  -8   1    3.85    3.49
  -3   8  -1    3.53    2.73
  -3   8  -1    4.66    1.90
  -4   8  -1  245.88    6.27
  -4   8  -1  236.36    8.02
  -5   8  -1  855.25   16.02
  -5   8  -1  856.73   18.43
  -6   8  -1   16.26    4.93
  -6   8  -1   14.56    3.57
  -7   8  -1   34.49    6.23
  -7   8  -1   31.83    4.96
  -8   8  -1  128.49    8.96
  -8   8  -1  109.90    7.12
  -9   8  -1   27.23    6.42
  -9   8  -1   28.58    7.56
 -10   8  -1    3.48    6.37
 -10   8  -1   25.28    8.34
 -11   8  -1    8.12    8.91
 -11   8  -1    3.01    7.36
   9   7  -1   34.33    7.70
  -9  -7   1   12.37   11.03
  -8  -7   1    7.14    9.46
   8   7  -1    3.85    5.96
  -7  -7   1   51.93    9.70
   7   7  -1   52.35    6.45
   6   7  -1   22.07    4.91
  -6  -7   1    8.95    7.57
  -5  -7   1    1.89    6.42
   5   7  -1    6.44    3.98
   4   7  -1    2.27    3.14
  -4  -7   1   -1.74    5.16
   3   7  -1  529.35   11.01
  -3  -7   1  554.58   14.75
  -2  -7   1  203.69    7.89
   2   7  -1  205.64    5.49
  -1  -7   1 1257.03   23.05
   1   7  -1 1263.86   20.51
   1   7  -1 1238.69   19.69
  -1  -7   1 1241.80   24.47
   0  -7   1  337.46    8.97
   0  -7   1  317.62    9.40
   0   7  -1  331.80    5.72
   0   7  -1  337.89    7.28
   1  -7   1    2.82    2.75
  -1   7  -1    2.14    2.14
   1  -7   1    3.27    2.66
  -2   7  -1 1016.94   15.79
   2  -7   1  978.97   20.18
  -2   7  -1  988.48   18.34
  -2   7  -1 1014.58   15.62
  -3   7  -1  427.74    8.10
  -3   7  -1  397.35    9.79
  -4   7  -1   51.44    4.47
  -4   7  -1   46.22    3.13
   5  -7   1  134.40    4.72
  -5   7  -1  132.59    5.55
  -5   7  -1  125.15    6.41
  -6   7  -1   11.99    4.60
  -6   7  -1   12.70    3.75
  -7   7  -1   26.66    5.79
  -7   7  -1   23.67    4.44
  -8   7  -1    5.68    4.57
  -8   7  -1   -0.59    5.49
  -9   7  -1   83.28    7.70
  -9   7  -1   97.62    8.81
 -10   7  -1   59.21    7.74
 -10   7  -1   45.13    8.54
 -11   7  -1    3.07    7.90
 -11   7  -1   -4.95    8.03
  10   6  -1   -1.63    8.02
 -10  -6   1    3.52   11.59
   9   6  -1   19.75    7.29
  -9  -6   1   37.20   11.92
   8   6  -1   26.08    6.38
  -8  -6   1   29.41    9.66
   7   6  -1    9.59    5.01
  -7  -6   1   11.38    7.94
   6   6  -1  220.40    8.96
  -6  -6   1  199.11   11.47
   5   6  -1  301.18    8.87
  -5  -6   1  282.19   11.85
  -4  -6   1  913.10   21.04
   4   6  -1  926.38   17.26
  -3  -6   1    6.85    4.09
   3   6  -1    7.01    2.42
  -3  -6   1    3.92    1.85
   2   6  -1  914.57   15.40
  -2  -6   1  915.59   18.97
  -1  -6   1  290.60    7.96
  -1  -6   1  280.08    8.24
   1   6  -1  298.51    5.80
   1   6  -1  299.52    5.71
   0  -6   1   61.24    4.18
   0  -6   1   70.25    4.41
   0   6  -1   64.51    3.05
  -1   6  -1    4.38    1.99
   1  -6   1    0.04    2.20
   1  -6   1    0.81    2.22
   2  -6   1 2165.14   38.66
  -2   6  -1 2240.32   33.37
  -3   6  -1   17.22    1.99
   4  -6   1  421.88    8.29
  -4   6  -1  428.28    9.03
  -4   6  -1  431.60   10.56
   5  -6   1   22.18    2.74
  -5   6  -1   26.41    4.25
  -5   6  -1   20.79    3.27
  -6   6  -1    1.12    4.09
  -6   6  -1    4.29    3.13
   6  -6   1    0.07    2.68
  -7   6  -1  188.07    8.99
   7  -6   1  190.50    7.16
  -7   6  -1  174.44    8.09
  -8   6  -1  179.14    9.60
  -8   6  -1  184.87    8.82
  -9   6  -1    2.42    6.46
  -9   6  -1    3.10    5.50
 -10   6  -1   11.46    7.36
 -10   6  -1   -4.20    6.12
 -11   6  -1   10.08    7.70
 -11   6  -1    7.13    8.90
  10   5  -1  -14.27    7.56
   9   5  -1   -5.18    6.25
   8   5  -1   58.49    7.32
   7   5  -1   13.91    4.96
   6   5  -1  130.36    7.36
   5   5  -1    1.13    3.01
  -5  -5   1    0.21    2.79
   4   5  -1  258.13    7.41
  -4  -5   1  249.84    6.74
  -3  -5   1  904.84   15.29
   3   5  -1  873.88   15.64
  -3  -5   1  901.62   19.12
   2   5  -1  141.62    4.08
  -2  -5   1  132.45    5.96
  -1  -5   1  708.31   14.52
  -1  -5   1  706.77   13.61
   1   5  -1  702.64   11.73
   1   5  -1  695.78   11.42
   0  -5   1 1210.04   20.73
   0  -5   1 1195.01   22.02
   1  -5   1 3538.79   58.98
  -2   5  -1  747.08   11.98
   2  -5   1  722.01   14.90
  -3   5  -1 1410.30   22.32
   3  -5   1 1380.65   21.78
  -4   5  -1  330.12    7.65
   4  -5   1  322.02    7.01
   5  -5   1  102.70    4.54
  -5   5  -1  104.78    5.05
  -5   5  -1  104.88    6.03
  -6   5  -1    5.99    3.25
   6  -5   1    4.85    3.02
  -6   5  -1   -1.35    3.88
   7  -5   1   41.12    4.70
  -7   5  -1   46.64    5.77
  -7   5  -1   39.42    4.84
  -8   5  -1   10.60    5.58
   8  -5   1   11.21    4.34
  -8   5  -1    4.06    4.76
  -9   5  -1   -1.86    6.06
  -9   5  -1  -11.75    5.13
 -10   5  -1    3.00    7.44
 -10   5  -1    3.13    6.61
 -11   5  -1   -6.44    7.30
 -11   5  -1   -0.52    8.22
  10   4  -1    0.57    7.23
   9   4  -1    5.42    6.26
   8   4  -1   24.88    5.83
   7   4  -1    1.01    4.38
   6   4  -1  162.72    7.29
  -6  -4   1  176.52    7.33
  -5  -4   1   51.00    3.93
   5   4  -1   41.35    3.96
  -5  -4   1   39.02    2.23
   4   4  -1   32.59    3.14
  -4  -4   1   32.14    2.99
   3   4  -1 1419.53   22.93
  -3  -4   1 1374.80   22.52
   2   4  -1   36.03    2.39
  -2  -4   1   33.09    2.12
  -2  -4   1   37.27    3.44
  -1  -4   1 1958.74   32.05
  -1  -4   1 1981.92   34.06
   1   4  -1 2009.46   30.00
   0  -4   1  526.57   10.12
   0  -4   1  543.12   10.89
   1  -4   1 1975.65   33.71
  -2   4  -1 5493.73   81.28
   3  -4   1   80.96    2.96
  -3   4  -1   75.64    3.32
   4  -4   1  143.90    4.72
  -4   4  -1  134.51    4.81
  -5   4  -1 1918.30   31.65
   5  -4   1 1946.98   31.35
  -5   4  -1 1898.14   33.17
  -6   4  -1  198.86    7.26
  -6   4  -1  186.26    7.52
   6  -4   1  182.21    6.96
   7  -4   1   68.56    5.25
  -7   4  -1   61.00    6.12
  -7   4  -1   57.82    5.31
  -8   4  -1   17.58    5.16
  -8   4  -1    4.46    5.19
   8  -4   1   10.60    5.01
  -9   4  -1   19.56    6.23
   9  -4   1   31.01    5.83
  -9   4  -1   16.07    5.91
 -10   4  -1   21.13    7.53
 -10   4  -1   35.38    7.39
 -11   4  -1   11.01    7.74
  11   3  -1    3.37    7.95
  10   3  -1   18.41    7.88
   9   3  -1   11.16    6.21
   8   3  -1   23.36    5.71
  -7  -3   1    2.79    4.04
   7   3  -1   -0.95    4.16
   6   3  -1  150.94    6.79
  -6  -3   1  134.57    5.04
  -6  -3   1  140.42    6.48
   5   3  -1    1.83    2.70
  -5  -3   1    0.28    2.54
  -5  -3   1   -0.76    1.98
   4   3  -1  278.22    7.11
  -4  -3   1  266.44    6.89
  -4  -3   1  266.56    5.60
   3   3  -1    1.41    1.67
  -3  -3   1   -1.96    1.44
  -3  -3   1    0.03    1.07
   2   3  -1  484.49    8.65
  -2  -3   1  471.53    8.45
  -1  -3   1 3659.34   60.33
  -1  -3   1 3669.19   56.83
   1   3  -1 3710.34   54.81
   0  -3   1 6053.95   93.10
   0  -3   1 6195.90   98.82
   1  -3   1 1890.79   31.98
  -1   3  -1 1894.95   28.78
   2  -3   1 2756.32   41.52
  -2   3  -1 2785.18   41.71
  -3   3  -1  329.49    7.06
   3  -3   1  331.23    6.74
  -4   3  -1 1077.90   18.64
   4  -3   1 1087.27   18.48
   5  -3   1  133.49    5.34
  -5   3  -1  136.15    5.65
   6  -3   1  214.99    7.37
  -6   3  -1  237.79    7.97
  -6   3  -1  228.97    8.18
  -7   3  -1  450.36   12.26
   7  -3   1  444.06   11.73
  -7   3  -1  434.85   11.96
  -8   3  -1   25.49    5.47
  -8   3  -1   32.74    5.62
   8  -3   1   34.04    5.38
  -9   3  -1   -4.91    5.91
  -9   3  -1    1.71    5.07
   9  -3   1    0.49    5.22
  10  -3   1   47.84    7.57
 -10   3  -1   52.97    8.08
 -11   3  -1    5.61    8.21
  11   2  -1  -13.01    7.94
  10   2  -1    2.20    6.69
   9   2  -1   74.22    7.48
  -9  -2   1   64.64    7.16
   8   2  -1  243.88   10.09
  -8  -2   1  273.65   10.69
   7   2  -1  266.68    9.50
  -7  -2   1  279.27    9.55
  -6  -2   1  132.46    5.19
  -6  -2   1  126.55    6.23
   6   2  -1  124.32    6.34
   5   2  -1   26.18    3.31
  -5  -2   1   35.50    2.85
  -5  -2   1   32.97    3.35
   4   2  -1   82.03    4.14
  -4  -2   1   77.48    3.29
  -4  -2   1   75.03    3.91
  -3  -2   1  715.61   12.07
   3   2  -1  699.62   12.65
  -3  -2   1  721.94   12.57
  -2  -2   1  432.93    7.96
  -2  -2   1  438.56    7.67
   2   2  -1  459.45    8.16
  -1  -2   1  634.44   11.56
   1   2  -1  611.16   10.02
   1   2  -1  634.76   10.65
   0  -2   1  982.21   16.78
  -1   2  -1   28.00    1.29
   1  -2   1   26.98    1.23
  -2   2  -1   22.49    1.63
   2  -2   1   21.10    1.55
   3  -2   1  928.17   15.85
  -3   2  -1  964.10   16.08
   4  -2   1 2271.60   35.87
  -4   2  -1 2271.27   36.05
  -5   2  -1 1162.76   20.82
   5  -2   1 1162.90   20.63
   6  -2   1   78.18    5.00
  -6   2  -1   83.48    5.27
  -6   2  -1   84.10    5.39
  -7   2  -1  127.81    7.19
  -7   2  -1  131.27    7.40
   7  -2   1  125.53    7.00
   8  -2   1  119.45    7.86
  -8   2  -1  138.63    8.05
  -8   2  -1  124.91    8.32
  -9   2  -1   -2.64    5.99
   9  -2   1    1.35    5.44
  -9   2  -1   -2.94    5.71
 -10   2  -1   14.48    7.21
  10  -2   1   13.13    6.67
 -11   2  -1   -5.15    7.57
  11   1  -1   31.25    8.46
  10   1  -1   -1.25    6.50
   9   1  -1   40.20    6.50
  -9  -1   1   45.15    6.77
   8   1  -1    1.91    4.56
  -8  -1   1   -2.17    4.40
  -7  -1   1  236.72    8.87
   7   1  -1  242.76    8.46
  -7  -1   1  250.39    7.78
   6   1  -1  413.95   10.60
  -6  -1   1  418.66   10.64
  -6  -1   1  414.06    9.66
   5   1  -1  229.39    6.91
  -5  -1   1  206.46    6.07
  -5  -1   1  224.17    6.89
  -4  -1   1 1227.45   20.87
   4   1  -1 1237.25   21.04
  -4  -1   1 1269.08   21.10
  -3  -1   1 3052.57   46.10
  -3  -1   1 3002.11   47.49
   3   1  -1 3020.17   46.10
   2   1  -1 5903.42   87.14
  -2  -1   1 5876.24   91.81
   1   1  -1  302.20    5.23
   1   1  -1  286.93    5.14
  -1  -1   1  296.72    5.12
  -1  -1   1  301.82    5.29
   0   1  -1    6.28    0.44
   1  -1   1  713.25   11.35
  -1   1  -1  717.89   11.39
   2  -1   1 2228.61   34.06
  -2   1  -1 2245.60   34.15
   3  -1   1   33.96    2.41
  -3   1  -1   36.21    2.49
  -4   1  -1  206.02    6.15
   4  -1   1  218.80    5.96
  -5   1  -1  165.90    6.26
   5  -1   1  167.55    5.84
  -6   1  -1   24.73    3.99
  -6   1  -1   30.86    4.00
   6  -1   1   29.29    4.04
   7  -1   1   20.73    4.48
  -7   1  -1   18.28    4.59
  -7   1  -1   20.46    4.57
  -8   1  -1  140.65    7.81
  -8   1  -1  140.16    8.46
   8  -1   1  144.32    8.47
  -9   1  -1   69.24    7.33
   9  -1   1   73.53    7.50
  10  -1   1   58.16    8.14
 -10   1  -1   47.50    8.00
 -11   1  -1    5.08    8.03
  11  -1   1    5.72    7.96
  11   0  -1    3.21    7.57
 -10   0   1    7.41    6.50
  10   0  -1   -5.21    6.12
   9   0  -1  106.06    7.78
  -9   0   1  113.26    8.22
  -8   0   1   12.82    4.95
  -8   0   1   14.73    4.70
   8   0  -1   13.41    4.81
  -7   0   1   59.18    5.03
  -7   0   1   62.45    5.44
   7   0  -1   68.68    5.03
  -6   0   1  840.88   16.76
   6   0  -1  845.78   16.67
  -6   0   1  813.73   16.09
   5   0  -1   98.55    4.90
  -5   0   1  109.85    4.70
  -5   0   1  103.25    5.06
  -4   0   1 1162.73   20.08
   4   0  -1 1200.83   20.12
  -4   0   1 1196.54   20.29
  -3   0   1 1135.10   18.53
   3   0  -1 1138.89   18.50
  -3   0   1 1110.28   18.85
  -2   0   1  109.57    3.13
   2   0  -1  116.71    3.14
  -2   0   1  114.68    3.02
  -1   0   1 5099.53   83.19
  -1   0   1 5333.39   78.30
   1   0  -1 5121.98   78.46
   0   0  -1   14.96    0.78
   0   0   1   14.62    0.85
   0   0  -1   13.82    0.88
   0   0   1   10.32    0.65
   1   0   1  389.87    6.72
  -1   0  -1  387.82    6.74
   2   0   1 1995.08   30.82
  -2   0  -1 2013.24   30.91
  -3   0  -1  168.71    4.88
   3   0   1  155.49    4.72
  -4   0  -1   50.73    3.21
   4   0   1   51.63    3.40
  -5   0  -1    7.08    3.04
   5   0   1    7.44    2.91
  -6   0  -1   39.71    4.16
   6   0   1   41.88    4.16
  -6   0  -1   42.44    4.07
   7   0   1  274.84    9.80
  -7   0  -1  297.05    9.12
  -7   0  -1  295.59   10.01
   8   0   1   22.23    5.64
  -8   0  -1   24.34    5.45
   9   0   1   10.88    5.97
  -9   0  -1    2.78    5.72
 -10   0  -1    1.02    7.07
  10   0   1   11.99    7.16
  11   0   1    2.26    7.85
 -11   1   1   -1.48    7.99
  11  -1  -1   13.09    7.51
  10  -1  -1    3.74    6.30
 -10   1   1    3.25    6.61
   9  -1  -1    1.99    5.18
  -9   1   1  -10.10    5.09
  -9   1   1    3.27    5.13
  -8   1   1   23.81    5.20
  -8   1   1   35.44    5.25
   8  -1  -1   21.70    4.91
   7  -1  -1   47.00    4.79
  -7   1   1   44.80    4.77
  -7   1   1   31.47    4.69
  -6   1   1   91.52    5.16
   6  -1  -1   97.95    5.49
  -6   1   1   93.02    5.18
  -5   1   1  402.57    9.39
   5  -1  -1  394.16    9.25
  -5   1   1  408.32    9.55
  -4   1   1 2539.83   40.53
   4  -1  -1 2495.33   38.99
  -4   1   1 2456.34   39.04
  -3   1   1 2726.75   41.39
   3  -1  -1 2737.49   41.27
  -3   1   1 2646.02   43.01
   2  -1  -1  379.21    6.85
  -2   1   1  366.87    6.92
  -2   1   1  372.73    7.25
   1  -1  -1 2964.67   45.58
  -1   1   1 3052.68   45.17
  -1   1   1 3031.82   47.25
   0   1   1 3971.50   61.72
   0   1   1 3800.16   57.72
   0  -1  -1 3846.24   64.00
  -1  -1  -1 1145.81   17.92
   1   1   1 1145.02   17.90
  -2  -1  -1 1992.17   30.53
   2   1   1 1948.23   30.48
   3   1   1   37.44    2.66
  -3  -1  -1   37.40    2.56
  -4  -1  -1 1039.04   18.54
   4   1   1 1056.61   18.69
  -5  -1  -1   45.19    3.43
   5   1   1   43.20    3.67
  -5  -1  -1   40.29    3.77
   6   1   1   24.98    4.24
  -6  -1  -1   25.96    4.13
  -6  -1  -1   21.29    3.52
  -7  -1  -1   89.57    5.89
  -7  -1  -1  104.30    7.03
   7   1   1   99.41    6.58
  -8  -1  -1    2.09    5.08
   8   1   1   -7.65    5.14
   9   1   1    0.76    5.91
  -9  -1  -1   11.27    6.40
  10   1   1    0.77    7.12
  11   1   1   -2.85    8.19
 -12   2   1    2.81    8.49
 -11   2   1    9.05    7.63
  11  -2  -1    8.37    7.31
  10  -2  -1    3.12    6.00
 -10   2   1    1.39    6.14
  -9   2   1    7.43    5.54
  -9   2   1    9.59    5.70
   9  -2  -1    0.43    4.94
  -8   2   1   31.10    5.02
  -8   2   1   39.57    5.48
   8  -2  -1   36.08    5.15
  -7   2   1   18.86    4.48
   7  -2  -1   13.89    3.84
  -7   2   1   18.37    4.29
  -6   2   1  580.81   13.13
  -6   2   1  593.66   13.05
   6  -2  -1  591.97   12.78
  -5   2   1   54.34    3.84
   5  -2  -1   54.29    3.59
  -5   2   1   48.68    3.62
  -4   2   1   66.66    3.69
  -4   2   1   73.59    3.99
   4  -2  -1   70.69    3.55
  -3   2   1  396.11    7.71
  -3   2   1  380.29    8.15
   3  -2  -1  382.80    7.51
  -2   2   1  625.02   10.64
  -2   2   1  634.47   11.38
   2  -2  -1  634.85   10.47
  -1   2   1    5.64    1.19
  -1   2   1    5.14    0.99
   1  -2  -1    7.97    1.17
   1  -2  -1    6.79    1.27
   0   2   1 1683.26   25.60
   0   2   1 1672.71   26.88
   0  -2  -1 1715.51   25.63
   0  -2  -1 1681.88   28.27
  -1  -2  -1 5482.48   80.95
   1   2   1 5457.21   80.92
  -2  -2  -1 3086.62   46.53
   2   2   1 3039.31   46.49
  -3  -2  -1  941.32   16.39
   3   2   1  932.55   16.41
   4   2   1  751.62   14.65
  -4  -2  -1  775.75   14.65
  -5  -2  -1  208.64    7.28
  -5  -2  -1  230.88    6.12
   5   2   1  221.74    7.50
  -6  -2  -1   26.15    4.30
   6   2   1   23.17    4.03
  -6  -2  -1   29.55    3.55
  -7  -2  -1    6.07    4.45
   7   2   1   10.62    4.92
  -8  -2  -1    7.04    5.33
   8   2   1   -3.39    5.18
   9   2   1   21.84    6.73
  10   2   1   -9.30    7.13
 -12   3   1   11.27    8.61
 -11   3   1    3.73    7.26
  10  -3  -1   29.11    6.48
 -10   3   1   19.36    6.65
 -10   3   1   22.60    7.02
  -9   3   1   42.14    6.31
  -9   3   1   52.43    6.49
   9  -3  -1   52.20    6.20
  -8   3   1   -3.39    4.46
  -8   3   1   -6.49    3.74
   8  -3  -1    2.32    4.12
  -7   3   1  152.04    7.22
   7  -3  -1  156.63    6.90
  -7   3   1  143.13    7.51
   6  -3  -1  280.73    8.08
  -6   3   1  285.80    8.74
  -6   3   1  299.30    8.56
  -5   3   1  196.92    6.35
  -5   3   1  202.79    6.86
   5  -3  -1  210.50    6.21
   4  -3  -1  182.49    5.19
  -4   3   1  175.68    5.28
  -4   3   1  183.32    5.90
  -3   3   1   43.27    2.97
  -3   3   1   43.42    2.67
   3  -3  -1   42.41    2.37
   2  -3  -1  666.48   10.88
  -2   3   1  676.60   11.19
  -2   3   1  661.10   12.15
   1  -3  -1 3014.87   49.98
  -1   3   1 2959.80   47.71
  -1   3   1 3143.41   45.51
   1  -3  -1 3017.32   46.99
   0   3   1  544.75    9.51
   0   3   1  549.65    8.97
   0  -3  -1  543.39   10.15
   0  -3  -1  525.51   10.66
  -1  -3  -1  556.80   11.76
   1   3   1  567.14    9.87
  -1  -3  -1  569.27    9.79
   1   3   1  582.76    9.76
  -2  -3  -1 1423.55   23.22
   2   3   1 1478.47   23.35
  -3  -3  -1  185.56    5.55
   3   3   1  178.33    5.48
   4   3   1   22.40    3.19
  -4  -3  -1   24.18    3.17
  -5  -3  -1  725.06   15.23
  -5  -3  -1  744.37   13.40
   5   3   1  755.65   15.53
  -6  -3  -1   72.85    5.44
   6   3   1   70.60    5.61
  -7  -3  -1  247.83    9.53
   7   3   1  233.45    9.83
   8   3   1    9.63    5.68
   9   3   1    6.84    6.69
  10   3   1    8.81    7.69
 -12   4   1   18.19    8.84
 -11   4   1   14.80    7.94
 -11   4   1   -1.13    7.21
 -10   4   1    9.76    6.97
 -10   4   1   11.68    6.49
  -9   4   1  161.82    9.26
  -9   4   1  155.20    9.16
   9  -4  -1  188.26    8.87
   8  -4  -1   76.87    5.82
  -8   4   1   82.28    6.39
  -8   4   1   77.10    7.03
  -7   4   1  163.83    7.40
  -7   4   1  159.99    7.75
   7  -4  -1  170.80    7.24
   6  -4  -1  186.14    6.59
  -6   4   1  172.54    6.72
  -6   4   1  182.48    7.43
  -5   4   1    2.91    2.37
   5  -4  -1    0.83    2.09
  -5   4   1    0.41    2.64
   4  -4  -1  319.95    6.92
  -4   4   1  297.87    7.15
  -4   4   1  303.69    8.10
   3  -4  -1  203.40    4.60
  -3   4   1  201.32    5.78
  -3   4   1  199.71    5.09
  -2   4   1 1273.13   21.85
  -2   4   1 1307.86   20.22
   2  -4  -1 1277.39   23.07
   1  -4  -1  548.42   10.52
  -1   4   1  554.45    9.24
   1  -4  -1  550.90   11.33
  -1   4   1  564.71   10.38
   0  -4  -1  715.70   14.03
   0   4   1  718.06   12.38
   0   4   1  721.56   11.65
   0  -4  -1  693.84   13.16
   1   4   1 1798.88   28.04
  -1  -4  -1 1758.30   27.07
   1   4   1 1715.35   27.24
  -1  -4  -1 1752.40   31.13
   2   4   1   60.95    3.42
  -2  -4  -1   63.96    3.15
  -2  -4  -1   68.71    4.67
   3   4   1  644.55   12.61
  -3  -4  -1  659.20   12.53
  -4  -4  -1  815.39   13.75
   4   4   1  832.33   16.05
  -4  -4  -1  836.79   15.77
  -5  -4  -1   61.97    4.50
   5   4   1   61.85    5.21
  -6  -4  -1    9.25    4.17
   6   4   1    0.00    4.25
   7   4   1    1.84    5.06
   8   4   1   13.93    5.91
   9   4   1   -0.40    6.68
  10   4   1   22.41    8.67
 -12   5   1    3.12    8.34
 -11   5   1   16.69    7.60
 -11   5   1   12.67    8.15
 -10   5   1   45.08    7.14
 -10   5   1   39.25    7.60
  -9   5   1   24.82    5.77
  -9   5   1   30.91    6.70
  -8   5   1   81.52    6.98
  -8   5   1   75.74    6.19
   8  -5  -1   69.93    5.94
   7  -5  -1  329.47    9.24
  -7   5   1  329.44   10.63
  -7   5   1  310.81    9.69
   6  -5  -1  125.59    5.60
  -6   5   1  130.11    5.99
  -6   5   1  125.32    6.78
   5  -5  -1   55.74    3.38
  -5   5   1   56.16    4.64
  -5   5   1   58.34    3.80
  -4   5   1 1932.64   30.92
   4  -5  -1 1932.10   30.27
  -4   5   1 1941.90   33.14
  -3   5   1  297.78    7.73
  -3   5   1  298.41    6.59
  -2   5   1   34.18    2.01
   2  -5  -1   31.01    3.18
  -2   5   1   35.57    2.76
   2  -5  -1   36.01    2.91
   1  -5  -1    9.01    2.15
   1  -5  -1   16.15    2.69
  -1   5   1   10.02    1.87
  -1   5   1   12.23    1.38
   0   5   1  626.15   10.49
   0  -5  -1  614.26   13.15
   0   5   1  609.44   11.21
   0  -5  -1  626.38   12.41
   1   5   1  304.15    6.03
  -1  -5  -1  287.65    8.25
   1   5   1  299.44    6.37
  -2  -5  -1  222.50    5.50
  -2  -5  -1  208.52    7.87
   2   5   1  213.17    5.83
   3   5   1  386.52    9.03
  -3  -5  -1  384.92    8.62
  -3  -5  -1  360.66   11.39
  -4  -5  -1  241.63    7.38
   4   5   1  241.55    7.85
   5   5   1   -5.52    3.51
   6   5   1  207.84    8.88
   7   5   1    6.86    5.21
   8   5   1   32.56    6.83
   9   5   1   38.45    8.15
 -12   6   1    2.89    9.20
 -12   6   1   -1.28    7.80
 -11   6   1    6.68    7.84
 -11   6   1   17.50    7.43
 -10   6   1    1.52    6.62
 -10   6   1    6.11    7.19
  -9   6   1  150.01    8.81
  -9   6   1  147.52    9.63
  -8   6   1   23.22    4.99
  -8   6   1   20.63    5.85
  -7   6   1   14.14    3.95
  -7   6   1   22.37    4.57
   7  -6  -1   17.08    3.82
   6  -6  -1  258.67    7.33
  -6   6   1  258.61    7.91
  -6   6   1  266.42    9.32
  -5   6   1  437.13   11.34
   5  -6  -1  459.37    9.32
  -5   6   1  431.04    9.84
  -4   6   1   30.37    3.44
   4  -6  -1   25.78    2.07
  -4   6   1   32.07    2.86
  -3   6   1 1722.93   27.04
  -3   6   1 1731.86   29.52
   3  -6  -1 1672.94   31.24
  -2   6   1  831.55   15.64
   2  -6  -1  815.27   16.99
   2  -6  -1  836.39   15.87
  -2   6   1  848.76   13.83
   1  -6  -1  768.10   14.94
  -1   6   1  774.83   12.66
   1  -6  -1  755.86   15.94
  -1   6   1  779.57   14.28
   0  -6  -1   13.52    3.21
   0  -6  -1    7.72    2.78
   0   6   1   10.95    2.04
   0   6   1   12.77    1.76
   1   6   1 1139.36   18.71
  -1  -6  -1 1105.66   22.33
   1   6   1 1124.71   18.55
  -2  -6  -1   25.65    2.25
  -2  -6  -1   24.16    4.44
   2   6   1   24.28    2.78
   3   6   1   28.69    3.64
  -3  -6  -1   32.97    4.98
   4   6   1    7.65    3.72
  -4  -6  -1    8.33    5.73
   5   6   1  126.36    7.40
  -5  -6  -1  121.55    9.51
  -6  -6  -1    3.05    7.43
   6   6   1    1.10    4.86
   7   6   1   13.45    5.67
  -7  -6  -1    7.58    8.69
   8   6   1    7.41    7.16
  -8  -6  -1   -6.45    9.76
   9   6   1    1.79    7.42
  -9  -6  -1   14.41   11.61
 -12   7   1  -10.64    9.24
 -12   7   1    2.82    8.58
 -11   7   1    9.77    8.30
 -11   7   1   10.66    7.32
 -10   7   1   18.99    7.66
 -10   7   1   20.65    6.59
  -9   7   1    6.05    6.62
  -9   7   1    2.83    5.56
  -8   7   1   18.06    4.82
  -8   7   1    3.60    5.62
  -7   7   1  139.52    6.92
  -7   7   1  131.72    8.38
  -6   7   1  218.01    7.54
  -6   7   1  215.36    8.84
  -5   7   1   77.69    4.77
  -5   7   1   81.85    5.57
  -4   7   1 1000.07   19.67
  -4   7   1 1006.34   17.47
  -3   7   1   35.56    3.77
  -3   7   1   45.94    2.76
   3  -7  -1   42.77    4.43
   3  -7  -1   34.23    3.82
  -2   7   1    7.49    1.90
  -2   7   1    4.79    2.86
   2  -7  -1    0.67    3.22
   2  -7  -1    9.81    2.92
  -1   7   1  756.56   14.42
  -1   7   1  767.09   12.77
   1  -7  -1  760.11   15.50
   1  -7  -1  763.74   16.54
   0  -7  -1  731.67   16.38
   0   7   1  758.39   13.89
   0  -7  -1  740.90   15.57
   0   7   1  768.17   12.90
   1   7   1    3.89    1.92
  -1  -7  -1    2.22    3.77
   1   7   1    3.68    2.16
  -2  -7  -1  725.84   17.48
   2   7   1  765.18   14.06
  -3  -7  -1   26.48    5.32
   3   7   1   42.46    3.99
  -4  -7  -1  173.11   10.28
   4   7   1  174.84    7.04
  -5  -7  -1   -1.07    6.80
   5   7   1    6.88    4.23
  -6  -7  -1   86.67   10.31
   6   7   1   87.82    7.29
   7   7   1   -1.28    5.84
  -7  -7  -1  -10.75    8.38
   8   7   1    4.80    6.84
  -8  -7  -1   -7.73   10.25
 -12   8   1    4.74    8.16
 -12   8   1    7.61    9.45
 -11   8   1    7.24    8.54
 -11   8   1   -0.95    6.83
 -10   8   1   -2.52    6.12
 -10   8   1    0.18    7.72
  -9   8   1   -5.52    4.95
  -9   8   1    1.08    6.60
  -8   8   1   11.70    5.08
  -8   8   1   19.65    6.39
  -7   8   1    0.67    4.45
  -7   8   1   -1.62    3.73
  -6   8   1  104.47    7.05
  -6   8   1  113.03    5.71
  -5   8   1  484.90   12.64
  -5   8   1  462.44   10.50
  -4   8   1   73.57    4.33
  -4   8   1   87.38    5.47
  -3   8   1   38.90    4.05
  -3   8   1   39.57    2.85
   3  -8  -1   35.38    4.73
   3  -8  -1   42.46    4.36
  -2   8   1 1009.17   18.81
   2  -8  -1  985.91   19.45
   2  -8  -1  982.96   20.87
  -2   8   1 1002.02   16.51
   1  -8  -1   99.39    6.01
  -1   8   1   87.77    4.74
  -1   8   1   94.25    3.54
   1  -8  -1   80.38    5.78
   0   8   1  790.22   14.48
   0  -8  -1  749.91   17.53
   0   8   1  761.77   13.42
   1   8   1  517.69    9.87
  -1  -8  -1  479.32   13.72
   1   8   1  500.07   10.18
  -2  -8  -1    7.80    5.12
   2   8   1    8.74    2.97
   3   8   1   25.53    3.98
  -3  -8  -1   28.75    6.55
  -4  -8  -1   49.53    7.98
   4   8   1   48.72    5.22
   5   8   1    6.12    5.00
  -5  -8  -1   -1.65    7.42
  -6  -8  -1   14.55    8.81
   6   8   1   26.07    5.96
   7   8   1   20.37    6.64
  -7  -8  -1   13.03    9.78
   8   8   1   -4.32    7.05
  -8  -8  -1   -2.90   10.25
 -11   9   1    1.69    9.41
 -11   9   1    0.51    6.92
 -10   9   1   11.93    8.15
 -10   9   1   11.53    6.79
  -9   9   1   -4.59    6.84
  -9   9   1    1.36    5.76
  -8   9   1    5.15    4.98
  -8   9   1   -1.06    6.13
  -7   9   1  102.64    7.84
  -7   9   1   97.42    6.26
  -6   9   1   13.83    5.36
  -6   9   1   17.16    3.95
  -5   9   1    0.07    4.28
  -5   9   1    1.89    2.95
  -4   9   1  111.46    4.87
   4  -9  -1  108.93    6.94
  -4   9   1  102.71    6.58
   3  -9  -1  357.08   10.58
   3  -9  -1  344.70   11.33
  -3   9   1  364.44    7.88
  -3   9   1  353.20   10.03
   2  -9  -1    8.39    4.47
  -2   9   1   12.18    3.55
  -2   9   1   16.56    2.49
   2  -9  -1   10.84    3.89
   1  -9  -1  289.81    9.96
  -1   9   1  289.04    8.15
  -1   9   1  304.87    6.70
   1  -9  -1  301.28    9.88
   0   9   1  302.78    7.81
   0  -9  -1  301.32   10.86
   0   9   1  299.01    7.08
  -1  -9  -1   15.58    5.37
   1   9   1   19.55    3.22
   2   9   1   19.05    3.77
  -2  -9  -1   27.65    6.33
   3   9   1  392.96   10.58
  -3  -9  -1  375.35   14.23
   4   9   1   -4.51    4.37
  -4  -9  -1    5.85    7.35
   5   9   1  119.54    7.75
  -5  -9  -1  112.71   11.07
  -6  -9  -1   24.51    9.89
   6   9   1   42.48    7.13
   7   9   1    8.15    7.43
  -7  -9  -1   -0.79   10.09
 -11  10   1  -15.34    8.49
 -11  10   1   -7.07    7.00
 -10  10   1    6.21    6.86
 -10  10   1   17.15    8.63
  -9  10   1   23.75    6.35
  -9  10   1   41.06    8.20
  -8  10   1   95.81    6.67
  -8  10   1  102.21    9.03
  -7  10   1   -6.23    4.03
  -7  10   1    6.37    5.15
  -6  10   1   66.36    6.84
  -6  10   1   76.04    5.43
  -5  10   1   -2.20    4.47
  -5  10   1   -2.32    3.23
   4 -10  -1   31.70    6.15
  -4  10   1   41.01    5.21
  -4  10   1   39.24    3.66
   4 -10  -1   29.91    5.15
  -3  10   1   52.05    5.02
   3 -10  -1   46.46    5.39
   3 -10  -1   52.92    6.37
  -3  10   1   48.15    3.41
   2 -10  -1  737.01   18.54
  -2  10   1  784.86   13.73
   2 -10  -1  765.08   17.59
  -2  10   1  786.70   16.29
  -1  10   1    8.80    2.62
  -1  10   1    9.97    3.68
   1 -10  -1    7.24    5.09
   1 -10  -1    7.46    4.57
   0 -10  -1  125.48    8.64
   0  10   1  125.35    5.61
   0  10   1  129.48    5.13
  -1 -10  -1  132.98    9.25
   1  10   1  140.42    5.69
  -2 -10  -1  286.61   12.59
   2  10   1  271.00    8.50
  -3 -10  -1   -4.56    6.97
   3  10   1    7.19    4.26
   4  10   1   42.24    5.82
  -4 -10  -1   25.33    8.54
  -5 -10  -1    6.55    8.85
   5  10   1   10.69    6.03
   6  10   1   16.66    6.51
  -6 -10  -1    3.21    9.54
  -7 -10  -1    5.64   11.10
   7  10   1    2.47    7.66
 -11  11   1   12.92   10.21
 -11  11   1   -0.66    7.88
 -10  11   1   43.18    9.49
 -10  11   1   37.56    7.14
  -9  11   1    9.90    7.82
  -9  11   1   19.80    6.42
  -8  11   1   41.82    7.83
  -8  11   1   64.63    6.53
  -7  11   1  146.30    7.94
  -7  11   1  145.22    9.13
  -6  11   1   -0.05    5.52
  -6  11   1    8.96    4.16
  -5  11   1   -2.44    4.79
   5 -11  -1   -2.36    4.94
  -5  11   1    0.81    3.67
  -4  11   1   49.81    4.14
  -4  11   1   47.25    5.64
   4 -11  -1   57.06    6.24
   4 -11  -1   42.25    6.99
  -3  11   1   69.57    4.43
   3 -11  -1   69.60    6.56
  -3  11   1   68.42    5.75
   3 -11  -1   70.93    7.37
   2 -11  -1   21.84    5.41
  -2  11   1   21.87    3.14
   2 -11  -1   13.02    5.92
  -2  11   1   23.29    4.57
   1 -11  -1  151.47    8.95
   1 -11  -1  148.05    9.45
  -1  11   1  152.25    5.58
  -1  11   1  158.17    7.11
   0  11   1    3.53    3.30
   0 -11  -1    2.81    6.06
   1  11   1   10.82    3.64
  -1 -11  -1   19.58    6.97
  -2 -11  -1    1.17    6.83
   2  11   1    1.23    3.94
  -3 -11  -1   87.11   10.31
   3  11   1  101.09    6.53
  -4 -11  -1    0.63    8.63
   4  11   1   16.34    5.60
   5  11   1   -0.77    6.04
  -5 -11  -1   -5.57    9.36
   6  11   1   29.20    7.73
  -6 -11  -1   50.11   12.58
 -11  12   1    3.91    8.00
 -11  12   1   18.27   10.10
 -10  12   1    8.14    6.61
 -10  12   1   -0.15    8.54
  -9  12   1   36.47    7.03
  -9  12   1   49.50    9.16
  -8  12   1   18.67    5.64
  -8  12   1   20.21    7.55
  -7  12   1   -3.13    4.85
  -7  12   1    4.44    6.68
  -6  12   1   81.71    7.83
   6 -12  -1   78.04    7.96
  -6  12   1   69.20    5.55
   5 -12  -1  403.63   13.74
  -5  12   1  404.68   13.14
  -5  12   1  417.99   10.31
  -4  12   1   33.72    4.03
   4 -12  -1   36.35    7.27
   4 -12  -1   25.59    6.04
  -4  12   1   18.05    5.33
  -3  12   1  190.59    8.83
   3 -12  -1  168.55    9.77
   3 -12  -1  176.22   10.41
  -3  12   1  169.27    6.09
   2 -12  -1   34.16    6.35
  -2  12   1   31.11    5.19
   2 -12  -1   36.87    7.15
  -2  12   1   37.48    3.87
   1 -12  -1    8.75    6.54
   1 -12  -1    8.23    5.78
  -1  12   1    8.06    3.35
   0  12   1   87.12    5.20
   0 -12  -1   95.13    9.01
   1  12   1   73.45    5.37
  -1 -12  -1   45.80    8.33
  -2 -12  -1   -6.68    7.52
   2  12   1   -7.33    4.31
   3  12   1   73.42    6.52
  -3 -12  -1   78.20   10.64
  -4 -12  -1   -7.25    9.43
   4  12   1    6.04    6.01
   5  12   1   -4.93    6.23
  -5 -12  -1   -0.49   10.44
  -6 -12  -1    4.43   11.18
   6  12   1   -3.31    7.26
 -10  13   1   -0.19    9.19
 -10  13   1    4.37    7.29
  -9  13   1   -4.77    8.06
  -9  13   1   -0.32    6.26
  -8  13   1   38.58    8.40
  -8  13   1   30.79    6.60
  -7  13   1   44.96    7.78
   7 -13  -1   32.79    7.77
  -7  13   1   36.82    5.45
  -6  13   1   28.56    6.94
  -6  13   1   41.22    5.37
   6 -13  -1   52.50    7.88
  -5  13   1   28.37    4.47
   5 -13  -1   26.05    6.75
  -5  13   1   33.85    7.12
   4 -13  -1  121.80    8.91
   4 -13  -1  106.05    9.54
  -4  13   1  113.67    8.22
  -4  13   1  119.12    6.18
   3 -13  -1   92.50    8.47
  -3  13   1  109.16    7.59
   3 -13  -1   95.42    9.27
  -3  13   1   97.54    5.37
  -2  13   1   -1.50    3.41
   2 -13  -1    6.06    6.85
   2 -13  -1   -0.35    5.97
  -2  13   1    2.28    4.71
  -1  13   1    4.26    3.67
   1 -13  -1   11.76    7.35
   0  13   1  184.88    7.24
   0 -13  -1  194.07   12.31
   1  13   1    0.39    4.50
  -1 -13  -1   -1.25    7.85
  -2 -13  -1   47.54    9.95
   2  13   1   44.66    5.72
   3  13   1    5.21    5.69
  -3 -13  -1    5.56    9.50
  -4 -13  -1    0.50   10.22
   4  13   1   -4.57    5.82
   5  13   1   18.47    7.17
  -5 -13  -1   17.04   12.54
 -10  14   1    3.12    9.49
 -10  14   1   -1.70    7.45
  -9  14   1    4.58    8.87
  -9  14   1   14.31    6.76
  -8  14   1   19.02    6.32
  -8  14   1    6.71    8.12
   8 -14  -1    1.39    8.00
  -7  14   1    4.27    7.83
  -7  14   1    0.54    5.33
   7 -14  -1    1.16    7.43
  -6  14   1   40.11    5.51
   6 -14  -1   27.86    7.75
  -6  14   1   47.78    7.90
  -5  14   1   73.11    8.36
   5 -14  -1   74.11    8.70
  -5  14   1   78.88    5.59
   4 -14  -1    0.59    7.69
  -4  14   1   -7.24    5.55
  -4  14   1    3.42    4.08
   4 -14  -1    1.96    6.66
  -3  14   1   32.16    6.47
   3 -14  -1   37.19    8.38
   3 -14  -1   44.21    7.88
  -3  14   1   41.18    4.35
   2 -14  -1  125.67    9.92
   2 -14  -1  138.21   11.03
  -2  14   1  140.71    6.42
   1 -14  -1   78.03   10.08
  -1  14   1   92.88    5.96
   0  14   1   35.54    5.15
   0 -14  -1   27.81    9.07
  -1 -14  -1   -9.27    8.72
   1  14   1    4.38    4.90
  -2 -14  -1   23.94   10.01
   2  14   1   22.82    6.11
  -3 -14  -1    7.38   10.51
   3  14   1    7.13    6.15
   4  14   1    1.58    6.91
  -4 -14  -1  -12.50   10.50
  -9  15   1    2.05    8.96
   9 -15  -1    3.80    9.00
  -9  15   1   -2.71    7.06
   8 -15  -1    8.96    8.83
  -8  15   1   10.30    8.61
  -8  15   1    0.30    6.52
  -7  15   1    5.21    5.93
  -7  15   1    8.72    7.76
   7 -15  -1   13.06    8.27
   6 -15  -1   -0.56    7.55
  -6  15   1    5.51    7.31
  -6  15   1   -0.23    4.97
   5 -15  -1   43.41    8.76
  -5  15   1   34.03    8.04
  -5  15   1   40.48    5.38
  -4  15   1   11.43    6.90
   4 -15  -1   -0.72    7.39
   4 -15  -1   -8.18    7.87
   3 -15  -1   13.40    7.59
   3 -15  -1    3.44    8.33
   2 -15  -1   -5.71    7.37
   2 -15  -1   -4.09    8.37
   1 -15  -1   50.56   10.12
   0  15   1   60.80    5.91
   0 -15  -1   46.34   10.57
  -1 -15  -1    7.47   10.02
   1  15   1    6.88    5.60
  -2 -15  -1   -9.27   10.14
   2  15   1    6.18    6.05
   3  15   1   58.04    7.68
  -3 -15  -1   62.41   12.81
   8 -16  -1   21.80    9.53
  -8  16   1   25.51    9.69
  -8  16   1   14.60    7.11
  -7  16   1   -4.29    5.86
  -7  16   1  -10.43    7.99
   7 -16  -1  -11.02    8.34
  -6  16   1    9.44    7.89
  -6  16   1    2.77    5.58
   6 -16  -1   12.99    8.61
   5 -16  -1   -4.65    8.15
  -5  16   1    2.37    7.71
   4 -16  -1    0.38    9.14
   4 -16  -1    3.25    8.27
   3 -16  -1   11.07    8.55
   3 -16  -1   17.75    9.23
   2 -16  -1    2.41    8.88
   1 -16  -1    6.20    9.39
   0 -16  -1   23.29   10.62
  -1 -16  -1    5.40   11.72
  -2 -16  -1    2.66   11.33
   2  16   1    7.91    6.89
  -7  17   1  -13.57    8.46
   7 -17  -1    9.33    9.74
   6 -17  -1   12.69    9.44
  -6  17   1    5.64    8.44
   5 -17  -1   -7.97    8.56
   4 -17  -1    7.44    9.17
   4 -17  -1    3.72    9.66
   3 -17  -1   21.41    9.72
   3 -17  -1    2.45    9.65
   2 -17  -1    5.18   10.15
   1 -17  -1   22.69   10.77
   0 -17  -1    0.80   10.51
   5 -18  -1   15.27   10.13
   4 -18  -1   -2.09    9.64
   4 -18  -1   -3.66   10.42
   3 -18  -1   21.27   11.91
   3 -19   2   32.58   10.87
   0 -18   2   26.99   12.40
   1 -18   2    1.47   10.72
   2 -18   2    1.40   10.13
   2 -18   2   -4.64    9.14
   3 -18   2   -5.95    8.86
   3 -18   2   -4.54   10.34
   4 -18   2   19.47    9.81
   5 -18   2   16.65    9.85
  -6  18  -2    1.21    8.92
   6 -18   2    7.15    9.70
  -2 -17   2   53.01   12.41
  -1 -17   2    9.51   11.01
   0 -17   2   -6.30    9.95
   1 -17   2    5.54    9.69
   2 -17   2   -9.09    8.88
   2 -17   2    2.24    8.47
   3 -17   2    2.20    8.65
   3 -17   2  -12.33    9.98
   4 -17   2   -3.48    8.52
  -5  17  -2    8.29    7.68
   5 -17   2   22.86    9.30
  -6  17  -2   13.80    8.36
   6 -17   2   16.94    9.14
  -7  17  -2    4.74    8.63
   7 -17   2   -4.10    9.24
  -3 -16   2   10.71   12.29
  -2 -16   2   -0.40   10.39
  -1 -16   2    3.50    9.67
   0 -16   2   34.50   10.00
   1 -16   2    8.42    9.06
   1 -16   2    5.59    8.04
   2 -16   2   31.22    8.53
   2 -16   2   20.17    9.17
   3 -16   2   73.61    9.73
   3 -16   2   71.01   10.30
  -4  16  -2   -2.80    6.20
   4 -16   2    1.40    7.78
   5 -16   2   -6.58    7.82
  -5  16  -2   -6.92    6.68
   6 -16   2   21.56    9.12
  -6  16  -2   -5.12    7.10
  -6  16  -2    3.45    4.82
   7 -16   2  -11.04    8.56
  -7  16  -2   -9.53    7.79
  -7  16  -2   -2.29    5.55
  -8  16  -2    6.73    6.52
   8 -16   2   20.15   10.10
  -8  16  -2    1.57    8.60
   4  15  -2    7.06    5.69
  -4 -15   2    1.62   10.92
  -3 -15   2   52.86   11.24
   3  15  -2   41.79    5.85
  -2 -15   2   12.02    9.63
  -1 -15   2   19.92    9.34
   0 -15   2  134.99   10.96
   1 -15   2   49.26    9.19
   1 -15   2   32.43    8.00
   2 -15   2    0.82    7.17
   2 -15   2    2.47    7.77
   3 -15   2   12.41    7.19
   3 -15   2    5.63    8.06
  -3  15  -2    8.54    5.90
  -4  15  -2    6.36    6.41
   4 -15   2   -4.64    6.79
  -5  15  -2    7.80    6.61
   5 -15   2    0.14    7.42
  -5  15  -2    3.00    3.90
  -6  15  -2    8.66    7.30
  -6  15  -2    8.23    4.90
   6 -15   2    8.80    8.02
  -7  15  -2    9.73    5.71
  -7  15  -2    2.40    7.37
   7 -15   2    7.13    8.56
  -8  15  -2   42.26    6.99
  -8  15  -2   24.96    9.06
  -9  15  -2    0.78    8.85
  -9  15  -2    3.99    6.74
  -5 -14   2    4.11   11.78
   5  14  -2    2.26    6.50
  -4 -14   2    0.82   10.10
   4  14  -2    0.83    5.46
   3  14  -2   51.32    5.89
  -3 -14   2   35.48   10.25
   2  14  -2   63.38    5.29
  -2 -14   2   74.04   10.45
  -1 -14   2   22.75    8.74
   1  14  -2   33.93    3.85
   0 -14   2    7.57    7.52
   0 -14   2   -1.23    6.50
   1 -14   2   80.19    9.29
   1 -14   2   80.39    8.36
  -2  14  -2   65.15    6.65
   2 -14   2   47.35    7.61
   2 -14   2   51.20    8.67
   3 -14   2   46.92    7.66
   3 -14   2   48.80    8.65
  -3  14  -2   46.15    6.51
  -4  14  -2   24.65    6.13
  -4  14  -2   25.58    3.56
   4 -14   2   42.65    7.51
  -5  14  -2   49.57    4.61
   5 -14   2   44.40    8.11
  -5  14  -2   53.99    7.34
  -6  14  -2   62.79    8.20
   6 -14   2   51.67    8.61
  -6  14  -2   48.74    5.44
  -7  14  -2   11.84    7.58
  -7  14  -2    7.77    5.33
  -8  14  -2    8.93    8.08
  -8  14  -2    5.91    5.85
  -9  14  -2   -1.67    8.89
  -9  14  -2    1.56    6.54
 -10  14  -2   -1.31    7.46
 -10  14  -2    7.57    9.65
  -6 -13   2    1.05   11.06
   6  13  -2    3.85    6.58
  -5 -13   2   45.28   11.92
   5  13  -2   28.62    6.03
  -4 -13   2   -6.42    8.80
   4  13  -2   -0.70    4.80
  -3 -13   2   19.20    8.89
   3  13  -2   23.97    4.44
   2  13  -2    0.86    3.57
  -2 -13   2    3.64    7.77
   1  13  -2    4.73    3.02
  -1 -13   2    0.40    7.20
   0 -13   2   60.70    7.49
   0 -13   2   36.82    7.07
   0  13  -2   58.32    3.65
  -1  13  -2   11.94    4.26
   1 -13   2   20.97    6.25
   1 -13   2    4.96    5.90
   2 -13   2   16.21    6.16
  -2  13  -2    7.29    4.61
   2 -13   2    1.39    6.46
   3 -13   2  174.22   10.29
  -3  13  -2  207.45    5.42
   3 -13   2  191.83   10.56
  -3  13  -2  202.12    9.30
   4 -13   2  149.08   10.07
  -4  13  -2  137.68    9.02
  -4  13  -2  134.79    5.52
  -5  13  -2   -1.56    5.48
  -5  13  -2    0.37    3.44
   5 -13   2   -0.15    6.35
  -6  13  -2  115.55    8.98
  -6  13  -2  124.87    6.77
  -7  13  -2   16.82    7.40
  -7  13  -2   17.82    5.47
  -8  13  -2    0.87    6.72
  -8  13  -2   19.08    6.33
  -9  13  -2    1.24    6.49
  -9  13  -2   -7.52    8.15
 -10  13  -2   10.27    7.69
 -10  13  -2    1.64    9.43
  -7 -12   2   20.31   11.77
   7  12  -2   18.51    7.34
  -6 -12   2   -3.20   10.59
   6  12  -2   -2.22    6.01
   5  12  -2    7.35    5.46
  -5 -12   2   -4.47    9.13
   4  12  -2    0.40    4.69
  -4 -12   2    2.22    8.11
  -3 -12   2   94.05    9.63
   3  12  -2   75.33    5.40
  -2 -12   2    4.99    7.04
   2  12  -2    9.34    3.29
   1  12  -2    4.09    2.71
  -1 -12   2    3.02    6.57
   0 -12   2  316.45   12.78
   0 -12   2  318.26   11.95
   0  12  -2  324.82    6.55
   1 -12   2    9.11    6.06
   1 -12   2    3.75    5.18
  -1  12  -2    6.50    3.99
   2 -12   2  197.92    9.72
   2 -12   2  159.89    9.34
  -2  12  -2  174.31    7.58
   3 -12   2   67.72    6.94
  -3  12  -2   55.64    5.86
   3 -12   2   69.50    7.71
  -3  12  -2   57.81    3.60
  -4  12  -2  115.75    5.03
  -4  12  -2  121.53    8.28
   4 -12   2  115.84    8.31
  -5  12  -2   89.91    5.50
  -5  12  -2   91.58    7.40
  -6  12  -2   15.63    4.51
  -6  12  -2   30.59    6.56
  -7  12  -2    1.76    4.66
  -7  12  -2   10.53    6.72
  -8  12  -2    4.17    7.40
  -8  12  -2   11.35    5.54
  -9  12  -2   27.70    6.97
  -9  12  -2   49.42    9.48
 -10  12  -2   15.93    9.23
 -10  12  -2    9.39    7.41
  -7 -11   2   -3.16    9.87
   7  11  -2    1.71    6.84
   6  11  -2   55.89    6.97
  -6 -11   2   51.91   10.56
   5  11  -2   17.72    5.30
  -5 -11   2    7.50    8.65
  -4 -11   2   62.57    9.11
   4  11  -2   77.62    5.56
   3  11  -2  296.53    8.48
  -3 -11   2  292.70   13.33
  -2 -11   2  132.38    9.61
   2  11  -2  122.12    5.23
   1  11  -2    0.75    2.31
  -1 -11   2    2.83    5.81
   0 -11   2    1.60    5.36
   0  11  -2    4.01    3.11
   0 -11   2    3.54    4.76
   0  11  -2    2.48    1.65
   1 -11   2  128.50    8.00
  -1  11  -2  124.61    6.43
   1 -11   2  102.19    7.82
   2 -11   2   11.62    5.49
   2 -11   2   22.28    4.99
  -2  11  -2   19.65    3.94
  -3  11  -2    6.03    4.41
   3 -11   2    0.47    4.60
  -3  11  -2    8.45    2.33
   3 -11   2    6.95    5.55
  -4  11  -2   37.66    3.32
  -4  11  -2   43.00    5.42
  -5  11  -2   95.07    5.31
  -5  11  -2  102.85    7.41
  -6  11  -2   93.35    5.77
  -6  11  -2   75.57    7.46
  -7  11  -2  122.58    7.43
  -7  11  -2  134.14    9.33
  -8  11  -2   -4.91    6.88
  -8  11  -2   -0.97    5.21
  -9  11  -2   38.13    8.49
  -9  11  -2   49.80    7.24
 -10  11  -2   14.00    8.92
 -10  11  -2    9.95    6.87
 -11  11  -2   13.52    9.64
 -11  11  -2    4.02    7.73
  -8 -10   2   11.35   10.79
   8  10  -2   23.01    7.38
   7  10  -2    6.86    6.41
  -7 -10   2   -2.27    9.17
   6  10  -2    3.11    5.41
  -6 -10   2    6.16    8.60
   5  10  -2   91.85    6.43
  -5 -10   2   87.24    9.84
   4  10  -2  156.10    7.19
  -4 -10   2  151.84   10.89
   3  10  -2   47.70    4.08
  -3 -10   2   57.50    7.56
   2  10  -2  445.71    9.32
  -2 -10   2  423.34   13.97
   1  10  -2  223.84    5.42
  -1 -10   2  220.19    9.44
  -1 -10   2  212.39    9.79
   1  10  -2  221.70    6.12
   0 -10   2   16.96    5.30
   0  10  -2   21.87    3.25
   0 -10   2   25.51    4.86
   1 -10   2  222.09    9.40
   1 -10   2  247.56    9.08
  -1  10  -2  216.69    7.21
  -2  10  -2  272.38    8.26
   2 -10   2  266.54   10.22
   2 -10   2  265.53    9.58
  -2  10  -2  263.77    5.19
   3 -10   2  229.24    9.99
  -3  10  -2  231.22    5.65
  -3  10  -2  233.50    8.41
  -4  10  -2   17.89    4.65
  -4  10  -2   26.21    3.01
  -5  10  -2    2.58    3.19
  -5  10  -2    1.57    4.59
  -6  10  -2   41.66    4.54
  -6  10  -2   28.70    5.99
  -7  10  -2   12.94    4.69
  -7  10  -2    8.72    6.14
  -8  10  -2    0.86    4.77
  -8  10  -2   -8.56    6.42
  -9  10  -2   12.04    7.72
  -9  10  -2    2.40    5.66
 -10  10  -2   -7.45    6.09
 -10  10  -2    2.75    8.55
 -11  10  -2    2.99    9.45
 -11  10  -2   -6.48    7.31
   9   9  -2   -0.88    7.33
  -9  -9   2    6.06   11.35
  -8  -9   2   -5.60   10.01
   8   9  -2    8.70    6.51
  -7  -9   2   10.47    9.12
   7   9  -2   -3.75    5.81
   6   9  -2  135.82    8.36
  -6  -9   2  116.16   10.71
  -5  -9   2  128.56   10.08
   5   9  -2  119.78    7.09
  -4  -9   2   64.57    7.74
   4   9  -2   72.27    4.84
  -3  -9   2  356.81   12.77
   3   9  -2  361.40    8.79
  -2  -9   2   20.16    5.34
   2   9  -2   16.23    2.58
   1   9  -2    3.53    2.22
  -1  -9   2   -0.25    3.66
  -1  -9   2   -0.53    4.37
   1   9  -2    0.97    1.75
   0   9  -2  479.45    9.97
   0  -9   2  446.20   12.65
   0  -9   2  440.96   11.93
  -1   9  -2  769.65   15.25
   1  -9   2  805.68   16.92
   1  -9   2  801.43   17.99
   2  -9   2   52.55    5.04
  -2   9  -2   68.77    4.53
  -2   9  -2   56.14    2.32
  -2   9  -2   56.65    2.44
   2  -9   2   68.03    5.71
  -3   9  -2 1045.03   20.67
  -3   9  -2 1083.73   17.48
  -4   9  -2   10.31    4.16
  -4   9  -2   10.00    2.69
  -5   9  -2  102.57    6.76
  -5   9  -2   93.06    5.10
  -6   9  -2   44.51    4.63
  -6   9  -2   47.36    6.08
  -7   9  -2   85.88    7.71
  -7   9  -2   85.16    6.24
  -8   9  -2   35.25    7.34
  -8   9  -2   34.90    5.53
  -9   9  -2   23.27    6.14
  -9   9  -2   18.30    7.59
 -10   9  -2    6.20    6.62
 -10   9  -2    7.74    9.07
 -11   9  -2  -13.58    7.16
 -11   9  -2   -0.18    8.91
   9   8  -2   22.23    8.09
  -9  -8   2    6.44   11.07
   8   8  -2   -2.14    5.95
  -8  -8   2   -9.97    9.04
  -7  -8   2    5.46    8.23
   7   8  -2   -2.95    5.47
   6   8  -2  131.29    7.94
  -6  -8   2  125.86   10.37
   5   8  -2   -5.01    3.67
  -5  -8   2    2.69    6.40
   4   8  -2    2.45    3.12
  -4  -8   2    4.10    5.61
  -3  -8   2   36.67    5.66
   3   8  -2   32.67    3.17
   2   8  -2  387.15    8.08
  -2  -8   2  384.37   11.68
   1   8  -2 2060.87   31.19
  -1  -8   2 2042.14   35.38
  -1  -8   2 2055.29   37.65
   1   8  -2 2029.68   31.24
   1   8  -2 2065.83   33.02
   0  -8   2  155.88    6.75
   0  -8   2  145.35    6.54
   0   8  -2  153.69    5.11
   1  -8   2 1245.74   22.95
   1  -8   2 1227.69   24.20
   2  -8   2  712.85   16.35
  -2   8  -2  751.04   11.87
  -2   8  -2  742.00   11.93
  -3   8  -2   -0.88    1.73
  -4   8  -2   25.31    2.86
  -5   8  -2   19.64    3.34
  -5   8  -2   24.14    4.30
  -6   8  -2  438.65   11.02
  -6   8  -2  456.53   13.09
  -7   8  -2   51.77    5.14
  -7   8  -2   47.66    6.77
  -8   8  -2   30.05    6.81
  -8   8  -2   18.85    5.20
  -9   8  -2    4.52    5.61
  -9   8  -2    4.75    7.11
 -10   8  -2    6.64    6.60
 -10   8  -2    5.79    8.58
 -11   8  -2    2.55    8.79
 -11   8  -2   -1.56    8.13
  -9  -7   2   16.87   10.74
   9   7  -2   23.63    7.83
  -8  -7   2   -8.65    8.79
   8   7  -2    3.29    5.66
  -7  -7   2    3.76    7.69
   7   7  -2   -1.57    4.84
  -6  -7   2   87.71    8.42
   6   7  -2   95.81    6.47
  -5  -7   2   79.33    7.88
   5   7  -2   86.54    5.55
   4   7  -2  103.52    5.08
  -4  -7   2  103.14    7.57
   3   7  -2   19.89    2.71
  -3  -7   2   15.50    4.18
  -2  -7   2  992.51   20.69
   2   7  -2  983.38   16.50
   1   7  -2    0.89    1.26
   1   7  -2    1.63    1.67
   1   7  -2    2.67    1.22
  -1  -7   2    3.15    2.83
  -1  -7   2    3.62    3.30
   0  -7   2   -1.93    2.51
   0  -7   2    0.70    2.62
   1  -7   2  238.63    7.77
   1  -7   2  224.43    7.14
  -2   7  -2   80.15    2.61
   2  -7   2   76.17    4.96
  -2   7  -2   82.40    2.72
  -3   7  -2  150.56    4.33
  -4   7  -2 2005.93   32.03
  -5   7  -2   28.77    3.26
  -6   7  -2  486.96   11.60
  -6   7  -2  478.86   13.33
  -7   7  -2   67.01    6.83
  -7   7  -2   62.53    5.45
  -8   7  -2   51.06    7.34
  -8   7  -2   47.35    5.90
  -9   7  -2   14.28    5.96
  -9   7  -2    1.60    6.81
 -10   7  -2  -11.63    7.30
 -10   7  -2   -1.99    7.09
 -11   7  -2    2.65    7.57
 -11   7  -2    5.42    8.56
 -10  -6   2    1.17   11.00
  10   6  -2   -4.11    7.22
   9   6  -2   -8.61    6.12
  -9  -6   2   -1.48    9.54
  -8  -6   2   29.39    9.29
   8   6  -2   42.43    6.40
  -7  -6   2  169.47   11.51
   7   6  -2  165.19    8.44
  -6  -6   2   91.28    8.55
   6   6  -2   93.59    6.21
  -5  -6   2  163.44    9.24
   5   6  -2  144.44    6.37
  -4  -6   2  115.67    4.63
  -4  -6   2  109.27    7.33
   4   6  -2  115.79    5.38
  -3  -6   2  111.57    6.48
   3   6  -2  106.77    4.38
  -2  -6   2  334.01    9.40
   2   6  -2  322.50    6.77
   1   6  -2  724.53   11.81
  -1  -6   2  711.68   15.13
   1   6  -2  754.67   11.78
  -1  -6   2  733.57   14.34
   0  -6   2   21.85    2.74
   0  -6   2   17.74    2.75
   1  -6   2 1239.35   23.20
  -2   6  -2 1926.69   29.19
   2  -6   2 1900.28   34.26
  -3   6  -2  294.21    6.49
   4  -6   2  252.81    6.13
  -4   6  -2  270.21    6.83
  -5   6  -2  157.87    6.25
   5  -6   2  181.04    5.78
  -6   6  -2   53.08    4.52
   6  -6   2   58.75    4.36
  -6   6  -2   63.77    5.85
  -7   6  -2   11.48    5.16
  -7   6  -2    6.51    3.98
  -8   6  -2    1.11    4.70
  -8   6  -2    1.67    5.80
  -9   6  -2  232.37   11.89
  -9   6  -2  203.60   10.38
 -10   6  -2   16.11    6.95
 -10   6  -2    8.23    7.44
 -11   6  -2   18.09    7.84
 -11   6  -2    6.95    8.93
  10   5  -2   24.07    7.58
   9   5  -2   70.20    8.28
   8   5  -2    8.96    5.31
   7   5  -2   91.15    6.71
   6   5  -2  205.41    7.93
   5   5  -2   33.48    3.79
  -5  -5   2   40.44    3.58
  -4  -5   2    6.91    4.15
  -4  -5   2   12.90    2.46
   4   5  -2   10.07    2.80
  -3  -5   2  206.12    7.57
  -3  -5   2  207.09    5.11
   3   5  -2  200.77    5.60
   2   5  -2 1692.98   26.39
  -2  -5   2 1693.23   30.48
   1   5  -2  173.43    3.66
  -1  -5   2  175.52    5.84
  -1  -5   2  170.72    5.38
   0  -5   2 2977.47   49.81
   0  -5   2 2955.55   46.90
  -1   5  -2  329.93    5.53
  -1   5  -2  327.37    5.48
   1  -5   2  322.34    8.07
  -2   5  -2  413.87    7.48
  -3   5  -2   60.89    3.15
   3  -5   2   63.66    2.81
  -4   5  -2  347.75    8.05
   4  -5   2  348.42    7.69
  -5   5  -2   22.73    3.21
   5  -5   2   26.95    3.12
   6  -5   2  148.81    6.22
  -6   5  -2  152.41    6.74
  -7   5  -2  481.97   12.81
   7  -5   2  514.34   12.55
  -7   5  -2  503.94   13.70
  -8   5  -2    8.99    5.65
  -8   5  -2    9.04    5.09
   8  -5   2   21.01    4.95
  -9   5  -2   13.99    7.14
  -9   5  -2   26.39    6.43
 -10   5  -2    8.19    7.30
 -10   5  -2   -1.08    7.03
 -11   5  -2   10.51    8.10
  11   4  -2   -8.77    7.71
  10   4  -2   15.90    7.47
   9   4  -2   -6.38    5.72
   8   4  -2   57.40    6.40
  -7  -4   2   19.45    4.59
   7   4  -2   24.24    4.77
  -6  -4   2   39.87    4.13
   6   4  -2   39.80    4.45
  -5  -4   2   89.10    3.42
  -5  -4   2   82.63    4.72
   5   4  -2   92.29    5.15
   4   4  -2 3937.91   60.29
  -4  -4   2 3986.40   61.58
  -4  -4   2 3864.24   59.84
  -3  -4   2   89.02    5.09
   3   4  -2   88.65    3.63
  -3  -4   2   80.48    3.34
  -2  -4   2 1495.31   23.47
  -2  -4   2 1544.19   27.26
   2   4  -2 1537.89   23.87
  -1  -4   2  752.68   13.60
  -1  -4   2  771.62   14.52
   1   4  -2  754.82   12.06
   0  -4   2  672.96   12.31
   0  -4   2  692.31   13.13
  -1   4  -2  190.73    3.72
   1  -4   2  200.43    5.66
  -2   4  -2  629.05   10.70
   2  -4   2  625.22   10.47
   3  -4   2  512.10    9.57
  -3   4  -2  528.87    9.89
  -4   4  -2 1838.14   29.56
   4  -4   2 1800.82   29.19
  -5   4  -2   59.72    4.13
   5  -4   2   68.45    4.39
   6  -4   2   13.37    3.40
  -6   4  -2   16.92    3.71
   7  -4   2    9.93    4.13
  -7   4  -2   12.03    4.34
  -7   4  -2   10.35    5.36
   8  -4   2    5.78    4.64
  -8   4  -2    5.01    5.02
  -8   4  -2    7.38    5.38
  -9   4  -2   75.00    7.49
  -9   4  -2   68.07    7.57
   9  -4   2   56.45    6.97
 -10   4  -2    7.85    7.43
 -10   4  -2  -13.15    6.26
 -11   4  -2   -2.59    7.66
  11   3  -2    4.82    7.85
  10   3  -2    1.16    6.63
   9   3  -2   26.34    6.36
   8   3  -2   -8.07    3.87
  -8  -3   2   -4.31    4.89
   7   3  -2  281.28    9.62
  -7  -3   2  283.05    9.85
   6   3  -2  302.38    9.12
  -6  -3   2  330.42    9.35
  -6  -3   2  307.46    7.66
  -5  -3   2  378.85    7.92
   5   3  -2  383.83    9.40
  -5  -3   2  375.24    9.11
  -4  -3   2   29.41    2.15
   4   3  -2   35.78    2.96
  -4  -3   2   31.12    2.71
   3   3  -2  378.11    7.84
  -3  -3   2  362.13    7.48
  -3  -3   2  374.45    6.93
  -2  -3   2   28.52    1.76
  -2  -3   2   26.92    1.71
   2   3  -2   25.28    1.76
  -2  -3   2   36.76    2.76
  -1  -3   2   56.09    2.69
   1   3  -2   60.81    1.90
  -1  -3   2   56.48    2.80
   0   3  -2  152.84    2.89
   0  -3   2  155.10    4.20
  -1   3  -2 9995.35  149.64
   2  -3   2   17.34    1.58
  -2   3  -2   17.35    1.69
   3  -3   2  991.36   16.79
  -3   3  -2 1014.97   17.02
  -4   3  -2  198.76    5.82
   4  -3   2  201.80    5.82
   5  -3   2    6.88    2.66
  -5   3  -2    7.58    2.90
  -6   3  -2    5.33    3.52
   6  -3   2    2.32    3.14
  -7   3  -2    6.01    4.90
   7  -3   2    2.16    3.82
  -7   3  -2    1.49    4.18
   8  -3   2   12.61    5.00
  -8   3  -2    1.78    5.11
  -8   3  -2    4.15    5.04
  -9   3  -2   51.49    7.15
  -9   3  -2   57.41    7.51
   9  -3   2   50.44    6.94
 -10   3  -2   16.09    7.30
 -11   3  -2    3.25    8.08
  11   2  -2    3.31    7.34
  10   2  -2   34.05    7.43
   9   2  -2   26.12    6.13
  -9  -2   2   16.08    5.86
  -8  -2   2   13.13    4.92
   8   2  -2    3.57    4.60
  -7  -2   2   -1.76    3.20
  -7  -2   2   -0.28    3.80
   7   2  -2    5.69    4.05
  -6  -2   2   71.78    4.64
   6   2  -2   76.14    4.99
  -6  -2   2   72.71    4.79
   5   2  -2   22.63    2.90
  -5  -2   2   20.75    3.08
  -5  -2   2   24.67    2.68
   4   2  -2  613.04   12.00
  -4  -2   2  618.18   11.36
  -4  -2   2  630.97   11.93
   3   2  -2  513.72    9.71
  -3  -2   2  514.86    9.35
  -3  -2   2  522.14    9.69
  -2  -2   2 1027.54   16.37
   2   2  -2 1001.14   16.44
  -2  -2   2 1051.62   16.86
  -1  -2   2 3743.23   59.38
  -1  -2   2 3855.49   61.69
   1   2  -2 3776.04   56.57
  -1  -2   2 3829.25   58.24
   0   2  -2  539.36    8.79
   0  -2   2  554.78    9.89
   1  -2   2  661.19   10.82
  -1   2  -2  658.38   10.82
  -2   2  -2  522.18    9.34
   2  -2   2  505.54    9.18
   3  -2   2  260.07    6.22
  -3   2  -2  270.64    6.41
  -4   2  -2   21.32    2.79
   4  -2   2   25.47    2.73
   5  -2   2   57.07    4.10
  -5   2  -2   60.17    4.31
   6  -2   2 1086.28   20.61
  -6   2  -2 1081.80   20.81
  -7   2  -2   95.88    6.53
   7  -2   2  112.55    6.96
  -7   2  -2   98.63    6.46
  -8   2  -2   95.92    7.26
   8  -2   2   86.73    7.06
  -8   2  -2   84.08    7.04
   9  -2   2    8.01    5.98
  -9   2  -2   -1.20    5.62
 -10   2  -2    6.88    7.26
  10  -2   2   -6.88    6.89
 -11   2  -2   16.24    8.29
  11   1  -2   -2.13    7.18
 -10  -1   2    6.42    7.03
  10   1  -2  -11.72    5.81
  -9  -1   2   37.66    6.40
   9   1  -2   21.58    5.85
  -8  -1   2   -3.06    4.35
   8   1  -2    6.12    4.54
  -8  -1   2    2.50    4.22
  -7  -1   2   15.23    4.15
  -7  -1   2   13.70    3.79
  -6  -1   2   52.49    3.83
   6   1  -2   55.77    4.36
  -6  -1   2   45.48    4.24
  -5  -1   2  211.32    6.11
   5   1  -2  201.13    6.29
  -5  -1   2  207.05    6.60
   4   1  -2 1656.73   26.93
  -4  -1   2 1633.27   27.30
  -4  -1   2 1677.91   26.97
  -3  -1   2    7.00    1.64
   3   1  -2    5.03    1.53
  -3  -1   2    1.81    1.44
  -2  -1   2  457.21    8.21
  -2  -1   2  450.37    8.07
   2   1  -2  445.45    8.08
  -1  -1   2  205.48    4.28
   1   1  -2  205.48    3.71
   1   1  -2  199.63    3.99
  -1  -1   2  201.54    4.02
  -1  -1   2  204.87    3.73
   0   1  -2 1383.24   21.38
   0  -1   2 1414.42   21.45
  -1   1  -2 2847.46   42.36
   1  -1   2 2783.35   42.29
  -2   1  -2  272.47    5.93
   2  -1   2  275.02    5.91
   3  -1   2   98.07    3.92
  -3   1  -2  108.64    4.13
   4  -1   2 4309.48   65.47
  -4   1  -2 4250.75   65.53
   5  -1   2    3.25    2.51
  -5   1  -2    3.93    2.92
   6  -1   2   32.58    4.39
  -6   1  -2   38.16    4.15
  -7   1  -2    2.27    4.32
  -7   1  -2   -4.82    4.08
   7  -1   2    5.40    4.18
   8  -1   2   12.22    5.43
  -8   1  -2   13.56    5.27
  -8   1  -2   14.15    5.48
  -9   1  -2   -2.73    6.24
   9  -1   2   -7.17    5.89
  10  -1   2    0.77    7.15
 -10   1  -2    7.88    7.35
  11  -1   2   11.21    8.42
  12   0  -2   -3.44    8.73
  11   0  -2   32.18    7.96
 -11   0   2   27.56    7.99
  10   0  -2    2.35    6.01
 -10   0   2   -4.63    6.14
  -9   0   2   14.29    5.67
   9   0  -2    8.72    5.39
  -8   0   2   40.59    5.66
   8   0  -2   42.38    5.48
  -8   0   2   41.16    5.10
  -7   0   2  922.69   18.19
  -7   0   2  927.20   18.85
   7   0  -2  903.91   18.48
   6   0  -2    4.32    3.05
  -6   0   2   -0.98    3.13
  -6   0   2    3.23    3.04
  -5   0   2  621.13   12.47
   5   0  -2  628.59   12.65
  -5   0   2  617.60   12.65
   4   0  -2   17.00    2.28
  -4   0   2   15.43    2.35
  -4   0   2   17.55    2.29
   3   0  -2  941.93   15.64
  -3   0   2  922.51   15.64
  -3   0   2  916.56   16.05
  -2   0   2  544.82    9.88
   2   0  -2  544.28    9.46
  -2   0   2  545.71    9.55
  -1   0   2  126.67    3.22
  -1   0   2  123.39    2.89
   1   0  -2  119.98    2.81
   0   0   2    5.28    1.16
   0   0   2    3.86    0.95
   0   0  -2    2.22    0.78
   1   0   2 3231.09   49.06
  -1   0  -2 3305.35   49.17
  -2   0  -2  658.85   11.62
   2   0   2  638.32   11.50
   3   0   2   38.44    2.57
  -3   0  -2   39.34    2.83
   4   0   2  170.41    5.93
  -4   0  -2  183.26    6.06
   5   0   2  110.98    5.68
  -5   0  -2   96.12    5.54
   6   0   2  442.25   11.65
  -6   0  -2  453.46   11.73
  -7   0  -2   34.59    5.38
  -7   0  -2   33.37    5.06
   7   0   2   26.37    5.08
   8   0   2    4.07    5.28
  -8   0  -2   -4.64    5.19
  -9   0  -2  107.81    8.81
   9   0   2   85.71    8.31
  10   0   2    4.65    7.46
  12  -1  -2   -2.01    8.04
 -11   1   2   12.84    7.69
  11  -1  -2   -4.72    7.30
  10  -1  -2   34.84    6.85
 -10   1   2   28.22    7.05
  -9   1   2  204.76    9.10
   9  -1  -2  181.64    9.12
  -9   1   2  161.99    9.32
  -8   1   2   18.85    5.06
  -8   1   2   20.00    4.86
   8  -1  -2   14.28    4.52
  -7   1   2   -5.18    3.64
  -7   1   2    5.88    3.80
   7  -1  -2    8.59    3.75
  -6   1   2  112.77    5.85
   6  -1  -2  124.39    5.75
  -6   1   2  117.86    5.92
  -5   1   2   -0.73    2.41
   5  -1  -2   -0.53    2.20
  -5   1   2    3.52    2.75
   4  -1  -2  514.97   10.15
  -4   1   2  508.02   10.24
  -4   1   2  507.95   10.48
  -3   1   2  190.24    5.08
  -3   1   2  180.34    4.74
   3  -1  -2  194.08    4.81
  -2   1   2 5345.84   78.72
  -2   1   2 5235.98   82.41
   2  -1  -2 5323.48   80.92
   1  -1  -2  389.94    6.80
   1  -1  -2  393.86    6.65
  -1   1   2  374.28    7.32
  -1   1   2  389.87    6.92
   0   1   2   16.37    1.38
   0  -1  -2   15.06    1.30
   0   1   2   15.08    1.46
   1   1   2 3532.49   52.89
  -1  -1  -2 3512.73   52.93
  -2  -1  -2  866.15   14.85
   2   1   2  870.19   14.84
  -3  -1  -2  439.48    9.32
   3   1   2  434.82    9.25
  -4  -1  -2  161.07    6.03
   4   1   2  178.38    6.14
  -5  -1  -2    7.31    3.29
   5   1   2   11.51    3.41
   6   1   2  246.87    8.83
  -6  -1  -2  251.00    8.95
   7   1   2  123.31    7.79
  -7  -1  -2  134.35    7.93
   8   1   2   19.22    6.12
  -8  -1  -2   13.97    5.76
  -9  -1  -2    5.16    6.27
   9   1   2    6.37    6.67
  10   1   2   -3.45    7.67
 -12   2   2   16.10    8.85
  11  -2  -2   16.43    6.99
 -11   2   2    3.92    7.02
 -10   2   2   -7.16    5.80
  10  -2  -2    3.92    5.78
 -10   2   2  -13.58    5.94
  -9   2   2   24.65    5.78
  -9   2   2   13.92    5.68
   9  -2  -2   13.90    5.25
   8  -2  -2   29.21    4.84
  -8   2   2   32.70    5.25
  -8   2   2   25.44    4.92
  -7   2   2  232.77    8.36
   7  -2  -2  237.10    8.27
  -7   2   2  244.79    8.66
  -6   2   2  134.99    6.18
   6  -2  -2  147.80    6.01
  -6   2   2  139.71    6.24
  -5   2   2  253.56    7.03
   5  -2  -2  280.74    7.22
  -5   2   2  251.65    7.42
   4  -2  -2 2628.35   39.99
  -4   2   2 2479.01   40.03
  -4   2   2 2601.06   42.03
  -3   2   2  504.79    9.57
  -3   2   2  498.80   10.04
   3  -2  -2  512.52    9.36
  -2   2   2   27.30    1.80
   2  -2  -2   28.36    1.73
  -2   2   2   35.11    2.39
  -1   2   2 1641.94   27.23
  -1   2   2 1707.96   25.94
   1  -2  -2 1700.43   25.74
   1  -2  -2 1657.66   26.46
   1  -2  -2 1701.68   28.15
   0  -2  -2  550.14   10.58
   0   2   2  562.16    9.57
   0  -2  -2  561.45    9.53
   0   2   2  557.50    9.95
  -1  -2  -2  135.30    3.79
   1   2   2  136.99    3.79
  -2  -2  -2    7.93    1.84
   2   2   2    5.55    1.83
   3   2   2 2146.80   34.18
  -3  -2  -2 2128.59   34.13
   4   2   2  172.15    5.91
  -4  -2  -2  162.96    6.12
   5   2   2   -1.81    3.19
  -5  -2  -2    8.05    3.35
   6   2   2   24.61    4.57
  -6  -2  -2   32.21    4.64
   7   2   2   77.10    6.59
  -7  -2  -2   72.04    6.44
   8   2   2    3.06    5.94
   9   2   2   23.92    7.29
  10   2   2   -3.93    7.69
 -12   3   2   10.28    8.40
 -11   3   2    2.75    7.06
 -10   3   2    4.63    6.09
 -10   3   2   -6.39    5.96
  10  -3  -2    9.00    5.77
   9  -3  -2    6.02    4.71
  -9   3   2    6.10    5.42
  -9   3   2    7.71    5.48
  -8   3   2   13.49    5.43
   8  -3  -2    9.58    4.17
  -8   3   2    1.64    4.60
  -7   3   2  205.92    7.95
  -7   3   2  195.75    8.04
   7  -3  -2  204.04    7.61
   6  -3  -2  409.34    9.81
  -6   3   2  393.75   10.48
  -6   3   2  402.92   10.20
  -5   3   2   45.10    3.58
  -5   3   2   51.99    4.07
   5  -3  -2   46.96    3.33
   4  -3  -2  198.35    5.40
  -4   3   2  193.81    6.23
  -4   3   2  190.36    5.61
  -3   3   2    2.18    1.55
   3  -3  -2    1.31    1.38
  -3   3   2    1.53    2.03
   2  -3  -2 1117.47   17.42
  -2   3   2 1084.22   18.91
  -2   3   2 1084.59   17.67
   2  -3  -2 1105.44   19.57
  -1   3   2 2854.54   43.10
   1  -3  -2 2895.44   42.83
  -1   3   2 2831.06   45.33
   1  -3  -2 2862.29   47.28
   1  -3  -2 2833.48   44.45
   0   3   2  442.32    8.46
   0  -3  -2  445.31    7.98
   0  -3  -2  443.20    9.47
   0   3   2  452.69    8.17
  -1  -3  -2 4793.16   71.63
   1   3   2 4792.96   74.65
   1   3   2 4849.39   71.74
  -1  -3  -2 4759.84   79.01
   2   3   2  146.44    4.74
  -2  -3  -2  151.92    4.65
  -3  -3  -2   25.95    3.02
   3   3   2   22.38    3.01
   4   3   2   32.60    3.68
  -4  -3  -2   31.98    3.63
  -5  -3  -2   -0.10    3.13
   5   3   2    3.78    3.47
  -6  -3  -2   58.37    5.33
   6   3   2   61.49    5.65
   7   3   2    5.01    5.20
   8   3   2   33.95    7.01
   9   3   2   -3.36    6.85
  10   3   2    6.08    8.19
 -12   4   2   -3.25    7.98
 -11   4   2    2.45    7.68
 -11   4   2    9.56    7.24
 -10   4   2   68.41    7.87
 -10   4   2   85.50    8.75
  -9   4   2   17.14    5.58
  -9   4   2   20.85    6.08
   9  -4  -2   27.68    5.35
  -8   4   2   13.16    4.73
  -8   4   2    8.33    5.19
   8  -4  -2    3.79    3.96
  -7   4   2    4.80    4.17
   7  -4  -2   -0.91    3.12
  -7   4   2    3.16    3.53
   6  -4  -2  355.34    8.94
  -6   4   2  358.81   10.14
  -6   4   2  341.97    9.26
  -5   4   2  308.95    7.84
  -5   4   2  277.93    8.22
   5  -4  -2  294.85    7.33
  -4   4   2  279.61    7.85
   4  -4  -2  286.66    6.63
  -4   4   2  280.17    7.04
  -3   4   2   30.13    2.47
  -3   4   2   30.69    2.99
   3  -4  -2   33.03    2.10
   2  -4  -2 1506.71   25.10
  -2   4   2 1541.15   24.08
   2  -4  -2 1579.41   23.66
  -2   4   2 1523.09   25.81
   2  -4  -2 1495.08   26.86
  -1   4   2 1609.76   24.52
  -1   4   2 1521.03   25.97
   1  -4  -2 1573.50   27.49
   1  -4  -2 1560.74   25.77
   0   4   2  870.25   14.39
   0  -4  -2  871.89   14.12
   0  -4  -2  862.54   16.67
   0   4   2  850.18   14.99
   1   4   2   69.31    3.13
   1   4   2   72.66    3.40
  -1  -4  -2   66.80    3.04
  -1  -4  -2   67.43    4.10
  -2  -4  -2   25.81    3.97
  -2  -4  -2   32.37    2.66
   2   4   2   32.27    2.77
   3   4   2  538.94   11.38
  -3  -4  -2  547.26   11.29
  -4  -4  -2  178.99    6.87
   4   4   2  197.75    7.23
   5   4   2    6.73    3.85
  -5  -4  -2    1.59    3.69
   6   4   2  329.77   10.82
   7   4   2    4.46    5.34
   8   4   2    3.39    6.32
   9   4   2    3.44    8.04
 -12   5   2   12.34    9.14
 -12   5   2   16.72    8.54
 -11   5   2   -2.21    7.83
 -11   5   2    0.14    7.00
 -10   5   2   -2.54    6.15
 -10   5   2   -2.15    6.46
  -9   5   2   10.21    6.16
  -9   5   2   15.86    5.56
   8  -5  -2    0.19    4.06
  -8   5   2    0.94    4.39
  -8   5   2   -3.41    5.09
  -7   5   2  104.82    7.21
   7  -5  -2   93.44    6.00
  -7   5   2  104.59    6.38
   6  -5  -2   65.40    4.41
  -6   5   2   58.09    4.37
  -6   5   2   57.59    5.22
  -5   5   2  531.63   11.24
  -5   5   2  532.45   12.48
   5  -5  -2  505.72   10.44
  -4   5   2  300.67    7.38
  -4   5   2  292.96    8.38
   4  -5  -2  290.74    6.60
  -3   5   2  504.37   10.95
   3  -5  -2  498.29    8.90
  -3   5   2  485.57    9.64
  -2   5   2   91.26    4.31
   2  -5  -2   90.77    4.27
   2  -5  -2   96.21    4.68
  -2   5   2   94.58    3.52
  -1   5   2 1866.62   31.05
   1  -5  -2 1880.36   33.10
   1  -5  -2 1892.47   31.06
  -1   5   2 1884.85   29.20
   0   5   2    7.61    2.01
   0  -5  -2   10.64    2.78
   0   5   2    4.82    1.81
   1   5   2  287.56    6.80
   1   5   2  294.52    6.38
  -1  -5  -2  278.32    8.63
  -1  -5  -2  299.63    6.45
   2   5   2  280.26    7.27
  -2  -5  -2  268.31    9.24
  -2  -5  -2  282.45    6.94
   3   5   2  392.10    9.50
  -3  -5  -2  397.23   12.23
  -3  -5  -2  384.80    9.13
   4   5   2  125.26    6.62
  -4  -5  -2  137.37    6.04
   5   5   2   71.28    5.63
   6   5   2   17.55    5.22
   7   5   2   25.54    6.26
   8   5   2   25.98    7.21
   9   5   2    7.72    7.83
 -12   6   2   21.31    9.06
 -12   6   2    0.87    8.43
 -11   6   2    9.29    7.73
 -11   6   2   20.08    8.18
 -10   6   2   22.03    6.49
 -10   6   2   17.22    7.38
  -9   6   2   32.33    6.74
  -9   6   2   38.03    6.09
  -8   6   2   45.70    6.62
  -8   6   2   47.82    5.45
   7  -6  -2  406.95   10.43
  -7   6   2  429.35   12.60
  -6   6   2   -1.31    3.88
   6  -6  -2   -2.85    2.42
  -6   6   2    2.38    3.38
  -5   6   2    2.08    3.15
  -5   6   2    5.67    2.96
   5  -6  -2    2.68    2.19
   4  -6  -2    3.95    1.67
  -4   6   2    2.61    2.38
  -4   6   2   -0.34    2.63
   3  -6  -2   72.81    4.96
   3  -6  -2   64.76    4.49
  -3   6   2   61.63    3.39
  -3   6   2   64.07    4.21
   2  -6  -2   86.00    5.03
  -2   6   2   82.01    3.51
  -2   6   2   84.74    4.53
   2  -6  -2   87.82    4.63
  -1   6   2   23.91    2.23
   1  -6  -2   30.60    3.64
   1  -6  -2   24.05    3.07
  -1   6   2   22.70    2.85
   0  -6  -2 1106.28   22.11
   0   6   2 1136.70   19.54
   0   6   2 1136.59   18.71
  -1  -6  -2  294.90    9.46
   1   6   2  305.68    6.87
   1   6   2  302.40    7.24
  -2  -6  -2  463.00   13.20
   2   6   2  502.46   10.74
  -2  -6  -2  501.38   10.02
  -3  -6  -2  316.49   11.57
   3   6   2  322.28    8.93
  -4  -6  -2  209.26   10.82
   4   6   2  214.89    7.95
   5   6   2   45.48    5.35
  -5  -6  -2   45.98    8.11
  -6  -6  -2   40.27    9.11
   6   6   2   44.16    6.57
   7   6   2   32.60    6.69
  -7  -6  -2   31.09    9.90
  -8  -6  -2   -0.37   10.33
   8   6   2    5.89    7.12
  -9  -6  -2   11.35   12.62
   9   6   2    2.36    8.02
 -12   7   2    4.28    8.93
 -12   7   2    5.83    8.51
 -11   7   2   14.23    8.26
 -11   7   2    1.76    6.90
 -10   7   2   23.07    6.81
 -10   7   2   34.12    7.88
  -9   7   2  167.68    9.09
  -9   7   2  177.04   10.35
  -8   7   2   12.98    4.70
  -8   7   2    8.45    5.75
  -7   7   2  106.03    7.40
  -7   7   2   88.61    6.03
  -6   7   2    1.17    4.38
  -6   7   2   12.38    3.47
  -5   7   2  105.62    6.17
  -5   7   2  108.30    5.29
  -4   7   2  556.31   11.18
  -4   7   2  535.94   12.86
  -3   7   2    8.99    3.14
  -3   7   2    7.09    2.31
   3  -7  -2    3.10    2.93
   3  -7  -2    4.21    3.48
   2  -7  -2 1462.65   28.19
   2  -7  -2 1460.80   26.33
  -2   7   2 1533.48   26.39
  -2   7   2 1527.81   24.13
   1  -7  -2  200.99    7.71
   1  -7  -2  182.25    7.00
  -1   7   2  202.92    6.52
  -1   7   2  197.95    5.26
   0   7   2  287.20    7.27
   0   7   2  286.81    6.88
   0  -7  -2  274.33    9.24
   1   7   2  393.15    8.80
  -1  -7  -2  361.60   11.41
   1   7   2  376.97    8.20
   2   7   2  162.09    6.22
  -2  -7  -2  171.60    8.72
  -3  -7  -2   87.99    7.81
   3   7   2   82.24    5.45
  -4  -7  -2    4.66    6.45
   4   7   2    3.02    4.35
   5   7   2   12.47    5.38
  -5  -7  -2   15.36    7.81
  -6  -7  -2   -1.51    8.32
   6   7   2   13.01    5.70
  -7  -7  -2   -2.39    9.70
   7   7   2    4.64    6.43
   8   7   2   16.40    7.46
  -8  -7  -2   21.70   11.23
 -12   8   2   -2.11    9.13
 -12   8   2    8.20    8.08
 -11   8   2   15.08    7.80
 -11   8   2   15.78    8.79
 -10   8   2   -0.31    6.40
 -10   8   2   -2.89    7.40
  -9   8   2   36.34    5.93
  -9   8   2   36.15    7.30
  -8   8   2   79.08    6.68
  -8   8   2   66.91    7.68
  -7   8   2   45.84    6.42
  -7   8   2   52.40    5.29
  -6   8   2  244.64    9.83
  -6   8   2  231.71    8.01
  -5   8   2  156.34    7.98
  -5   8   2  171.47    6.22
   4  -8  -2  738.16   15.88
  -4   8   2  733.48   16.13
  -4   8   2  741.66   14.03
   3  -8  -2  247.33    8.87
  -3   8   2  218.30    7.74
  -3   8   2  224.86    6.13
   3  -8  -2  218.74    7.85
  -2   8   2  106.47    5.86
   2  -8  -2  113.19    6.66
   2  -8  -2  107.60    6.18
  -2   8   2  111.60    4.41
  -1   8   2   -1.67    2.16
  -1   8   2   -3.17    2.94
   1  -8  -2    1.71    3.38
   1  -8  -2    0.81    4.00
   0   8   2  547.74   11.35
   0   8   2  542.24   10.83
   0  -8  -2  519.92   13.82
  -1  -8  -2   86.46    6.82
   1   8   2   85.39    4.41
   1   8   2   80.65    4.84
  -2  -8  -2   11.67    5.61
   2   8   2    0.03    3.25
   3   8   2  232.57    8.39
  -3  -8  -2  238.40   11.42
  -4  -8  -2   10.83    7.09
   4   8   2    0.94    4.30
  -5  -8  -2  130.38   11.11
   5   8   2  127.57    8.19
  -6  -8  -2   -0.59    8.78
   6   8   2   -1.35    6.28
  -7  -8  -2    6.14    9.67
   7   8   2   17.52    7.16
  -8  -8  -2   14.13   11.63
   8   8   2   13.16    7.85
 -12   9   2    6.05    9.54
 -12   9   2    8.67    8.78
 -11   9   2    1.15    6.92
 -11   9   2   12.95    9.60
 -10   9   2   -4.67    5.98
 -10   9   2   -6.03    7.49
  -9   9   2   -5.96    5.13
  -9   9   2    4.81    6.84
  -8   9   2    7.97    5.08
  -8   9   2   -6.19    5.31
  -7   9   2  127.15    7.22
  -7   9   2  127.17    8.28
  -6   9   2  404.69   12.72
  -6   9   2  404.84   10.56
   5  -9  -2   40.91    5.24
  -5   9   2   27.88    5.17
  -5   9   2   31.91    4.00
  -4   9   2  396.51   11.29
   4  -9  -2  398.97   11.42
   4  -9  -2  372.48   12.34
  -4   9   2  409.45    9.32
   3  -9  -2   95.82    6.66
   3  -9  -2  103.85    7.08
  -3   9   2  106.57    6.66
  -3   9   2  109.37    4.85
  -2   9   2   52.71    3.59
   2  -9  -2   65.56    5.92
  -2   9   2   57.95    4.77
   2  -9  -2   58.01    5.33
   1  -9  -2  149.40    8.17
  -1   9   2  171.87    6.69
   1  -9  -2  160.09    8.05
  -1   9   2  162.01    5.51
   0   9   2  208.07    6.73
   0  -9  -2  200.00    9.39
   0   9   2  187.41    6.25
   1   9   2  253.81    7.64
  -1  -9  -2  280.69   11.26
   2   9   2  174.07    7.04
  -2  -9  -2  182.32   10.50
   3   9   2   -6.49    4.11
  -3  -9  -2    9.90    6.78
  -4  -9  -2   81.47    9.69
   4   9   2   75.62    6.31
  -5  -9  -2   34.14    9.36
   5   9   2   54.80    7.07
   6   9   2   11.25    6.44
  -6  -9  -2    3.72    9.82
  -7  -9  -2    7.11   10.88
   7   9   2   -0.08    7.71
 -11  10   2   -4.28    6.74
 -11  10   2   -2.37    8.84
 -10  10   2   23.60    8.72
 -10  10   2   19.77    6.77
  -9  10   2   11.20    5.51
  -9  10   2   13.28    7.45
  -8  10   2   29.88    5.87
  -8  10   2   44.15    6.83
  -7  10   2    2.78    4.50
  -7  10   2   -1.39    5.73
  -6  10   2   23.71    5.77
  -6  10   2   35.16    4.89
   5 -10  -2   31.10    5.34
  -5  10   2   35.28    5.69
  -5  10   2   34.64    4.34
  -4  10   2   15.45    4.73
   4 -10  -2   16.20    4.69
  -4  10   2   10.39    3.22
   4 -10  -2   16.89    5.43
   3 -10  -2   17.74    5.38
  -3  10   2   12.70    3.14
   3 -10  -2   13.55    4.63
  -3  10   2    7.02    4.14
   2 -10  -2   23.51    4.90
  -2  10   2   20.02    4.28
  -2  10   2   21.32    3.26
   2 -10  -2   20.84    5.44
   1 -10  -2  379.19   12.81
  -1  10   2  397.68    9.07
  -1  10   2  384.19   10.25
   0 -10  -2  236.85   10.85
   0  10   2  223.16    7.05
   1  10   2  232.44    7.65
  -1 -10  -2  248.25   11.43
  -2 -10  -2   51.79    7.95
   2  10   2   36.85    4.70
  -3 -10  -2   21.02    8.18
   3  10   2   35.86    5.65
  -4 -10  -2   22.42    7.85
   4  10   2   32.00    6.15
  -5 -10  -2  -17.87    8.41
   5  10   2   -5.55    5.42
  -6 -10  -2  -10.60    9.66
   6  10   2    5.72    6.54
 -11  11   2    4.21    7.31
 -11  11   2    1.96    8.91
 -10  11   2   13.57    8.56
 -10  11   2   13.02    7.13
  -9  11   2   -5.91    7.48
  -9  11   2   -9.73    5.73
  -8  11   2    3.33    6.96
  -8  11   2    9.10    5.44
  -7  11   2   10.74    6.51
  -7  11   2   18.00    5.32
  -6  11   2    4.67    4.34
   6 -11  -2   -7.74    5.00
  -6  11   2   -3.26    5.53
  -5  11   2   75.95    5.32
   5 -11  -2   80.07    7.11
  -5  11   2   76.28    7.10
  -4  11   2  164.54    6.54
   4 -11  -2  169.80    9.14
  -4  11   2  180.74    8.58
   4 -11  -2  134.82    9.51
   3 -11  -2  418.42   12.97
  -3  11   2  388.89    9.33
   3 -11  -2  393.78   13.73
  -3  11   2  400.77   11.98
  -2  11   2   37.84    4.05
   2 -11  -2   29.14    5.83
  -2  11   2   37.38    5.11
   2 -11  -2   42.44    6.67
  -1  11   2  125.78    5.82
  -1  11   2  111.73    6.54
   1 -11  -2  108.44    8.47
   0 -11  -2  102.46    8.88
   0  11   2  113.01    6.09
  -1 -11  -2   10.18    6.94
   1  11   2   12.09    4.19
  -2 -11  -2   -7.13    7.13
   2  11   2   -2.04    4.56
   3  11   2   -3.43    4.88
  -3 -11  -2   -3.16    8.03
  -4 -11  -2   65.56   10.61
   4  11   2   63.55    7.07
   5  11   2   70.09    7.99
  -5 -11  -2   61.57   11.71
  -6 -11  -2    8.84   11.08
   6  11   2   13.76    7.64
 -11  12   2   24.65    7.92
 -11  12   2   19.89   10.06
 -10  12   2   -0.72    8.53
 -10  12   2    4.07    7.19
  -9  12   2   18.41    7.59
  -9  12   2   35.75    6.93
  -8  12   2    5.32    5.46
  -8  12   2   -1.87    7.06
  -7  12   2   96.69    7.03
  -7  12   2  100.77    9.13
   7 -12  -2   94.02    8.78
  -6  12   2   64.18    7.56
  -6  12   2   67.12    5.86
   6 -12  -2   66.06    7.67
  -5  12   2   -1.55    5.51
   5 -12  -2    1.72    5.53
  -5  12   2    3.87    4.20
  -4  12   2   11.13    3.82
   4 -12  -2    4.29    5.64
  -4  12   2   15.70    5.52
   4 -12  -2    3.87    6.63
   3 -12  -2   41.17    7.43
  -3  12   2   40.07    6.10
   3 -12  -2   32.71    6.44
  -3  12   2   45.64    4.41
   2 -12  -2   -6.03    6.18
  -2  12   2   -2.15    3.50
   2 -12  -2   -0.77    5.50
  -2  12   2   -4.84    4.76
   1 -12  -2   14.03    6.82
  -1  12   2   -0.34    3.63
   0 -12  -2   10.20    7.83
   0  12   2    5.25    3.92
  -1 -12  -2    1.67    7.43
   1  12   2   16.35    4.74
  -2 -12  -2  162.30   12.26
   2  12   2  146.55    8.21
  -3 -12  -2   15.62    9.33
   3  12   2    0.91    5.80
   4  12   2   36.45    6.98
  -4 -12  -2   16.05   10.40
  -5 -12  -2   35.09   12.40
   5  12   2   27.30    7.68
 -10  13   2    4.62    9.03
 -10  13   2   -1.10    7.17
  -9  13   2   62.97    9.93
  -9  13   2   80.34    8.41
   8 -13  -2   -5.93    7.02
  -8  13   2   -6.92    7.42
  -8  13   2    0.56    5.60
   7 -13  -2   55.56    8.28
  -7  13   2   64.26    8.42
  -7  13   2   57.54    6.41
  -6  13   2    4.54    4.87
  -6  13   2   13.90    7.16
   6 -13  -2   13.39    6.75
   5 -13  -2   27.14    7.06
  -5  13   2   35.10    7.35
  -5  13   2   37.58    5.17
   4 -13  -2   26.95    7.02
   4 -13  -2   23.44    8.17
  -4  13   2   22.37    6.56
  -4  13   2   35.03    4.59
  -3  13   2    2.63    5.48
   3 -13  -2   -3.86    6.94
   3 -13  -2   -1.03    5.91
  -3  13   2   -5.35    3.78
   2 -13  -2   28.16    7.69
   2 -13  -2   27.26    7.19
  -2  13   2   19.13    4.40
   1 -13  -2  158.34   11.45
  -1  13   2  136.01    6.82
   0  13   2   34.76    5.12
   0 -13  -2   33.10    8.77
   1  13   2   30.07    5.69
  -1 -13  -2   11.79    8.55
  -2 -13  -2   -0.50    9.76
   2  13   2   -0.44    5.55
  -3 -13  -2    2.96    9.83
   3  13   2   -1.72    6.31
  -4 -13  -2   16.15   11.71
   4  13   2    2.56    6.60
  10 -14  -2   -8.36    8.60
 -10  14   2    9.96    9.57
 -10  14   2   -0.58    7.45
  -9  14   2   -3.72    8.65
  -9  14   2    4.84    6.64
   9 -14  -2   25.90    9.05
  -8  14   2    5.05    6.37
   8 -14  -2   11.79    8.30
  -8  14   2    7.85    8.27
   7 -14  -2  -10.45    7.00
  -7  14   2    2.63    7.54
  -7  14   2    5.01    5.42
  -6  14   2    1.72    5.21
   6 -14  -2    1.85    7.12
  -6  14   2   11.28    7.24
  -5  14   2   13.31    4.80
  -5  14   2    3.96    6.53
   5 -14  -2    3.89    7.06
   4 -14  -2  122.91    9.86
  -4  14   2  134.38    9.35
  -4  14   2  125.58    6.92
   4 -14  -2  114.43   10.61
   3 -14  -2   78.79    8.82
   3 -14  -2   63.37    9.39
  -3  14   2   66.35    5.38
  -2  14   2   36.29    4.99
   2 -14  -2   36.64    8.70
  -1  14   2    5.05    4.43
   1 -14  -2    3.01    8.19
   0 -14  -2   10.93    9.00
   0  14   2   18.40    5.53
  -1 -14  -2   27.36    9.81
   1  14   2   -3.09    5.49
  -2 -14  -2   -4.53    9.65
   2  14   2    5.08    6.08
  -3 -14  -2   -1.34   10.45
   3  14   2    6.06    6.85
   9 -15  -2   12.97    9.12
  -9  15   2   10.71   10.19
  -9  15   2    7.76    6.86
  -8  15   2    0.16    6.43
  -8  15   2    1.48    8.53
   8 -15  -2   -3.46    8.41
  -7  15   2    0.81    7.99
  -7  15   2    5.12    5.99
   7 -15  -2    6.95    8.03
   6 -15  -2   85.70    9.91
  -6  15   2   89.61    6.96
  -6  15   2   88.39   10.18
   5 -15  -2   11.89    8.06
  -5  15   2   -5.39    7.30
  -5  15   2   -2.53    5.03
   4 -15  -2   11.62    8.60
  -4  15   2   15.70    4.99
  -4  15   2   30.74    7.59
   4 -15  -2   15.63    7.95
  -3  15   2    6.99    4.87
   3 -15  -2   21.07    8.18
   3 -15  -2   17.36    8.83
   2 -15  -2    7.76    8.73
  -2  15   2   18.72    5.26
  -1  15   2   -9.69    4.96
   1 -15  -2    1.00    8.81
   0 -15  -2   18.77    9.80
   0  15   2   11.04    5.80
   1  15   2   25.44    6.46
  -1 -15  -2    6.10   10.17
   2  15   2   53.92    7.52
  -2 -15  -2   68.06   13.26
   8 -16  -2   -6.30    8.81
  -8  16   2   11.52    7.29
  -8  16   2    8.30    9.25
  -7  16   2    7.45    6.23
  -7  16   2  -12.02    8.12
   7 -16  -2  -14.35    8.35
  -6  16   2   11.85    8.78
   6 -16  -2   17.44    9.09
  -6  16   2   -7.84    5.48
   5 -16  -2    7.80    8.64
  -5  16   2    3.59    8.15
   4 -16  -2   -7.21    8.84
   4 -16  -2    6.11    8.45
   3 -16  -2   -8.01    8.83
   2 -16  -2    1.22    9.46
   1 -16  -2   80.24   11.91
   0 -16  -2   -7.85   10.85
  -1 -16  -2   15.91   11.37
  -7  17   2    7.97    9.83
   7 -17  -2  -18.02    8.83
  -6  17   2   -4.07    9.02
   6 -17  -2   -8.86    8.97
   5 -17  -2  -10.07    8.81
   4 -17  -2   12.69    9.57
   4 -17  -2   21.72   10.41
   3 -17  -2   20.24   10.48
   2 -17  -2   13.22   10.61
   1 -17  -2   -8.35   10.35
   2 -19   3   30.81   11.00
   2 -19   3   38.92   12.82
   3 -19   3   15.08   11.43
   3 -19   3   -1.41    9.76
   4 -19   3   10.51   10.43
  -1 -18   3   22.02   11.84
   0 -18   3   42.86   11.77
   1 -18   3   -5.81   10.38
   1 -18   3   -7.46    9.23
   2 -18   3    3.70   10.95
   2 -18   3    9.74    9.31
   3 -18   3   -8.09    9.92
   3 -18   3  -11.09    8.99
   4 -18   3    0.88    9.33
   5 -18   3    4.89    9.43
  -5  18  -3   10.70    8.87
   6 -18   3    9.26    9.98
  -6  18  -3    4.56    9.17
  -2 -17   3    3.01   12.06
  -1 -17   3    2.08   10.66
   0 -17   3    6.63    9.80
   1 -17   3  -11.49    8.28
   1 -17   3    2.92    9.53
   2 -17   3   18.13    9.73
   2 -17   3    0.32    8.48
   3 -17   3    0.47    9.43
   3 -17   3    6.02    8.53
  -4  17  -3   27.57    7.94
   4 -17   3   19.25    9.06
   5 -17   3   71.66   10.66
  -5  17  -3   67.06    8.99
  -6  17  -3   -3.77    7.94
   6 -17   3  -13.28    8.78
   7 -17   3   -9.17    9.32
  -7  17  -3    1.59    8.63
   4  16  -3   -7.61    5.83
  -4 -16   3   11.21   11.45
  -3 -16   3    9.36   10.78
  -2 -16   3    6.01   10.01
  -1 -16   3   -6.96    9.39
   0 -16   3    3.87    8.83
   1 -16   3   -9.37    8.37
   1 -16   3    8.09    7.68
   2 -16   3   44.93    9.75
   2 -16   3   50.72    9.20
   3 -16   3   22.72    9.23
   3 -16   3   28.45    8.35
  -3  16  -3   13.08    6.46
  -4  16  -3   18.62    7.43
   4 -16   3   19.11    8.14
  -5  16  -3    2.98    6.85
   5 -16   3   -0.87    8.12
  -6  16  -3    3.19    4.85
   6 -16   3   -6.91    8.42
  -6  16  -3   -0.28    7.27
  -7  16  -3    3.85    5.70
   7 -16   3   -9.66    8.94
  -7  16  -3    3.01    8.15
  -8  16  -3   17.18    6.82
  -8  16  -3   18.66    9.29
  -5 -15   3    9.46   12.27
   5  15  -3    7.15    6.76
  -4 -15   3   10.40   10.66
   4  15  -3    6.82    5.79
  -3 -15   3    5.18    9.73
   3  15  -3    6.25    5.06
  -2 -15   3   21.88    9.76
  -1 -15   3  172.02   12.71
   0 -15   3   33.47    8.23
   0 -15   3   42.89    9.19
   1 -15   3    5.49    7.08
   1 -15   3    8.35    8.08
   2 -15   3   50.42    9.05
   2 -15   3   71.37    8.71
   3 -15   3   -1.43    7.99
  -3  15  -3    1.88    5.38
   3 -15   3    6.54    6.99
  -4  15  -3   -7.50    5.74
   4 -15   3   -0.84    6.93
   5 -15   3    4.68    7.56
  -5  15  -3    3.50    3.82
  -5  15  -3    6.36    6.61
  -6  15  -3   -2.99    7.10
   6 -15   3   -2.93    7.84
  -6  15  -3   -5.21    4.53
  -7  15  -3   12.97    5.83
  -7  15  -3   18.43    8.05
  -8  15  -3   15.79    8.71
  -8  15  -3   15.90    6.63
  -9  15  -3   13.90    7.61
  -9  15  -3    1.94    9.19
  -6 -14   3   -5.90   11.22
   6  14  -3   -3.21    6.68
  -5 -14   3   18.86   10.86
   5  14  -3   18.06    6.29
  -4 -14   3   26.57   10.26
   4  14  -3   13.65    5.65
   3  14  -3  162.25    7.45
  -2 -14   3    7.15    7.64
   2  14  -3    0.15    3.71
  -1 -14   3    9.21    7.99
   0 -14   3    7.27    6.50
   0 -14   3    1.26    7.49
   1 -14   3   16.62    7.46
   1 -14   3   24.21    7.19
   2 -14   3   32.54    7.90
   2 -14   3   19.45    6.81
  -2  14  -3   29.04    5.58
   3 -14   3   46.80    7.79
   3 -14   3   31.92    7.26
  -3  14  -3   53.02    6.67
  -4  14  -3  139.61    9.10
  -4  14  -3  149.34    5.56
   4 -14   3  146.14   10.07
  -5  14  -3   20.56    6.74
   5 -14   3   11.69    7.37
  -5  14  -3   19.50    4.07
  -6  14  -3    8.44    6.79
  -6  14  -3    0.38    4.29
  -7  14  -3    2.70    7.37
  -7  14  -3    7.24    5.40
  -8  14  -3   -2.56    7.90
  -8  14  -3    8.46    5.97
  -9  14  -3    1.63    8.85
  -9  14  -3   -0.26    6.61
  -6 -13   3   18.54   11.08
   6  13  -3   33.85    6.96
   5  13  -3    1.31    5.60
  -5 -13   3   -1.95    9.60
  -4 -13   3   -5.64    8.51
   4  13  -3   13.66    5.08
   3  13  -3   -1.64    4.12
  -3 -13   3   10.25    8.12
  -2 -13   3    6.72    7.53
   2  13  -3   13.08    3.57
   1  13  -3   79.45    4.20
  -1 -13   3   80.73    8.90
   0 -13   3  405.05   14.94
   0 -13   3  426.96   14.26
  -1  13  -3   -2.28    4.02
   1 -13   3    0.28    6.46
   1 -13   3   -1.95    5.40
   2 -13   3  579.94   16.25
   2 -13   3  565.07   17.32
  -2  13  -3  567.82   14.25
  -3  13  -3   39.93    5.64
  -3  13  -3   30.79    2.77
   3 -13   3   37.22    7.55
   3 -13   3   28.62    6.50
  -4  13  -3   10.24    5.39
   4 -13   3   -3.58    5.88
  -4  13  -3    6.40    3.01
  -5  13  -3   -0.33    3.72
  -5  13  -3    0.28    5.61
  -6  13  -3   17.67    4.68
  -6  13  -3   15.12    6.76
  -7  13  -3    0.98    5.17
  -7  13  -3    0.54    6.75
  -8  13  -3   10.69    8.01
  -8  13  -3   24.51    6.51
  -9  13  -3   11.67    6.68
  -9  13  -3    2.51    8.63
 -10  13  -3   10.83    7.34
 -10  13  -3    9.30    9.49
   7  12  -3   -3.52    6.77
  -7 -12   3    5.44   10.88
  -6 -12   3   15.81    9.94
   6  12  -3    3.71    5.95
  -5 -12   3   -2.26    8.83
   5  12  -3    6.50    5.39
   4  12  -3   48.78    5.39
  -4 -12   3   38.92    8.93
  -3 -12   3   -3.26    7.02
   3  12  -3   -0.62    3.42
   2  12  -3   23.95    3.39
  -2 -12   3    6.85    6.70
  -1 -12   3  309.33   12.74
  -1 -12   3  306.62   12.05
   1  12  -3  322.27    6.94
   0 -12   3  284.04   11.49
   0  12  -3  302.50    8.73
   0 -12   3  317.59   11.89
   1 -12   3  133.44    8.83
   1 -12   3  109.39    8.47
  -1  12  -3  123.99    6.57
   2 -12   3   34.57    6.04
   2 -12   3   28.24    6.69
  -2  12  -3   35.42    5.03
   3 -12   3   18.95    6.41
  -3  12  -3    6.09    2.31
   3 -12   3   -5.28    4.85
  -3  12  -3    2.01    4.46
  -4  12  -3  191.63    6.00
  -4  12  -3  181.90    9.03
  -5  12  -3  159.93    9.24
  -5  12  -3  146.56    6.46
  -6  12  -3   16.27    4.60
  -6  12  -3   12.72    6.25
  -7  12  -3  160.01    8.39
  -7  12  -3  142.62    9.68
  -8  12  -3   14.35    5.79
  -8  12  -3   20.51    7.71
  -9  12  -3   -6.59    8.04
  -9  12  -3   -0.23    6.46
 -10  12  -3   -5.47    8.73
 -10  12  -3   -1.46    7.52
   8  11  -3    9.00    7.02
  -8 -11   3  -17.72   10.33
  -7 -11   3   19.71   10.14
   7  11  -3   14.03    6.84
   6  11  -3    1.65    5.53
  -6 -11   3    2.33    9.01
   5  11  -3   69.59    6.36
  -5 -11   3   71.65    9.77
   4  11  -3   94.60    6.31
  -4 -11   3   89.79    9.42
  -3 -11   3   24.63    7.06
   3  11  -3   24.47    3.85
   2  11  -3   64.82    4.24
  -2 -11   3   51.82    7.35
  -1 -11   3  178.19    9.76
  -1 -11   3  188.25    9.38
   1  11  -3  168.99    4.73
   0 -11   3  103.88    7.71
   0 -11   3   93.42    6.99
   0  11  -3   94.25    5.40
   1 -11   3   31.41    5.27
  -1  11  -3   43.70    4.36
   1 -11   3   34.47    6.11
   2 -11   3    3.24    4.57
   2 -11   3    1.51    4.54
  -2  11  -3    2.56    3.73
  -3  11  -3  412.90   11.66
  -3  11  -3  419.09    8.30
  -4  11  -3   36.53    5.46
  -4  11  -3   29.92    3.26
  -5  11  -3  254.03   10.39
  -5  11  -3  253.68    7.72
  -6  11  -3  138.94    9.47
  -6  11  -3  136.28    6.73
  -7  11  -3   46.65    5.53
  -7  11  -3   41.69    7.45
  -8  11  -3   -3.47    4.74
  -8  11  -3   14.37    7.24
  -9  11  -3   39.54    8.90
  -9  11  -3   31.87    6.63
 -10  11  -3   10.92    7.77
 -10  11  -3    0.28    8.86
   8  10  -3   43.97    8.03
  -8 -10   3   54.02   11.64
  -7 -10   3   15.71    9.35
   7  10  -3    1.75    6.19
   6  10  -3  193.39    9.30
  -6 -10   3  212.55   13.20
   5  10  -3   13.24    4.73
  -5 -10   3   16.41    7.71
  -4 -10   3   16.29    6.89
   4  10  -3    5.85    3.84
  -3 -10   3  -11.04    5.54
   3  10  -3   -3.09    2.75
   2  10  -3   65.96    4.02
  -2 -10   3   80.79    6.77
  -1 -10   3    5.29    4.39
   1  10  -3   10.30    1.95
   1  10  -3    9.41    2.65
  -1 -10   3   12.69    4.58
   0 -10   3  129.20    7.65
   0 -10   3  119.95    7.68
   0  10  -3  124.86    5.55
   1 -10   3  390.34   11.69
   1 -10   3  380.91   11.35
   2 -10   3   70.37    6.52
   2 -10   3   73.94    5.88
  -2  10  -3   72.30    2.75
  -3  10  -3  373.53    7.68
  -4  10  -3  246.65    6.73
  -5  10  -3  118.62    7.58
  -5  10  -3  116.61    5.78
  -6  10  -3   66.39    7.11
  -6  10  -3   68.11    5.26
  -7  10  -3   65.79    7.69
  -7  10  -3   50.67    5.71
  -8  10  -3   44.36    6.45
  -8  10  -3   56.00    8.24
  -9  10  -3   21.06    8.20
  -9  10  -3   -1.68    6.26
 -10  10  -3   75.96   10.44
 -10  10  -3   43.22    7.84
  -9  -9   3   10.39   12.09
   9   9  -3   17.04    7.54
  -8  -9   3   15.25    9.98
   8   9  -3   18.68    6.49
  -7  -9   3   27.15    9.23
   7   9  -3   10.65    5.93
  -6  -9   3    8.67    7.81
   6   9  -3    3.00    4.31
  -5  -9   3   89.43    8.76
   5   9  -3   97.91    6.51
   4   9  -3  210.25    7.15
  -4  -9   3  216.81   10.62
   3   9  -3  910.95   16.45
  -3  -9   3  907.13   21.25
   2   9  -3   38.03    2.84
  -2  -9   3   33.55    5.04
   1   9  -3 1050.08   18.05
   1   9  -3 1030.08   16.52
  -1  -9   3 1008.33   20.56
  -1  -9   3 1035.52   22.00
   0  -9   3   28.10    4.25
   0  -9   3   32.21    4.87
   1  -9   3  114.93    6.49
   1  -9   3  114.20    6.88
   2  -9   3    2.81    3.61
  -2   9  -3    5.75    1.48
  -2   9  -3    4.26    1.47
  -3   9  -3    3.70    2.09
  -4   9  -3    0.54    2.50
  -5   9  -3   45.60    4.24
  -6   9  -3    9.35    3.65
  -6   9  -3   10.37    5.42
  -7   9  -3   24.66    6.40
  -7   9  -3   16.12    4.42
  -8   9  -3  100.11    7.52
  -8   9  -3  114.33    9.25
  -9   9  -3   33.09    8.87
  -9   9  -3   29.60    6.93
 -10   9  -3   30.08    7.37
 -10   9  -3    0.36    8.23
 -11   9  -3    6.56   10.01
 -11   9  -3    0.01    7.66
  -9  -8   3   -8.57    9.90
   9   8  -3    3.54    7.24
   8   8  -3   11.51    6.04
  -8  -8   3   15.38    9.36
   7   8  -3   62.56    6.33
  -7  -8   3   62.96    9.40
   6   8  -3   -1.84    3.98
  -6  -8   3    5.60    7.09
  -5  -8   3  198.13   10.60
   5   8  -3  199.59    7.81
   4   8  -3   74.42    4.55
  -4  -8   3   75.73    7.18
   3   8  -3  664.52   12.72
  -3  -8   3  676.06   16.66
   2   8  -3  522.08    9.99
   2   8  -3  541.97    9.71
  -2  -8   3  558.31   13.97
   1   8  -3  185.72    4.18
  -1  -8   3  187.46    7.72
  -1  -8   3  178.98    7.19
   1   8  -3  179.81    4.18
   0  -8   3    3.09    3.02
   0  -8   3    4.95    3.56
   1  -8   3  521.50   12.24
   1  -8   3  534.86   13.06
   2  -8   3  801.34   17.56
  -2   8  -3  770.33   12.84
  -2   8  -3  790.06   12.88
  -3   8  -3  114.77    4.14
  -4   8  -3  499.77   10.41
  -5   8  -3   17.51    3.39
  -6   8  -3  121.44    6.32
  -7   8  -3   49.29    5.63
  -7   8  -3   36.63    6.51
  -8   8  -3    4.41    4.83
  -8   8  -3    4.78    6.62
  -9   8  -3    3.82    6.02
  -9   8  -3    6.08    7.49
 -10   8  -3   -6.34    6.52
 -10   8  -3    2.85    8.58
 -11   8  -3   -1.80    7.62
 -11   8  -3   -4.97    8.67
 -10  -7   3    9.17   11.05
  10   7  -3   11.98    7.74
  -9  -7   3   -4.38    9.56
   9   7  -3    1.14    6.31
   8   7  -3    1.91    5.91
  -8  -7   3    5.13    9.25
  -7  -7   3   11.90    7.66
   7   7  -3   12.35    4.98
  -6  -7   3   55.84    8.01
   6   7  -3   54.67    5.58
  -5  -7   3  435.53   14.09
   5   7  -3  456.52   11.16
  -4  -7   3  250.67    9.92
   4   7  -3  249.15    7.29
  -3  -7   3  324.15   10.22
   3   7  -3  315.69    7.51
   2   7  -3 1286.09   20.54
  -2  -7   3 1257.80   24.82
  -1  -7   3  403.90    9.95
   1   7  -3  385.54    7.01
  -1  -7   3  391.46   10.38
   0  -7   3 3143.47   50.93
   0  -7   3 3186.43   54.16
  -1   7  -3    8.36    1.16
  -1   7  -3    6.09    1.01
   1  -7   3    8.63    3.31
  -2   7  -3  981.71   15.81
  -3   7  -3  782.53   13.71
  -4   7  -3   -1.36    2.09
   4  -7   3    2.21    1.94
  -5   7  -3   16.76    3.40
  -6   7  -3  243.74    8.33
  -7   7  -3   64.56    7.04
  -7   7  -3   65.44    5.72
  -8   7  -3    0.29    4.70
  -8   7  -3   -9.20    6.01
  -9   7  -3    7.78    6.01
  -9   7  -3   -4.52    6.98
 -10   7  -3    4.40    6.90
 -10   7  -3   -5.01    7.68
 -11   7  -3   21.82    8.21
 -11   7  -3    7.71    9.40
 -10  -6   3    1.21   10.51
  10   6  -3    3.79    7.07
  -9  -6   3   24.67    9.69
   9   6  -3   27.68    6.62
   8   6  -3    6.81    5.17
  -8  -6   3   -4.67    7.69
  -7  -6   3   29.48    7.84
   7   6  -3   39.06    5.34
   6   6  -3    1.43    3.70
  -6  -6   3   -1.02    6.05
  -5  -6   3   -5.02    4.73
   5   6  -3    1.01    3.34
  -4  -6   3   83.85    6.30
   4   6  -3   78.91    4.68
  -4  -6   3   79.49    3.96
   3   6  -3  177.54    5.23
  -3  -6   3  167.08    7.20
   2   6  -3    1.17    1.48
  -2  -6   3    2.73    2.94
   1   6  -3    1.68    1.10
   1   6  -3    1.38    1.13
  -1  -6   3    2.70    2.29
  -1  -6   3    1.59    2.58
   0  -6   3 1619.28   27.57
   0   6  -3 1635.67   24.86
   0  -6   3 1655.09   29.35
  -1   6  -3 1367.04   20.49
   1  -6   3 1293.46   24.54
  -1   6  -3 1323.11   20.37
  -2   6  -3 1588.51   24.72
  -3   6  -3  512.61    9.83
   3  -6   3  506.01    9.33
  -4   6  -3  150.05    5.50
   4  -6   3  163.80    5.20
  -5   6  -3  801.21   15.65
   5  -6   3  772.50   14.79
  -6   6  -3   40.29    4.50
   6  -6   3   56.91    4.63
  -7   6  -3  118.57    7.25
  -8   6  -3  149.24    9.49
  -8   6  -3  152.15    8.93
  -9   6  -3    5.49    5.70
  -9   6  -3   -2.42    7.15
 -10   6  -3    1.51    6.90
 -10   6  -3   11.26    7.72
 -11   6  -3    7.33    8.09
 -11   6  -3   19.50    8.76
  10   5  -3    3.37    6.98
   9   5  -3    3.23    5.93
   8   5  -3   35.09    5.75
   7   5  -3  137.80    7.64
  -6  -5   3  285.42    8.34
   6   5  -3  262.96    8.76
  -5  -5   3   19.03    3.05
   5   5  -3   11.01    3.08
  -4  -5   3  319.28    7.55
   4   5  -3  320.68    7.90
  -4  -5   3  325.78   10.04
  -3  -5   3    8.93    3.20
   3   5  -3    7.23    2.02
  -3  -5   3    4.25    1.61
  -2  -5   3 2364.46   40.78
   2   5  -3 2370.35   36.20
  -1  -5   3    9.06    2.13
   1   5  -3   11.07    1.21
  -1  -5   3    8.99    2.36
   0  -5   3   10.59    2.34
   0   5  -3   11.38    1.05
   0   5  -3    8.94    0.96
  -1   5  -3  907.70   14.19
   1  -5   3  878.80   17.19
  -2   5  -3   19.29    1.80
   3  -5   3   65.38    3.37
  -3   5  -3   70.54    3.41
   4  -5   3  187.12    5.67
  -4   5  -3  193.63    5.98
   5  -5   3 1092.11   19.71
  -5   5  -3 1108.12   20.17
   6  -5   3  601.25   13.31
  -6   5  -3  586.81   13.67
  -7   5  -3   85.14    6.35
   7  -5   3   93.40    6.36
  -8   5  -3   16.14    5.55
  -8   5  -3   15.68    6.04
  -9   5  -3   58.37    8.37
  -9   5  -3   46.43    7.21
 -10   5  -3   16.28    7.18
 -10   5  -3    3.82    7.92
 -11   5  -3    0.65    8.19
  11   4  -3   -2.96    7.64
  10   4  -3   32.70    7.49
   9   4  -3    6.41    5.73
   8   4  -3  111.91    7.30
  -7  -4   3   10.77    4.04
   7   4  -3   14.51    4.37
  -6  -4   3   93.18    5.90
   6   4  -3   91.63    5.93
   5   4  -3  498.06   11.30
  -5  -4   3  507.00    9.86
  -5  -4   3  525.77   11.15
  -4  -4   3   12.09    2.22
   4   4  -3   14.73    2.74
  -4  -4   3   17.95    2.11
   3   4  -3  235.60    5.98
  -3  -4   3  240.08    5.24
  -3  -4   3  238.88    5.58
  -3  -4   3  246.20    7.32
   2   4  -3  349.01    6.82
  -2  -4   3  342.97    6.40
  -2  -4   3  348.76    8.24
  -1  -4   3 2873.42   45.44
   1   4  -3 2904.48   43.64
  -1  -4   3 2949.72   48.33
   0   4  -3  105.38    2.60
   0  -4   3  101.90    3.87
  -1   4  -3    4.48    1.17
  -2   4  -3  161.28    4.38
   2  -4   3  160.87    4.16
   3  -4   3 2089.66   33.09
  -3   4  -3 2138.01   33.39
  -4   4  -3  219.52    6.53
   4  -4   3  219.46    6.28
   5  -4   3  144.34    5.86
  -5   4  -3  140.39    6.15
  -6   4  -3  131.10    6.90
   6  -4   3  125.41    6.50
  -7   4  -3   10.69    4.49
   7  -4   3   17.52    4.52
   8  -4   3   21.66    5.55
  -8   4  -3   18.52    5.96
  -8   4  -3   19.89    5.01
  -9   4  -3    8.84    6.51
  -9   4  -3    1.71    6.07
 -10   4  -3   33.85    7.95
 -11   4  -3   11.77    8.57
  11   3  -3   -1.66    7.30
  10   3  -3    0.53    6.42
   9   3  -3    2.47    5.37
  -8  -3   3  369.91   11.63
   8   3  -3  375.58   11.84
   7   3  -3   57.31    5.25
  -7  -3   3   67.71    5.64
  -6  -3   3  201.09    7.33
  -6  -3   3  216.86    6.33
   6   3  -3  205.70    7.61
  -5  -3   3  497.13   10.10
  -5  -3   3  519.81   11.19
   5   3  -3  503.75   11.15
  -4  -3   3  229.03    6.12
   4   3  -3  241.02    6.34
  -4  -3   3  223.84    5.56
  -3  -3   3 1449.02   23.03
  -3  -3   3 1449.49   23.56
   3   3  -3 1410.76   23.19
  -2  -3   3   48.28    2.28
  -2  -3   3   47.84    3.10
  -2  -3   3   51.49    2.54
   2   3  -3   43.51    2.45
   1   3  -3  336.51    6.14
  -1  -3   3  325.24    6.89
  -1  -3   3  336.27    5.98
  -1  -3   3  335.56    6.58
   0   3  -3  161.18    3.56
   0  -3   3  158.47    4.39
  -1   3  -3  793.56   13.08
   1  -3   3  794.83   13.03
  -2   3  -3  319.35    6.64
   2  -3   3  308.82    6.54
  -3   3  -3  384.71    8.29
   3  -3   3  374.67    8.10
  -4   3  -3  103.59    4.92
   4  -3   3  107.68    4.76
  -5   3  -3   23.92    3.55
   5  -3   3   20.79    3.35
  -6   3  -3   27.75    4.34
   6  -3   3   20.50    4.07
  -7   3  -3   19.22    4.91
   7  -3   3   14.61    4.72
   8  -3   3  221.78   10.23
  -8   3  -3  215.14   10.03
  -8   3  -3  241.45   10.33
  -9   3  -3   40.29    7.36
   9  -3   3   43.66    7.19
  -9   3  -3   42.68    7.51
 -10   3  -3    1.50    7.38
 -11   3  -3    7.51    8.42
  11   2  -3   -0.46    7.31
  10   2  -3   48.87    7.50
  -9  -2   3   -2.40    5.16
   9   2  -3    5.80    5.26
   8   2  -3   -2.25    4.39
  -8  -2   3    8.23    4.73
  -7  -2   3  251.15    8.80
  -7  -2   3  232.45    7.66
   7   2  -3  247.74    8.77
  -6  -2   3   72.06    4.76
   6   2  -3   72.19    4.86
  -6  -2   3   67.22    4.28
  -5  -2   3  418.86    8.98
  -5  -2   3  403.85    9.53
   5   2  -3  388.58    9.46
  -4  -2   3  129.99    4.70
   4   2  -3  127.57    4.68
  -4  -2   3  132.85    4.32
  -3  -2   3 2163.58   34.17
  -3  -2   3 2123.21   33.03
   3   2  -3 2076.88   33.05
  -2  -2   3 2756.93   43.36
  -2  -2   3 2785.75   41.48
   2   2  -3 2670.58   41.41
  -1  -2   3  689.29   11.33
   1   2  -3  686.10   11.34
  -1  -2   3  687.42   11.33
  -1  -2   3  656.09   12.02
  -1  -2   3  684.18   11.96
   0   2  -3 2961.46   44.61
   0  -2   3 2982.87   44.62
  -1   2  -3   23.13    1.69
   1  -2   3   27.65    1.78
   2  -2   3 3739.35   56.55
  -2   2  -3 3753.43   56.68
  -3   2  -3   20.53    2.26
   3  -2   3   29.94    2.67
  -4   2  -3   -1.44    2.36
   4  -2   3   -0.08    2.36
   5  -2   3  277.25    8.35
  -5   2  -3  281.44    8.40
  -6   2  -3  218.70    8.37
   6  -2   3  226.47    8.40
   7  -2   3   -3.14    4.25
  -7   2  -3    1.36    4.55
  -8   2  -3   11.34    5.78
  -8   2  -3   13.12    5.67
   8  -2   3   15.12    5.81
   9  -2   3   -0.80    6.13
  -9   2  -3    4.70    6.38
  10  -2   3    8.55    7.61
 -10   2  -3   17.95    7.68
  12   1  -3   -1.19    7.93
  11   1  -3   16.65    7.37
 -10  -1   3    7.97    6.08
  10   1  -3    3.30    5.93
  -9  -1   3   11.65    5.57
   9   1  -3    5.55    5.35
  -8  -1   3   -4.75    4.22
   8   1  -3   -4.22    4.20
  -8  -1   3   -4.74    4.24
   7   1  -3   26.70    4.31
  -7  -1   3   23.64    4.00
  -7  -1   3   20.24    4.29
  -6  -1   3    5.51    3.21
   6   1  -3    9.34    3.22
  -6  -1   3    2.73    3.15
  -5  -1   3 1660.68   28.60
   5   1  -3 1708.76   28.31
  -5  -1   3 1714.11   28.34
  -4  -1   3   13.14    2.29
  -4  -1   3   11.61    2.34
   4   1  -3   11.75    2.19
  -3  -1   3  404.64    8.18
   3   1  -3  414.99    8.09
  -3  -1   3  377.07    7.91
  -2  -1   3 2051.96   31.18
   2   1  -3 1984.52   31.01
  -2  -1   3 2017.75   32.48
   1   1  -3  324.29    6.15
  -1  -1   3  314.41    6.65
  -1  -1   3  314.67    6.13
   0   1  -3  642.39   10.80
   0  -1   3  637.66   10.90
   1  -1   3 1059.97   17.23
  -1   1  -3 1051.48   17.27
  -2   1  -3  928.56   15.87
   2  -1   3  915.54   15.73
  -3   1  -3 2511.35   39.13
   3  -1   3 2438.73   38.91
  -4   1  -3   56.28    3.98
   4  -1   3   62.24    4.02
  -5   1  -3  292.27    8.79
   5  -1   3  286.08    8.67
  -6   1  -3   96.64    6.09
   6  -1   3  105.05    6.67
   7  -1   3   50.60    5.99
  -7   1  -3   56.12    6.15
  -8   1  -3   -0.36    5.46
   8  -1   3    7.92    5.72
   9  -1   3   -4.97    6.45
  -9   1  -3    8.35    6.58
 -10   1  -3    9.60    7.67
  10  -1   3    5.90    7.74
  12   0  -3   22.49    8.35
  11   0  -3   17.14    7.44
 -11   0   3   15.11    7.49
  10   0  -3   -1.83    5.70
 -10   0   3    9.18    6.31
  -9   0   3    1.74    5.35
   9   0  -3    4.96    5.14
  -9   0   3    1.13    5.36
   8   0  -3   30.86    5.02
  -8   0   3   27.55    5.28
  -8   0   3   24.27    4.85
   7   0  -3  307.97    9.50
  -7   0   3  294.34    9.11
  -7   0   3  327.09    9.91
   6   0  -3  290.81    8.39
  -6   0   3  286.06    8.52
  -6   0   3  286.26    8.30
   5   0  -3  146.13    5.41
  -5   0   3  164.24    5.93
  -5   0   3  181.85    6.07
  -4   0   3  349.10    7.92
  -4   0   3  301.54    7.44
   4   0  -3  342.29    7.68
   3   0  -3  660.55   11.90
  -3   0   3  664.25   12.43
  -3   0   3  676.32   12.07
  -2   0   3  602.07   10.67
   2   0  -3  610.47   10.60
  -2   0   3  613.55   11.24
  -1   0   3 1609.21   24.85
  -1   0   3 1566.92   26.02
   1   0  -3 1603.19   24.78
   0   0   3 5469.77   85.00
   0   0  -3 5456.34   82.53
   1   0   3  881.76   14.67
  -1   0  -3  851.36   14.59
   2   0   3   78.51    3.59
  -2   0  -3   85.67    3.69
  -3   0  -3  605.79   12.07
   3   0   3  605.55   12.05
   4   0   3    9.47    2.99
  -4   0  -3    7.39    2.80
  -5   0  -3   17.22    3.73
   5   0   3   12.59    3.21
   6   0   3   64.85    5.64
  -6   0  -3   56.38    5.04
  -7   0  -3   34.90    5.57
  -7   0  -3   46.15    5.48
   7   0   3   36.31    5.92
  -8   0  -3  104.21    8.03
   8   0   3  109.69    8.32
   9   0   3    1.28    6.70
  -9   0  -3   -4.84    6.41
  10   0   3   -7.53    8.17
 -12   1   3    7.73    8.28
  12  -1  -3   -8.95    7.36
 -11   1   3   35.38    7.77
  11  -1  -3   35.18    7.58
  10  -1  -3   21.21    6.23
 -10   1   3   23.12    6.74
  -9   1   3   53.61    6.07
   9  -1  -3   43.96    6.10
  -9   1   3   46.95    6.41
   8  -1  -3  202.62    8.48
  -8   1   3  201.36    8.83
  -8   1   3  179.86    8.33
  -7   1   3    7.28    3.86
  -7   1   3    5.47    4.04
   7  -1  -3    6.12    3.56
   6  -1  -3  146.27    6.17
  -6   1   3  154.68    6.48
  -6   1   3  149.32    6.24
  -5   1   3   24.27    3.34
   5  -1  -3   20.74    2.87
  -5   1   3   20.30    3.05
  -4   1   3  203.48    6.08
   4  -1  -3  196.42    5.61
  -4   1   3  200.97    5.84
  -3   1   3  542.41   10.20
   3  -1  -3  531.49    9.93
  -3   1   3  518.53   10.59
   2  -1  -3 2875.67   43.39
  -2   1   3 2820.49   45.67
  -2   1   3 2898.44   43.59
   1  -1  -3  292.35    5.65
  -1   1   3  289.61    6.43
  -1   1   3  286.93    6.01
   1  -1  -3  284.29    5.84
   0  -1  -3  220.91    5.03
   0   1   3  222.53    5.31
   0   1   3  223.45    5.07
  -1  -1  -3  136.39    4.16
   1   1   3  146.70    4.27
  -2  -1  -3  528.72   10.50
   2   1   3  527.47   10.41
   3   1   3   50.05    3.37
   4   1   3  634.23   13.38
  -4  -1  -3  637.14   13.37
   5   1   3  992.66   19.37
  -5  -1  -3  968.86   19.22
  -6  -1  -3  178.55    8.10
   6   1   3  159.82    8.01
   7   1   3    3.83    4.53
  -7  -1  -3    6.21    4.96
   8   1   3   26.48    6.69
  -8  -1  -3   19.26    6.08
   9   1   3    9.03    7.11
  10   1   3  -14.60    7.55
 -12   2   3  -14.66    7.55
 -11   2   3  -11.82    6.65
  11  -2  -3    4.30    7.08
 -10   2   3   80.30    8.14
 -10   2   3   92.73    8.31
  10  -2  -3   91.22    7.75
  -9   2   3   72.97    6.92
  -9   2   3   58.55    6.48
   9  -2  -3   61.87    6.37
  -8   2   3   92.91    6.65
  -8   2   3   90.08    6.43
   8  -2  -3   80.77    5.99
  -7   2   3   72.34    5.49
   7  -2  -3   67.01    4.69
  -7   2   3   77.01    5.50
  -6   2   3  430.09   10.53
  -6   2   3  411.09   10.66
   6  -2  -3  423.95   10.20
  -5   2   3  154.98    5.73
   5  -2  -3  152.98    5.55
  -5   2   3  158.05    6.06
  -4   2   3   38.14    2.75
  -4   2   3   33.76    2.98
   4  -2  -3   39.14    2.75
  -3   2   3 2651.01   43.50
  -3   2   3 2746.42   41.51
   3  -2  -3 2661.04   41.16
   2  -2  -3  232.92    4.87
   2  -2  -3  233.54    5.49
   2  -2  -3  239.42    5.21
  -2   2   3  231.02    5.43
  -2   2   3  231.86    5.84
   1  -2  -3 3142.47   47.03
  -1   2   3 3115.64   49.50
   1  -2  -3 3149.76   50.99
  -1   2   3 3054.91   47.14
   0   2   3  189.37    5.02
   0  -2  -3  188.73    5.08
   0  -2  -3  195.47    4.67
   0   2   3  185.13    4.73
   1   2   3  403.81    8.27
  -1  -2  -3  410.18    8.26
   2   2   3  526.73   10.55
  -2  -2  -3  514.30   10.43
  -3  -2  -3 1218.22   20.92
   3   2   3 1144.86   20.68
   4   2   3   33.44    3.93
  -4  -2  -3   30.35    3.64
   5   2   3   44.54    4.39
  -5  -2  -3   35.82    4.34
  -6  -2  -3    2.65    4.14
   6   2   3    5.55    4.46
  -7  -2  -3   88.26    7.32
   7   2   3   86.50    7.35
   8   2   3    8.99    6.40
   9   2   3   21.80    7.65
  10   2   3   -3.42    8.00
 -12   3   3    4.48    8.09
 -11   3   3   -0.56    7.02
 -11   3   3   -5.83    7.22
 -10   3   3   54.26    7.82
 -10   3   3   40.62    7.18
  10  -3  -3   45.45    6.69
  -9   3   3    6.42    5.22
  -9   3   3    2.30    5.36
   9  -3  -3    3.97    4.75
  -8   3   3  430.66   12.43
   8  -3  -3  425.48   11.80
  -8   3   3  429.64   12.26
   7  -3  -3   41.29    4.29
  -7   3   3   47.65    5.19
  -7   3   3   36.08    4.72
   6  -3  -3  121.56    5.66
  -6   3   3  116.93    5.92
  -6   3   3  117.14    6.31
   5  -3  -3  687.43   13.05
  -5   3   3  654.30   13.26
  -5   3   3  645.21   14.03
   4  -3  -3   24.20    2.38
  -4   3   3   19.10    3.10
  -4   3   3   23.82    2.73
  -3   3   3  457.93    9.92
   3  -3  -3  437.19    8.63
  -3   3   3  430.79    8.90
   2  -3  -3 1313.77   21.35
  -2   3   3 1302.43   21.22
   2  -3  -3 1264.73   20.76
   2  -3  -3 1329.40   22.94
  -2   3   3 1338.20   22.64
  -1   3   3  351.34    7.34
   1  -3  -3  375.35    7.17
   1  -3  -3  372.19    8.07
  -1   3   3  371.91    7.98
   0   3   3 1136.12   18.69
   0  -3  -3 1144.78   20.61
   0  -3  -3 1128.07   18.50
   0   3   3 1108.20   19.29
   1   3   3  142.72    4.58
  -1  -3  -3  143.82    4.60
   1   3   3  138.31    4.51
  -1  -3  -3  146.41    5.73
  -2  -3  -3 1197.26   20.20
   2   3   3 1151.65   20.20
  -3  -3  -3   -0.22    2.37
   3   3   3    7.32    2.79
  -4  -3  -3   68.82    4.68
   4   3   3   73.50    4.70
   5   3   3  109.41    6.81
  -5  -3  -3  103.48    6.38
  -6  -3  -3   81.60    6.27
   6   3   3   85.58    6.81
   7   3   3   -4.61    5.61
   8   3   3   73.02    8.17
   9   3   3   13.38    7.80
 -12   4   3    0.01    7.98
 -11   4   3    6.59    7.35
 -11   4   3    1.09    6.83
 -10   4   3   83.57    8.09
 -10   4   3   91.27    8.51
  -9   4   3   16.21    5.45
  -9   4   3   13.47    5.81
   9  -4  -3   14.30    5.24
  -8   4   3   -2.29    4.28
   8  -4  -3   -1.31    3.83
  -8   4   3   -0.76    4.76
  -7   4   3   77.41    5.35
  -7   4   3   65.46    5.82
   7  -4  -3   70.32    4.88
  -6   4   3  323.81    9.03
  -6   4   3  324.89    9.49
   6  -4  -3  322.29    8.58
   5  -4  -3  490.34   10.43
  -5   4   3  472.26   11.66
  -5   4   3  493.98   10.84
  -4   4   3  786.22   15.76
   4  -4  -3  784.00   14.05
  -4   4   3  790.83   14.61
   3  -4  -3 2487.30   39.43
   3  -4  -3 2454.99   38.15
  -3   4   3 2472.08   41.08
  -3   4   3 2517.17   38.71
  -2   4   3   67.84    3.40
   2  -4  -3   66.52    3.71
   2  -4  -3   72.39    2.87
  -2   4   3   57.46    3.93
   2  -4  -3   64.04    3.54
  -1   4   3    3.01    1.71
   1  -4  -3    2.97    1.39
  -1   4   3    1.65    2.14
   1  -4  -3   -0.22    2.15
   0   4   3  717.62   12.84
   0  -4  -3  717.39   14.58
   0  -4  -3  721.22   12.56
   0   4   3  709.93   13.27
  -1  -4  -3   48.13    3.98
   1   4   3   35.29    2.81
   1   4   3   42.30    2.78
  -1  -4  -3   35.35    2.67
   2   4   3   36.50    3.31
  -2  -4  -3   38.47    4.59
  -2  -4  -3   46.24    3.31
  -3  -4  -3   69.20    4.48
   3   4   3   71.36    4.55
   4   4   3   13.12    4.12
  -4  -4  -3    7.10    3.17
  -5  -4  -3  338.15   10.36
   5   4   3  353.29   10.88
   6   4   3   15.21    5.40
   7   4   3   31.18    6.49
   8   4   3   10.20    6.77
   9   4   3    4.59    7.98
 -12   5   3    7.70    9.06
 -12   5   3    0.00    7.90
 -11   5   3   19.27    7.42
 -11   5   3   11.74    7.63
 -10   5   3   13.07    6.20
 -10   5   3    5.22    6.71
  -9   5   3   -7.23    4.80
  -9   5   3    1.26    5.66
  -8   5   3   10.58    4.62
  -8   5   3   13.82    5.35
   8  -5  -3    6.28    3.93
  -7   5   3  365.44   10.26
  -7   5   3  333.92   11.08
   7  -5  -3  359.08    9.81
  -6   5   3   24.65    4.56
  -6   5   3   20.94    3.65
   6  -5  -3   20.17    3.25
  -5   5   3 1493.28   27.73
   5  -5  -3 1525.73   25.26
  -5   5   3 1545.26   25.94
  -4   5   3  435.69   10.83
   4  -5  -3  457.38    9.10
  -4   5   3  442.17    9.58
  -3   5   3   62.78    3.71
   3  -5  -3   66.91    3.14
  -3   5   3   61.12    4.15
   3  -5  -3   62.89    4.12
   3  -5  -3   66.66    4.71
   2  -5  -3   66.01    4.16
   2  -5  -3   59.90    3.99
   2  -5  -3   57.81    2.67
  -2   5   3   59.58    3.41
  -2   5   3   65.06    4.23
   1  -5  -3  384.86    9.72
  -1   5   3  394.84    9.02
   1  -5  -3  403.88    7.61
  -1   5   3  412.71    8.47
   0  -5  -3  143.57    4.17
   0   5   3  143.26    5.07
   0  -5  -3  137.58    5.99
   0   5   3  144.37    4.84
  -1  -5  -3 1239.94   20.58
   1   5   3 1257.40   21.06
   1   5   3 1225.30   21.05
  -1  -5  -3 1187.28   23.99
  -2  -5  -3  924.96   16.76
  -2  -5  -3  928.85   20.25
   2   5   3  912.18   17.07
   3   5   3  165.70    6.62
  -3  -5  -3  168.34    6.30
  -3  -5  -3  154.12    8.57
   4   5   3   -1.16    3.70
  -4  -5  -3   -0.50    4.85
   5   5   3  113.19    7.41
   6   5   3    2.01    5.27
   7   5   3   10.55    6.30
   8   5   3   -7.00    6.88
  -9  -5  -3    5.61   11.50
   9   5   3    8.23    8.78
 -12   6   3   15.92    8.13
 -12   6   3    8.14    9.40
 -11   6   3    0.54    8.32
 -11   6   3    4.40    7.07
 -10   6   3   17.24    7.31
 -10   6   3   16.33    6.47
  -9   6   3   23.99    5.58
  -9   6   3   19.94    6.78
  -8   6   3   41.64    6.28
  -8   6   3   37.76    5.35
  -7   6   3   46.56    5.99
  -7   6   3   46.42    4.83
  -6   6   3   96.80    6.82
   6  -6  -3   85.64    4.87
  -6   6   3   83.58    5.45
  -5   6   3    3.62    3.83
  -5   6   3    2.70    3.04
   5  -6  -3    4.54    2.16
  -4   6   3   71.50    5.02
   4  -6  -3   63.34    3.50
   4  -6  -3   56.57    4.18
  -4   6   3   63.66    4.23
  -3   6   3  228.54    7.49
   3  -6  -3  227.58    7.61
  -3   6   3  231.08    6.24
   3  -6  -3  225.88    6.94
  -2   6   3 1247.08   22.29
   2  -6  -3 1215.18   21.91
  -2   6   3 1232.63   20.58
   2  -6  -3 1216.20   23.48
  -1   6   3    4.18    2.58
  -1   6   3    1.20    2.23
   1  -6  -3    0.88    3.12
   0  -6  -3 1785.53   33.15
   0   6   3 1827.25   29.18
   0   6   3 1793.63   30.18
  -1  -6  -3   84.93    5.79
  -1  -6  -3   86.61    3.83
   1   6   3   82.20    4.29
   1   6   3   75.36    4.68
  -2  -6  -3  137.37    7.82
   2   6   3  135.52    5.76
   3   6   3    3.05    3.47
  -3  -6  -3   -4.86    5.02
   4   6   3  215.21    8.85
  -4  -6  -3  215.48   11.28
  -5  -6  -3    0.83    7.32
   5   6   3    5.27    4.80
  -6  -6  -3  103.13   10.98
   6   6   3  102.49    7.90
  -7  -6  -3    1.89    9.49
   7   6   3   16.14    6.93
  -8  -6  -3    5.77   10.82
   8   6   3   16.43    7.78
 -12   7   3   -8.69    9.43
 -12   7   3   -9.11    8.26
 -11   7   3   38.23    9.09
 -11   7   3   28.44    7.60
 -10   7   3   -3.99    6.97
 -10   7   3    4.81    5.97
  -9   7   3   -3.51    4.92
  -9   7   3   -8.30    6.15
  -8   7   3  117.41    8.32
  -8   7   3  113.07    7.29
  -7   7   3   55.78    6.48
  -7   7   3   49.91    5.08
  -6   7   3   53.97    4.60
  -6   7   3   41.00    5.54
  -5   7   3  157.20    6.41
  -5   7   3  161.16    7.26
  -4   7   3   37.37    3.53
   4  -7  -3   43.35    4.12
  -4   7   3   39.42    4.54
   3  -7  -3  641.10   13.81
  -3   7   3  647.60   12.50
   3  -7  -3  655.35   15.07
  -3   7   3  664.07   14.32
   2  -7  -3  242.57    7.81
  -2   7   3  243.73    6.55
  -2   7   3  225.86    7.41
   2  -7  -3  240.46    8.33
  -1   7   3  687.84   12.91
   1  -7  -3  678.43   15.81
  -1   7   3  680.94   13.90
   0   7   3   67.70    4.09
   0  -7  -3   56.79    5.23
   0   7   3   61.27    4.03
   1   7   3    6.42    2.89
  -1  -7  -3    8.65    4.58
   1   7   3    3.81    2.91
   2   7   3  413.60   10.25
  -2  -7  -3  386.34   12.47
  -3  -7  -3  275.92   11.85
   3   7   3  286.27    9.38
  -4  -7  -3   31.90    7.55
   4   7   3   27.61    5.07
   5   7   3   97.05    7.69
  -5  -7  -3  109.58   10.37
  -6  -7  -3   -4.67    8.79
   6   7   3    3.47    6.36
   7   7   3    7.01    6.73
  -7  -7  -3    1.67    9.90
  -8  -7  -3    1.50   11.05
   8   7   3   -4.98    7.38
 -12   8   3    1.27    9.20
 -12   8   3    3.62    8.12
 -11   8   3   20.53    7.29
 -11   8   3    9.39    8.43
 -10   8   3   21.68    8.08
 -10   8   3   20.66    6.36
  -9   8   3   24.31    6.17
  -9   8   3   26.84    7.16
  -8   8   3   32.98    5.20
  -8   8   3   35.40    6.82
  -7   8   3  124.60    8.73
  -7   8   3  143.84    7.20
  -6   8   3  169.19    8.28
  -6   8   3  176.47    7.37
  -5   8   3   13.27    4.08
   5  -8  -3   18.46    4.25
  -5   8   3   10.64    3.44
   4  -8  -3   28.35    4.18
  -4   8   3   24.56    3.55
  -4   8   3   28.52    4.70
   4  -8  -3   35.09    5.32
  -3   8   3  204.74    6.21
   3  -8  -3  201.87    8.45
  -3   8   3  203.72    7.71
   3  -8  -3  197.64    7.58
   2  -8  -3    4.44    4.01
  -2   8   3    0.87    2.65
  -2   8   3    4.92    3.22
   2  -8  -3    2.69    3.40
   1  -8  -3  180.53    8.25
  -1   8   3  191.30    6.18
  -1   8   3  197.75    6.89
   0   8   3   48.76    3.95
   0   8   3   50.78    4.04
   0  -8  -3   36.80    5.51
   1   8   3  118.10    5.88
  -1  -8  -3  116.83    8.16
  -2  -8  -3   89.88    7.97
   2   8   3  100.44    6.23
   3   8   3  120.52    6.89
  -3  -8  -3  144.42   10.09
   4   8   3  157.39    8.62
  -4  -8  -3  143.85   10.93
   5   8   3    4.68    5.87
  -5  -8  -3   -1.36    8.03
   6   8   3    3.76    6.21
  -6  -8  -3   11.03    9.58
   7   8   3   48.47    8.24
  -7  -8  -3   47.61   11.71
 -12   9   3   29.89   10.36
 -12   9   3    7.08    8.06
 -11   9   3    4.26    7.52
 -11   9   3   10.93    9.18
 -10   9   3   44.02    8.90
 -10   9   3   59.74    7.44
  -9   9   3    9.69    7.02
  -9   9   3   10.30    5.61
  -8   9   3  239.34    9.85
  -8   9   3  238.58   11.62
  -7   9   3   80.86    5.88
  -7   9   3   76.70    7.51
  -6   9   3    4.07    3.90
  -6   9   3    0.33    5.00
   5  -9  -3    5.36    4.29
  -5   9   3   10.40    3.61
  -5   9   3    5.81    4.71
  -4   9   3  450.68   10.37
   4  -9  -3  426.64   13.42
  -4   9   3  457.91   12.45
   4  -9  -3  431.10   11.93
   3  -9  -3   25.14    5.14
  -3   9   3   24.58    3.44
   3  -9  -3   17.16    4.45
  -3   9   3   14.11    4.26
   2  -9  -3  248.20    9.88
  -2   9   3  248.00    7.18
   2  -9  -3  245.93    9.08
  -2   9   3  230.48    8.35
  -1   9   3   69.67    5.12
  -1   9   3   72.57    4.84
   1  -9  -3   70.91    6.62
   0  -9  -3  106.58    7.64
   0   9   3   99.06    5.74
   0   9   3  112.89    5.75
   1   9   3  112.63    6.13
  -1  -9  -3  104.80    8.15
   2   9   3   90.39    5.99
  -2  -9  -3   82.86    8.42
   3   9   3   47.41    5.79
  -3  -9  -3   40.10    8.24
   4   9   3   67.62    6.60
  -4  -9  -3   54.81    9.37
  -5  -9  -3   -4.48    8.52
   5   9   3    2.76    5.66
   6   9   3    5.43    7.16
  -6  -9  -3    9.45   10.00
  -7  -9  -3    5.68   10.90
   7   9   3    2.43    8.09
 -11  10   3    4.81    7.25
 -11  10   3    8.33    9.14
 -10  10   3   27.98    6.89
 -10  10   3   40.58    9.19
  -9  10   3   12.60    5.60
  -9  10   3   14.14    7.58
  -8  10   3   26.79    5.85
  -8  10   3   26.94    7.39
  -7  10   3   64.32    5.98
  -7  10   3   57.07    6.71
  -6  10   3   59.47    5.22
  -6  10   3   56.76    6.77
   6 -10  -3   60.74    6.36
  -5  10   3  294.36   10.93
   5 -10  -3  299.52   10.64
  -5  10   3  291.73    8.96
   4 -10  -3   73.49    6.37
   4 -10  -3   85.52    7.40
  -4  10   3   91.38    5.54
  -4  10   3   87.46    6.66
   3 -10  -3  296.10   11.42
   3 -10  -3  322.05   10.80
  -3  10   3  308.43   10.48
  -3  10   3  308.25    8.51
   2 -10  -3   63.34    6.26
  -2  10   3   55.81    5.32
  -2  10   3   50.44    4.43
   2 -10  -3   63.88    6.84
   1 -10  -3   26.23    6.21
  -1  10   3   41.39    4.85
  -1  10   3   27.45    3.96
   0 -10  -3    1.53    5.80
   0  10   3   -1.64    3.53
  -1 -10  -3  160.13   10.31
   1  10   3  155.01    7.15
   2  10   3    8.48    4.72
  -2 -10  -3    7.02    7.17
   3  10   3  176.33    8.89
  -3 -10  -3  184.87   12.72
   4  10   3    3.42    5.44
  -4 -10  -3    8.17    8.78
  -5 -10  -3    1.92    9.65
   5  10   3    3.34    6.16
   6  10   3   19.71    8.02
  -6 -10  -3   14.57   10.72
 -11  11   3   13.22    9.69
 -11  11   3    0.33    7.96
 -10  11   3    7.25    8.37
 -10  11   3    9.24    7.05
  -9  11   3   18.50    8.05
  -9  11   3    8.12    6.27
  -8  11   3    3.85    5.44
  -8  11   3    1.78    6.74
   7 -11  -3   32.04    6.65
  -7  11   3   44.00    7.50
  -7  11   3   35.28    5.50
   6 -11  -3    5.16    5.46
  -6  11   3   10.11    5.97
  -6  11   3    4.44    4.45
  -5  11   3  222.61   10.69
  -5  11   3  216.01    8.01
   5 -11  -3  206.73    9.87
   4 -11  -3  121.26    8.75
  -4  11   3  114.15    7.85
  -4  11   3  118.06    6.18
   4 -11  -3  109.49    7.69
   3 -11  -3   -6.86    5.59
  -3  11   3    1.28    4.96
  -3  11   3    0.07    3.58
   3 -11  -3    1.69    4.97
   2 -11  -3    4.71    5.32
  -2  11   3    7.13    3.89
  -2  11   3   19.25    4.79
   2 -11  -3    9.61    6.19
   1 -11  -3  275.04   12.71
  -1  11   3  293.42    8.62
   0  11   3   59.59    5.21
   0 -11  -3   65.40    8.29
   1  11   3   -0.79    4.62
  -1 -11  -3    4.79    7.01
   2  11   3   28.75    5.60
  -2 -11  -3   30.13    8.42
   3  11   3    8.23    5.72
  -3 -11  -3    1.35    8.58
  -4 -11  -3   34.65   10.38
   4  11   3   32.87    6.96
   5  11   3    5.05    7.25
  -5 -11  -3   -4.72   10.22
 -11  12   3    2.95    8.16
 -11  12   3    2.14    9.56
 -10  12   3   12.03    9.06
 -10  12   3    4.99    7.24
  -9  12   3    1.92    6.32
  -9  12   3    5.00    8.28
  -8  12   3   -7.87    7.21
   8 -12  -3    9.47    6.98
  -8  12   3    8.49    5.81
   7 -12  -3   14.70    6.83
  -7  12   3   23.90    5.89
  -7  12   3   17.42    7.30
  -6  12   3   29.60    7.12
   6 -12  -3   42.38    7.02
  -6  12   3   40.77    5.22
  -5  12   3   -0.56    5.72
  -5  12   3    1.38    4.45
   5 -12  -3    4.62    5.80
  -4  12   3  106.10    7.73
   4 -12  -3   95.42    8.81
  -4  12   3   98.97    6.42
   4 -12  -3   97.63    8.14
  -3  12   3    3.86    4.11
   3 -12  -3   -1.85    5.59
   3 -12  -3   -0.27    6.36
  -3  12   3   -2.09    4.76
   2 -12  -3  100.80    9.12
  -2  12   3  115.36    8.02
  -2  12   3  106.25    6.37
  -1  12   3    7.67    4.32
   1 -12  -3    4.60    7.02
   0  12   3   50.64    5.74
   0 -12  -3   37.90    8.33
   1  12   3  169.25    8.49
  -1 -12  -3  150.36   11.55
  -2 -12  -3   -5.33    8.31
   2  12   3    4.33    5.86
  -3 -12  -3   12.22   10.07
   3  12   3   12.52    6.28
  -4 -12  -3   43.29   11.33
   4  12   3   36.54    7.52
 -10  13   3    7.14    9.27
 -10  13   3   -0.94    7.14
  -9  13   3    8.36    8.55
  -9  13   3   -5.44    6.38
   9 -13  -3    8.33    7.84
  -8  13   3   -7.00    5.72
  -8  13   3   10.55    8.08
   8 -13  -3   -0.11    7.24
   7 -13  -3   22.15    7.32
  -7  13   3   10.46    5.85
  -7  13   3   34.66    8.59
  -6  13   3   10.08    7.62
  -6  13   3    9.05    5.11
   6 -13  -3   23.49    7.09
  -5  13   3    4.90    6.94
  -5  13   3    8.12    4.72
   5 -13  -3   13.71    6.84
  -4  13   3    3.67    6.25
  -4  13   3   -5.77    4.33
   4 -13  -3   -0.55    6.19
   4 -13  -3   -4.32    7.00
  -3  13   3   -1.23    5.55
   3 -13  -3    0.04    7.24
  -3  13   3    2.03    4.35
   3 -13  -3   -1.15    6.34
  -2  13   3  113.25    6.88
   2 -13  -3  117.90   10.16
  -1  13   3   58.43    5.84
   1 -13  -3   36.28    9.41
   0 -13  -3   12.66    8.38
   0  13   3   12.16    5.43
  -1 -13  -3   40.46    9.92
   1  13   3   44.82    6.35
   2  13   3   23.06    6.53
  -2 -13  -3   20.07   10.59
  -3 -13  -3   -1.05    9.94
   3  13   3   14.02    7.25
  -4 -13  -3   -1.12   10.51
   4  13   3    7.63    7.35
 -10  14   3   -3.97    7.38
 -10  14   3    4.89    9.82
   9 -14  -3   19.23    8.82
  -9  14   3   19.92    9.38
  -9  14   3   16.52    7.06
  -8  14   3    8.84    8.53
   8 -14  -3   15.18    8.16
  -8  14   3    8.97    6.62
  -7  14   3    2.91    7.79
  -7  14   3   12.52    6.12
   7 -14  -3    6.02    7.61
  -6  14   3    3.51    7.84
  -6  14   3    5.91    5.22
   6 -14  -3    2.22    7.29
   5 -14  -3   26.72    7.87
  -5  14   3   35.57    5.58
  -5  14   3   33.41    7.66
   4 -14  -3   28.31    7.89
  -4  14   3   33.40    5.33
  -4  14   3   32.09    7.47
   4 -14  -3   35.12    8.57
  -3  14   3    7.22    4.79
   3 -14  -3   -7.20    8.42
  -2  14   3   26.76    5.47
   2 -14  -3   29.01    8.69
  -1  14   3   36.17    5.84
   1 -14  -3   40.68    9.60
   0 -14  -3    7.61    9.75
   0  14   3    3.65    5.78
  -1 -14  -3   -0.08    9.63
   1  14   3   -6.32    5.93
   2  14   3   -5.08    6.34
  -2 -14  -3   -1.33    9.97
   3  14   3   18.02    7.85
  -3 -14  -3    5.10   11.16
  -9  15   3   -9.96    7.44
  -9  15   3   -2.18    9.28
  -8  15   3   22.08    7.15
  -8  15   3    0.58    8.75
   8 -15  -3   10.63    8.72
   7 -15  -3   -0.87    8.05
  -7  15   3   10.04    6.55
  -7  15   3   11.66    8.47
   6 -15  -3    4.80    8.18
  -6  15   3   10.22    8.02
  -6  15   3   -6.69    5.54
  -5  15   3    9.90    7.95
  -5  15   3    9.21    5.57
   5 -15  -3   11.91    8.07
   4 -15  -3   32.62    8.68
  -4  15   3   31.91    5.80
   4 -15  -3   38.87   10.13
   3 -15  -3    0.79    9.37
  -3  15   3    3.99    5.22
   2 -15  -3   18.28    9.19
  -2  15   3   14.69    5.91
   1 -15  -3   -7.53    8.95
  -1  15   3    9.90    6.07
   0  15   3   -1.55    6.50
   0 -15  -3    6.35    9.77
   1  15   3   24.96    7.31
  -1 -15  -3   33.38   11.10
  -8  16   3    2.53    7.02
   8 -16  -3   -6.11    8.85
  -8  16   3   -1.23    9.17
  -7  16   3   -3.82    9.43
   7 -16  -3    4.66    9.00
  -7  16   3    0.61    6.68
   6 -16  -3   16.98    9.12
  -6  16   3   -2.62    8.69
  -6  16   3    9.00    6.18
   5 -16  -3   -3.62    8.62
  -5  16   3    5.68    5.99
   4 -16  -3   23.95    9.81
   3 -16  -3    2.80   10.14
   2 -16  -3   35.71   10.55
   1 -16  -3   -5.27    9.46
   0 -16  -3   13.24   10.71
   6 -17  -3   -6.64    9.00
   5 -17  -3   18.02   10.06
   4 -17  -3    3.18   11.06
   3 -17  -3  -17.16    9.85
   2 -17  -3   -8.59   11.19
   1 -19   4   16.73   11.71
   1 -19   4    5.67   10.23
   2 -19   4    1.52   11.79
   2 -19   4   17.99   10.24
   3 -19   4    0.57    9.93
   4 -19   4   34.32   11.04
  -1 -18   4   13.55   11.44
   0 -18   4    0.93   10.33
   1 -18   4   17.05    9.76
   1 -18   4   25.92   10.98
   2 -18   4   13.35    9.41
   2 -18   4   28.54   10.88
   3 -18   4    3.04    9.36
   3 -18   4    4.27   10.21
   4 -18   4   18.84   10.01
   5 -18   4    3.69    9.45
  -5  18  -4    7.16    8.11
   6 -18   4    6.07   10.31
  -6  18  -4   16.19    8.85
  -3 -17   4   -3.05   11.19
  -2 -17   4   11.25   10.70
  -1 -17   4   29.65   10.79
   0 -17   4    5.27    8.80
   0 -17   4    5.49    9.79
   1 -17   4    6.51    8.33
   1 -17   4   -2.00    9.20
   2 -17   4   27.04    9.19
   2 -17   4   12.39    9.43
   3 -17   4   17.36    8.94
   3 -17   4   17.38    9.87
  -4  17  -4   31.41    7.61
   4 -17   4   20.28    9.11
  -5  17  -4    5.84    8.12
   5 -17   4    7.45    9.14
   6 -17   4   -3.86    9.30
  -6  17  -4   17.48    8.38
   7 -17   4    9.65   10.36
  -7  17  -4   29.28    9.32
  -7  17  -4   29.27    6.36
  -4 -16   4   25.37   12.70
  -3 -16   4  -16.28   10.66
  -2 -16   4   -2.03    9.71
  -1 -16   4   -1.63    9.11
   0 -16   4    7.83    7.96
   0 -16   4   -3.91    8.65
   1 -16   4  111.04   10.40
   1 -16   4  112.45   11.47
   2 -16   4   14.41    7.99
   2 -16   4   19.08    8.74
   3 -16   4   -3.45    7.46
  -3  16  -4   -6.87    6.12
   3 -16   4   -3.41    8.35
  -4  16  -4   40.77    7.56
   4 -16   4   58.84    9.43
  -5  16  -4   26.54    7.61
   5 -16   4   34.34    9.10
  -6  16  -4   -3.09    4.96
   6 -16   4    3.57    8.83
  -6  16  -4    5.30    7.67
  -7  16  -4   19.18    6.31
  -7  16  -4   32.92    9.07
  -8  16  -4   18.77    9.33
  -8  16  -4    2.38    6.59
  -5 -15   4    5.58   11.21
   5  15  -4   -0.25    6.21
   4  15  -4    8.60    5.44
  -4 -15   4   10.59   10.34
  -3 -15   4    4.15    9.75
   3  15  -4    0.37    4.63
  -2 -15   4   34.91    9.75
  -1 -15   4    3.39    8.47
   0 -15   4   -7.04    6.70
   0 -15   4   -7.38    7.65
   1 -15   4  105.30   10.35
   1 -15   4  114.76    9.89
  -2  15  -4   13.43    5.60
   2 -15   4   21.67    8.22
   2 -15   4   12.86    7.34
   3 -15   4   33.28    7.80
  -3  15  -4   29.96    6.16
   3 -15   4   29.77    8.75
   4 -15   4    0.64    7.32
  -4  15  -4   18.12    6.89
  -5  15  -4   52.91    7.83
   5 -15   4   50.11    9.17
  -5  15  -4   42.61    4.71
  -6  15  -4   16.33    5.12
  -6  15  -4   34.57    7.85
  -7  15  -4    7.72    7.84
  -7  15  -4   10.91    5.73
  -8  15  -4    0.08    8.24
  -8  15  -4    5.35    6.24
  -9  15  -4   -7.59    9.30
  -9  15  -4   -0.34    6.94
  -6 -14   4   17.17   12.17
   6  14  -4   22.46    7.03
   5  14  -4   29.36    6.34
  -5 -14   4   16.86   10.34
  -4 -14   4   43.48   10.59
   4  14  -4   45.72    5.88
  -3 -14   4   41.62    9.77
   3  14  -4   39.97    4.69
   2  14  -4   72.24    4.52
  -2 -14   4   56.70    9.46
  -1 -14   4  115.10    9.58
  -1 -14   4  106.46   10.25
   0 -14   4    7.27    6.37
   0 -14   4  -11.76    6.53
  -1  14  -4   -1.26    4.41
   1 -14   4   -2.74    6.83
   1 -14   4    0.70    6.19
  -2  14  -4   30.08    5.65
   2 -14   4    9.47    7.27
   2 -14   4   41.23    7.09
   3 -14   4   43.83    7.43
  -3  14  -4   39.50    6.48
   4 -14   4   40.67    7.84
  -4  14  -4   32.02    3.64
  -4  14  -4   27.11    6.38
  -5  14  -4   15.47    6.50
  -5  14  -4   25.19    4.17
  -6  14  -4   16.86    7.18
  -6  14  -4   14.02    4.68
  -7  14  -4   -4.19    7.49
  -7  14  -4    4.92    5.58
  -8  14  -4   26.57    8.78
  -8  14  -4   23.58    6.91
  -9  14  -4    8.90    9.28
  -9  14  -4   -4.07    6.82
   7  13  -4   28.40    8.06
  -7 -13   4   36.35   12.86
  -6 -13   4    0.14   10.84
   6  13  -4    3.94    5.95
   5  13  -4   -0.02    5.29
  -5 -13   4   -1.84    9.23
   4  13  -4  138.69    7.66
  -4 -13   4  135.73   11.85
   3  13  -4   53.93    4.73
  -3 -13   4   50.21    8.16
  -2 -13   4    2.17    7.32
   2  13  -4    6.40    3.12
  -1 -13   4  204.57   11.64
  -1 -13   4  223.48   11.00
   1  13  -4  216.26    5.54
   0 -13   4   46.08    7.00
   0 -13   4   52.09    7.05
  -1  13  -4  218.04    8.41
   1 -13   4  216.99   11.23
   1 -13   4  212.11   10.80
   2 -13   4   30.18    7.13
   2 -13   4   38.39    6.59
  -2  13  -4   46.03    5.73
   3 -13   4   79.48    7.89
  -3  13  -4   72.62    6.60
  -3  13  -4   77.56    3.89
  -4  13  -4   93.06    7.52
  -4  13  -4   88.58    4.88
  -5  13  -4    5.22    5.96
  -5  13  -4   -1.89    3.65
  -6  13  -4    8.57    6.66
  -6  13  -4    4.14    4.40
  -7  13  -4   10.91    5.59
  -7  13  -4   20.63    7.68
  -8  13  -4    3.81    8.16
  -8  13  -4   12.88    6.12
  -9  13  -4   14.69    7.11
  -9  13  -4    6.99    8.95
   7  12  -4    0.44    6.60
  -7 -12   4   18.19   10.72
   6  12  -4   -0.77    5.54
  -6 -12   4   19.53    9.79
   5  12  -4   33.39    5.45
  -5 -12   4   60.16   10.05
  -4 -12   4   38.95    8.58
   4  12  -4   32.41    4.98
   3  12  -4  139.96    6.22
  -3 -12   4  153.33   10.95
   2  12  -4  303.43    7.58
  -1 -12   4   16.92    6.54
  -1 -12   4    7.24    5.41
   1  12  -4   16.06    2.45
   0 -12   4   30.99    5.94
   0 -12   4   19.79    6.41
   0  12  -4   25.40    4.24
   1 -12   4  165.98    9.09
  -1  12  -4  156.51    7.24
   1 -12   4  146.71    9.37
  -2  12  -4  271.47    5.57
   2 -12   4  277.16   11.29
   2 -12   4  255.89   11.41
  -3  12  -4   14.30    2.55
   3 -12   4   14.42    5.74
  -4  12  -4  142.90    8.48
  -4  12  -4  147.08    5.59
  -5  12  -4   -7.23    3.33
  -5  12  -4   -2.11    5.51
  -6  12  -4   39.80    7.09
  -6  12  -4   48.58    5.35
  -7  12  -4    7.50    7.04
  -7  12  -4    3.68    4.88
  -8  12  -4   15.83    7.04
  -8  12  -4   12.62    6.09
  -9  12  -4    1.89    8.58
  -9  12  -4    7.21    6.90
 -10  12  -4    8.69    7.69
 -10  12  -4   13.07    9.38
   8  11  -4   -3.54    6.67
  -8 -11   4    3.64   10.37
   7  11  -4   -3.17    6.11
  -7 -11   4   -7.34    9.92
   6  11  -4   28.16    5.68
  -6 -11   4   22.90    9.07
  -5 -11   4   27.41    8.38
   5  11  -4   48.50    5.45
  -4 -11   4   41.28    7.93
   4  11  -4   42.33    4.71
   3  11  -4   22.51    3.48
  -3 -11   4   11.42    6.43
  -2 -11   4   75.80    7.72
   2  11  -4   68.43    4.31
   1  11  -4  104.29    3.85
   1  11  -4  111.54    5.29
  -1 -11   4  112.71    7.88
  -1 -11   4  115.72    8.08
   0 -11   4  600.85   15.21
   0 -11   4  570.03   15.93
   1 -11   4   62.69    6.79
   1 -11   4   63.45    6.17
   2 -11   4  826.30   18.72
  -2  11  -4  811.18   13.34
   2 -11   4  800.87   19.41
  -3  11  -4  330.93    7.29
  -4  11  -4   69.57    4.61
  -5  11  -4   30.00    3.90
  -6  11  -4   35.85    4.79
  -6  11  -4   44.27    6.99
  -7  11  -4   79.32    6.57
  -7  11  -4   81.13    8.68
  -8  11  -4    6.94    5.71
  -8  11  -4    8.28    7.37
  -9  11  -4   16.04    7.08
  -9  11  -4   -1.33    8.26
 -10  11  -4    7.63    9.96
 -10  11  -4   -3.53    7.33
  -9 -10   4    8.23   11.13
   9  10  -4    0.26    7.74
  -8 -10   4   -2.27    9.51
   8  10  -4    0.13    6.26
  -7 -10   4   17.48    9.03
   7  10  -4    5.13    5.87
   6  10  -4    7.34    5.12
  -6 -10   4    2.23    7.75
   5  10  -4   73.59    5.62
  -5 -10   4   78.95    8.89
   4  10  -4   39.17    4.17
  -4 -10   4   25.87    6.91
  -3 -10   4   10.80    5.81
   3  10  -4   13.07    3.24
  -2 -10   4  280.43   10.90
   2  10  -4  261.14    6.53
  -1 -10   4  170.00    8.16
   1  10  -4  177.89    4.54
  -1 -10   4  175.31    8.71
   0 -10   4   17.13    4.92
   0 -10   4   17.73    4.45
   1 -10   4  196.18    8.48
   1 -10   4  193.35    8.77
  -2  10  -4   -2.39    1.61
   2 -10   4   -2.79    4.49
  -3  10  -4   27.65    2.75
  -4  10  -4   65.34    4.43
  -5  10  -4  490.98   11.25
  -6  10  -4    2.75    3.92
  -7  10  -4  201.96   10.42
  -7  10  -4  222.96    9.34
  -8  10  -4   13.73    5.53
  -8  10  -4   23.01    7.56
  -9  10  -4   16.14    8.51
  -9  10  -4   12.64    6.31
 -10  10  -4  -11.02    6.56
 -10  10  -4   -4.14    8.79
   9   9  -4    1.98    7.38
  -9  -9   4   -4.13   10.18
   8   9  -4    9.78    6.53
  -8  -9   4    9.26    9.43
  -7  -9   4   50.93    9.15
   7   9  -4   53.39    6.35
  -6  -9   4  141.86   10.65
   6   9  -4  135.17    7.39
  -5  -9   4   16.06    6.59
   5   9  -4   17.41    4.15
  -4  -9   4  153.06    9.34
   4   9  -4  145.59    6.36
   3   9  -4    6.31    2.77
  -3  -9   4   11.06    5.26
   2   9  -4  321.61    7.21
  -2  -9   4  339.89   11.05
  -2  -9   4  343.35   10.56
  -1  -9   4    2.22    4.10
  -1  -9   4    0.74    3.61
   1   9  -4    0.87    1.60
   0  -9   4  954.29   19.03
   0  -9   4  909.42   19.82
   1  -9   4   47.11    4.80
   1  -9   4   43.99    5.23
  -1   9  -4   44.80    2.40
  -1   9  -4   42.22    2.22
   2  -9   4   12.53    4.46
  -2   9  -4    9.87    1.84
  -3   9  -4  526.97   10.22
  -4   9  -4  166.60    5.89
  -5   9  -4  225.42    7.25
  -6   9  -4   87.39    5.78
  -7   9  -4   69.29    6.30
  -8   9  -4   -1.72    6.82
  -8   9  -4    5.34    5.19
  -9   9  -4    4.25    7.86
  -9   9  -4   -2.08    5.74
 -10   9  -4   50.83    8.05
 -10   9  -4   34.11   10.09
  10   8  -4    3.40    7.56
 -10  -8   4    0.38   11.20
  -9  -8   4   13.14   10.40
   9   8  -4   22.36    6.96
  -8  -8   4   37.17    9.44
   8   8  -4   41.61    6.99
   7   8  -4   24.28    5.76
  -7  -8   4    2.58    7.57
   6   8  -4  142.44    7.71
  -6  -8   4  145.94   10.25
   5   8  -4  337.79    9.77
  -5  -8   4  358.06   12.88
   4   8  -4   14.20    3.22
  -4  -8   4   15.29    5.37
   3   8  -4   52.91    3.52
  -3  -8   4   61.27    5.82
  -2  -8   4  470.90   12.55
   2   8  -4  477.04    9.18
  -2  -8   4  485.14   11.87
   1   8  -4  424.32    7.84
  -1  -8   4  440.57   10.94
  -1  -8   4  434.05   11.61
   0   8  -4  761.32   12.07
   0  -8   4  748.04   15.64
   0   8  -4  749.07   12.09
   0  -8   4  756.74   16.53
  -1   8  -4   93.92    3.10
   1  -8   4   91.64    5.92
  -1   8  -4   89.47    2.83
  -2   8  -4   40.58    2.38
  -3   8  -4   -3.15    2.04
  -4   8  -4   21.43    3.05
  -5   8  -4  289.98    8.30
  -6   8  -4    1.17    3.61
  -7   8  -4   10.73    4.64
  -8   8  -4  214.69    9.80
  -8   8  -4  205.63   11.48
  -9   8  -4   12.64    6.30
  -9   8  -4   28.30    8.06
 -10   8  -4    2.31    8.37
 -10   8  -4   22.48    7.53
 -10  -7   4    2.04   10.52
  10   7  -4    3.47    7.29
   9   7  -4   23.36    6.59
  -9  -7   4    2.24   10.10
   8   7  -4   12.05    5.50
  -8  -7   4   14.44    8.19
  -7  -7   4   96.26    9.55
   7   7  -4  108.75    7.29
  -6  -7   4    4.68    6.20
   6   7  -4   10.19    4.09
   5   7  -4   70.61    4.96
  -5  -7   4   61.81    6.69
   4   7  -4   55.37    4.00
  -4  -7   4   60.05    6.28
   3   7  -4 1915.36   30.70
  -3  -7   4 1929.31   35.48
  -2  -7   4   74.25    5.11
  -2  -7   4   72.81    5.35
   2   7  -4   65.14    3.36
   1   7  -4 1647.02   25.33
  -1  -7   4 1651.00   30.03
  -1  -7   4 1611.45   28.21
   0  -7   4  546.66   11.87
   0   7  -4  539.55    9.13
   0  -7   4  549.15   12.56
  -1   7  -4   19.35    1.69
   1  -7   4   23.99    3.64
  -2   7  -4    9.54    1.78
  -3   7  -4 1001.18   17.24
   4  -7   4   46.25    3.12
  -4   7  -4   41.53    3.56
  -5   7  -4  107.98    5.99
  -6   7  -4    0.78    3.91
  -7   7  -4   -2.65    4.22
  -8   7  -4   -3.21    4.95
  -8   7  -4    9.69    6.62
  -9   7  -4    9.22    8.10
  -9   7  -4    7.06    6.24
 -10   7  -4   20.09    8.51
 -10   7  -4   24.39    7.64
  10   6  -4    2.33    7.40
 -10  -6   4    0.09   10.07
  -9  -6   4   -5.56    8.45
   9   6  -4    7.83    5.94
   8   6  -4   46.29    6.22
  -8  -6   4   49.45    8.66
  -7  -6   4   18.02    7.43
   7   6  -4   10.80    4.45
  -6  -6   4   89.52    7.76
   6   6  -4   91.68    5.66
   5   6  -4  578.02   12.70
  -5  -6   4  581.55   15.33
  -4  -6   4  230.20    6.08
   4   6  -4  229.87    6.61
  -4  -6   4  230.38    8.69
  -3  -6   4  199.54    7.33
   3   6  -4  197.62    5.61
  -2  -6   4  211.36    6.63
  -2  -6   4  208.17    7.02
   2   6  -4  215.85    5.19
  -1  -6   4    0.92    2.27
  -1  -6   4    5.42    2.70
   1   6  -4    5.50    1.37
   0   6  -4   35.49    2.08
   0  -6   4   33.62    3.37
  -1   6  -4  198.29    4.52
   1  -6   4  196.06    6.66
  -2   6  -4 3094.92   47.00
  -3   6  -4   19.65    2.43
   3  -6   4   20.17    2.29
   4  -6   4  914.51   16.38
  -4   6  -4  906.47   16.83
  -5   6  -4   34.60    3.92
   5  -6   4   23.15    3.49
  -6   6  -4   10.36    3.87
   6  -6   4   10.67    3.57
  -7   6  -4    1.41    4.33
  -8   6  -4   64.07    7.74
  -8   6  -4   51.39    6.46
  -9   6  -4   -0.33    6.22
  -9   6  -4    1.78    7.14
 -10   6  -4    3.11    8.69
 -10   6  -4   14.32    7.79
  11   5  -4   -7.95    7.50
  10   5  -4  -11.88    6.29
   9   5  -4   15.85    6.03
   8   5  -4   46.61    6.00
   7   5  -4   -3.51    4.01
  -6  -5   4   -0.85    3.25
   6   5  -4   -3.64    3.28
   5   5  -4    2.77    2.88
  -5  -5   4    2.99    2.42
  -5  -5   4    6.47    2.41
  -5  -5   4    1.38    4.30
   4   5  -4  111.88    5.01
  -4  -5   4  122.11    4.20
  -4  -5   4  113.91    4.44
  -4  -5   4  117.86    6.24
   3   5  -4 1181.65   20.03
  -3  -5   4 1220.39   19.56
  -3  -5   4 1214.84   22.83
  -2  -5   4    2.86    2.57
  -2  -5   4    1.54    2.05
   2   5  -4    1.73    1.55
  -1  -5   4  107.28    4.30
   1   5  -4  108.39    3.16
  -1  -5   4  108.71    4.45
   0   5  -4 4767.36   70.65
   0  -5   4 4742.78   77.96
  -1   5  -4 1671.95   26.00
   2  -5   4  725.43   12.65
  -2   5  -4  734.95   12.89
   3  -5   4  117.38    4.40
  -3   5  -4  116.34    4.44
  -4   5  -4   77.82    4.85
   4  -5   4   83.41    4.60
  -5   5  -4   25.10    3.67
   5  -5   4   27.45    3.49
  -6   5  -4   16.52    4.11
   6  -5   4   15.39    3.86
   7  -5   4  144.96    7.71
  -7   5  -4  136.52    7.89
  -8   5  -4   38.27    7.00
  -8   5  -4   36.15    6.09
  -9   5  -4    6.28    6.46
  -9   5  -4   11.55    7.11
 -10   5  -4   16.43    7.88
 -10   5  -4    4.16    7.95
  11   4  -4   29.61    8.29
  10   4  -4   -3.53    6.03
   9   4  -4   14.38    5.74
   8   4  -4   36.14    5.56
   7   4  -4   -8.83    3.72
  -7  -4   4    0.56    3.60
  -6  -4   4    4.09    3.13
  -6  -4   4   -1.49    2.85
   6   4  -4   -0.44    3.29
  -5  -4   4  743.47   14.52
   5   4  -4  753.07   14.97
  -5  -4   4  757.91   14.01
  -4  -4   4   49.52    3.32
   4   4  -4   45.88    3.29
  -4  -4   4   49.25    3.44
   3   4  -4  804.35   14.23
  -3  -4   4  804.37   13.91
  -3  -4   4  817.06   16.00
  -3  -4   4  805.25   14.40
  -2  -4   4  396.37    8.90
  -2  -4   4  395.90    7.49
  -2  -4   4  406.20    8.24
   2   4  -4  416.58    7.90
  -1  -4   4   72.56    3.29
  -1  -4   4   72.66    3.49
   1   4  -4   73.85    2.72
   0  -4   4  437.08    9.20
   0   4  -4  429.37    7.86
   1  -4   4  142.35    3.90
  -1   4  -4  144.50    4.00
  -2   4  -4 1245.83   20.27
   2  -4   4 1204.98   20.08
  -3   4  -4   31.47    2.79
   3  -4   4   33.14    2.96
   4  -4   4    3.14    2.42
  -4   4  -4   -2.93    2.38
  -5   4  -4 1383.84   24.93
   5  -4   4 1413.91   24.73
  -6   4  -4   37.36    4.70
   6  -4   4   25.35    4.39
   7  -4   4  180.91    8.67
  -7   4  -4  175.38    8.69
   8  -4   4    6.12    5.41
  -8   4  -4   -1.67    5.79
  -8   4  -4    2.53    5.52
  -9   4  -4    3.16    6.66
  -9   4  -4   -5.68    6.96
 -10   4  -4   13.43    7.64
  11   3  -4   -3.07    7.16
  10   3  -4   47.12    7.42
   9   3  -4   -1.00    5.33
   8   3  -4   21.85    5.14
  -8  -3   4   25.65    5.24
   7   3  -4  102.71    6.23
  -7  -3   4  109.07    6.53
  -7  -3   4  100.43    5.71
   6   3  -4  636.29   13.80
  -6  -3   4  628.03   12.91
  -6  -3   4  635.54   13.66
  -5  -3   4   33.59    3.33
   5   3  -4   24.53    3.16
  -5  -3   4   27.43    3.11
  -4  -3   4  266.64    6.68
  -4  -3   4  280.42    7.02
   4   3  -4  266.72    6.95
  -3  -3   4  401.61    8.44
  -3  -3   4  402.49    9.01
   3   3  -4  389.92    8.18
  -3  -3   4  401.77    8.17
   2   3  -4 1774.01   27.41
  -2  -3   4 1687.83   27.16
  -2  -3   4 1722.78   28.62
  -2  -3   4 1769.19   27.67
  -2  -3   4 1766.73   29.49
   1   3  -4   98.75    3.08
  -1  -3   4   96.79    3.30
  -1  -3   4   97.10    3.08
   0  -3   4 2604.72   39.57
   0   3  -4 2614.80   39.65
  -1   3  -4    6.49    1.57
   1  -3   4    4.43    1.49
  -2   3  -4  548.68   10.51
   2  -3   4  541.81   10.47
  -3   3  -4  714.87   13.61
   3  -3   4  708.55   13.43
  -4   3  -4   74.67    4.76
   4  -3   4   68.85    4.17
  -5   3  -4   35.42    4.25
   5  -3   4   34.75    4.05
  -6   3  -4    5.78    4.19
   6  -3   4    0.93    3.85
   7  -3   4  189.77    9.01
  -7   3  -4  189.55    9.15
  -8   3  -4    5.01    6.17
  -8   3  -4    3.02    5.67
   8  -3   4   -0.67    5.36
  -9   3  -4    6.65    6.71
   9  -3   4   10.76    6.55
 -10   3  -4   58.20    9.03
  11   2  -4   -2.70    7.08
  10   2  -4   -4.21    5.78
   9   2  -4   25.21    5.92
  -9  -2   4   42.97    6.36
  -8  -2   4  468.24   12.97
   8   2  -4  448.58   12.74
  -8  -2   4  461.24   11.78
  -7  -2   4  144.38    6.61
  -7  -2   4  126.77    6.91
   7   2  -4  137.89    7.14
   6   2  -4    4.55    3.16
  -6  -2   4   13.85    3.40
  -6  -2   4   11.29    3.42
   5   2  -4  125.98    5.29
  -5  -2   4  104.30    5.08
  -5  -2   4  119.62    4.96
  -4  -2   4    0.02    2.00
  -4  -2   4    0.65    2.13
   4   2  -4    1.40    1.95
  -3  -2   4  173.35    4.95
  -3  -2   4  176.45    5.19
   3   2  -4  178.76    5.01
   2   2  -4 1261.92   20.39
  -2  -2   4 1252.71   21.33
  -2  -2   4 1255.84   20.39
  -2  -2   4 1269.53   21.41
   1   2  -4 4600.87   67.57
  -1  -2   4 4502.90   67.41
  -1  -2   4 4583.57   73.28
  -1  -2   4 4388.88   70.83
   0  -2   4   59.12    2.68
   0   2  -4   61.37    2.66
   1  -2   4 1308.22   21.30
  -1   2  -4 1325.15   21.40
  -2   2  -4  404.86    8.62
   2  -2   4  405.06    8.58
  -3   2  -4  632.51   12.49
   3  -2   4  615.80   12.29
   4  -2   4   32.87    3.53
  -4   2  -4   30.39    3.55
   5  -2   4  676.27   14.48
  -5   2  -4  636.63   14.43
   6  -2   4   36.16    5.00
  -6   2  -4   32.60    4.97
  -7   2  -4   96.53    6.69
   7  -2   4   86.52    6.85
  -8   2  -4   98.99    8.18
   8  -2   4   88.32    7.83
  -8   2  -4   64.23    7.33
   9  -2   4    9.00    6.97
  -9   2  -4   -4.98    6.65
 -10   2  -4   22.14    8.14
  12   1  -4   -4.50    7.72
  11   1  -4   33.43    7.54
 -10  -1   4   23.17    6.68
  10   1  -4   28.09    6.75
   9   1  -4   20.31    5.04
  -9  -1   4   34.57    6.09
  -8  -1   4   23.02    4.74
   8   1  -4   24.43    4.45
  -8  -1   4   16.46    4.75
  -7  -1   4  123.01    6.89
  -7  -1   4  128.76    6.56
   7   1  -4  116.59    6.54
  -6  -1   4  282.17    8.41
  -6  -1   4  269.67    8.05
   6   1  -4  272.09    8.28
   5   1  -4  867.90   16.21
  -5  -1   4  854.83   16.44
  -5  -1   4  860.45   16.30
   4   1  -4   80.95    3.77
  -4  -1   4   91.88    4.22
  -4  -1   4   80.69    4.06
  -3  -1   4 5353.90   84.54
   3   1  -4 5430.39   80.88
  -3  -1   4 5423.31   80.95
  -2  -1   4  465.04    9.17
   2   1  -4  449.71    8.52
  -2  -1   4  426.46    8.48
  -1  -1   4 1453.98   22.81
  -1  -1   4 1393.22   23.97
   1   1  -4 1448.48   22.79
   0  -1   4   20.54    1.93
   0   1  -4   21.44    1.87
   1  -1   4 1743.69   27.89
  -1   1  -4 1770.72   27.94
   2  -1   4  189.02    5.51
  -2   1  -4  186.33    5.38
  -3   1  -4   55.11    3.73
   3  -1   4   57.21    3.50
   4  -1   4  488.66   11.20
  -4   1  -4  470.94   11.01
  -5   1  -4  114.97    6.45
   5  -1   4  112.84    6.44
   6  -1   4   15.39    4.65
  -6   1  -4   16.80    4.55
  -7   1  -4   46.87    6.19
   7  -1   4   19.43    5.63
  -8   1  -4   18.20    6.38
   8  -1   4   21.92    6.54
  -9   1  -4    7.39    6.84
   9  -1   4   -4.10    6.72
 -10   1  -4   25.13    8.43
  10  -1   4   26.61    8.59
  12   0  -4   -8.36    7.39
 -11   0   4  -12.36    6.68
  11   0  -4   -0.33    6.58
 -10   0   4  -13.91    5.57
  10   0  -4    8.25    5.91
  -9   0   4   45.51    6.55
  -9   0   4   57.38    6.47
   9   0  -4   63.18    6.43
  -8   0   4   70.12    6.28
  -8   0   4   67.37    5.66
   8   0  -4   71.14    5.45
   7   0  -4    9.40    3.80
  -7   0   4    3.16    3.95
  -7   0   4   16.11    4.00
  -6   0   4  854.59   16.97
   6   0  -4  851.35   16.79
  -6   0   4  857.30   17.16
   5   0  -4  957.19   17.66
  -5   0   4  988.64   18.50
  -5   0   4  981.99   18.06
  -4   0   4  692.23   13.35
  -4   0   4  720.63   13.91
   4   0  -4  710.71   13.29
   3   0  -4  524.21   10.24
  -3   0   4  568.76   10.59
  -3   0   4  518.78   10.72
  -2   0   4  395.45    8.57
   2   0  -4  402.39    7.95
  -2   0   4  400.30    8.06
  -1   0   4 4463.04   67.46
  -1   0   4 4495.87   70.69
   1   0  -4 4540.15   67.43
   0   0   4  867.02   15.09
   0   0  -4  908.08   15.15
   0   0   4  888.20   15.92
  -1   0  -4  216.14    5.55
   1   0   4  223.10    5.77
  -2   0  -4 3868.03   59.14
   2   0   4 3839.74   59.03
  -3   0  -4   32.93    3.28
   3   0   4   35.63    3.38
  -4   0  -4   22.21    3.58
   4   0   4   20.59    3.26
  -5   0  -4   -3.85    3.33
   5   0   4   -4.80    3.59
  -6   0  -4   13.74    4.54
   6   0   4   11.71    4.78
   7   0   4  118.48    8.01
  -7   0  -4  119.59    7.79
   8   0   4   19.11    6.78
  -8   0  -4   11.53    6.21
  -9   0  -4   -0.88    6.81
   9   0   4    2.84    7.23
  10   0   4    9.85    9.10
  12  -1  -4   11.35    7.74
 -12   1   4   -2.58    7.70
  11  -1  -4    0.98    6.51
 -11   1   4   -6.86    6.89
  10  -1  -4    6.83    5.55
 -10   1   4   -0.22    5.86
 -10   1   4    7.86    6.36
  -9   1   4   64.22    6.72
  -9   1   4   73.79    6.99
   9  -1  -4   77.77    6.68
   8  -1  -4   50.07    5.36
  -8   1   4   66.70    6.11
  -8   1   4   52.30    5.69
  -7   1   4   99.90    6.66
   7  -1  -4  103.89    6.17
  -7   1   4  105.18    6.59
  -6   1   4   50.06    3.99
   6  -1  -4   54.76    4.26
  -6   1   4   50.70    4.74
   5  -1  -4 1043.68   18.79
  -5   1   4 1032.49   18.94
  -5   1   4 1064.44   19.74
   4  -1  -4   23.28    2.51
  -4   1   4   27.89    3.26
  -4   1   4   29.55    2.91
  -3   1   4  597.28   11.50
  -3   1   4  611.10   12.17
   3  -1  -4  607.76   11.29
  -2   1   4 1772.32   28.12
   2  -1  -4 1794.08   28.01
  -2   1   4 1749.68   29.53
   1  -1  -4 1599.89   25.60
  -1   1   4 1610.82   25.76
  -1   1   4 1614.28   26.97
   1  -1  -4 1624.58   26.81
   0  -1  -4 1962.33   30.97
   0   1   4 1980.36   31.04
   0   1   4 1967.17   32.42
  -1  -1  -4   23.31    2.37
   1   1   4   16.43    2.11
  -2  -1  -4  413.69    9.23
   2   1   4  411.60    9.26
  -3  -1  -4  110.42    5.34
   3   1   4  101.80    5.18
   4   1   4  132.15    6.39
  -4  -1  -4  140.85    6.37
  -5  -1  -4    3.89    3.82
   5   1   4    2.25    4.02
  -6  -1  -4    6.46    4.49
   6   1   4    0.52    4.72
  -7  -1  -4  265.66   10.78
   7   1   4  248.09   10.86
   8   1   4   12.12    6.49
  -8  -1  -4    4.93    6.13
   9   1   4    3.24    7.31
 -12   2   4   11.92    8.28
  11  -2  -4   45.76    7.98
 -11   2   4   54.41    8.22
 -10   2   4    4.58    6.01
  10  -2  -4   -0.77    5.40
 -10   2   4    7.60    6.59
  -9   2   4   18.10    5.78
   9  -2  -4   20.35    5.04
  -9   2   4   15.58    6.04
   8  -2  -4   11.36    4.14
  -8   2   4   21.22    5.14
  -8   2   4   20.71    4.92
   7  -2  -4   24.91    3.64
  -7   2   4   28.65    4.41
  -7   2   4   22.51    4.57
  -6   2   4  235.71    8.22
   6  -2  -4  246.39    7.68
  -6   2   4  240.06    7.92
  -5   2   4  382.95    9.39
   5  -2  -4  370.07    8.92
  -5   2   4  384.80    9.84
  -4   2   4  622.10   13.05
  -4   2   4  616.15   12.28
   4  -2  -4  613.77   11.90
  -3   2   4  279.14    7.53
   3  -2  -4  290.30    5.75
  -3   2   4  281.95    6.74
   3  -2  -4  287.72    6.62
   2  -2  -4  318.88    6.24
  -2   2   4  306.09    7.02
   2  -2  -4  315.34    6.81
   2  -2  -4  324.08    6.75
  -2   2   4  315.28    7.70
   1  -2  -4  276.98    6.23
   1  -2  -4  269.11    6.17
  -1   2   4  284.09    6.50
  -1   2   4  272.57    6.69
   0  -2  -4 1616.44   26.29
   0  -2  -4 1652.76   28.46
   0   2   4 1643.76   26.45
   0   2   4 1650.92   27.54
   1   2   4  407.66    8.81
  -1  -2  -4  396.86    8.67
   2   2   4 1665.87   27.51
  -2  -2  -4 1632.27   27.41
  -3  -2  -4  473.70   10.83
   3   2   4  464.25   10.88
  -4  -2  -4  218.12    7.71
   4   2   4  202.36    7.71
  -5  -2  -4  410.38   11.44
   5   2   4  410.52   11.72
  -6  -2  -4   -5.34    4.94
   6   2   4    3.56    5.11
   7   2   4   -0.15    5.75
  -7  -2  -4   -3.48    5.27
   8   2   4   10.54    6.80
   9   2   4   15.70    8.07
 -12   3   4    5.25    7.88
 -11   3   4    8.18    7.57
 -11   3   4   -3.90    6.90
  10  -3  -4   55.16    7.17
 -10   3   4   70.76    7.65
 -10   3   4   71.52    7.80
   9  -3  -4   43.63    5.60
  -9   3   4   44.94    6.20
  -9   3   4   31.64    6.76
   8  -3  -4  133.74    7.18
  -8   3   4  148.02    7.95
  -8   3   4  150.77    8.33
   7  -3  -4   52.58    4.59
  -7   3   4   51.56    4.95
  -7   3   4   50.63    5.35
  -6   3   4 1200.20   21.89
  -6   3   4 1165.13   22.85
   6  -3  -4 1180.96   21.33
  -5   3   4  111.35    6.07
  -5   3   4  108.90    5.21
   5  -3  -4  115.32    4.94
  -4   3   4   53.16    3.54
   4  -3  -4   52.74    3.18
  -4   3   4   58.55    4.21
  -3   3   4   27.66    2.61
   3  -3  -4   24.38    2.11
   3  -3  -4   24.32    2.38
   2  -3  -4  756.22   13.23
  -2   3   4  754.11   13.62
  -2   3   4  731.39   14.46
   2  -3  -4  776.56   14.21
   2  -3  -4  734.99   13.17
  -1   3   4  454.04    9.22
   1  -3  -4  451.19    8.91
   1  -3  -4  457.84    9.66
  -1   3   4  439.62    9.67
   0   3   4   84.99    3.93
   0  -3  -4   83.08    3.76
   0  -3  -4   82.40    4.08
   0   3   4   83.11    4.20
  -1  -3  -4   78.53    4.98
   1   3   4   73.00    4.14
   1   3   4   82.87    4.16
  -1  -3  -4   74.59    4.17
   2   3   4  897.73   16.84
  -2  -3  -4  906.30   16.67
   3   3   4  221.71    7.38
  -3  -3  -4  206.42    7.05
  -4  -3  -4  113.15    6.06
   4   3   4   99.17    5.84
   5   3   4  372.33   11.35
  -5  -3  -4  353.31   10.69
   6   3   4   -4.03    5.01
   7   3   4   79.68    7.96
   8   3   4   18.14    7.41
   9   3   4   -4.19    8.41
 -12   4   4   37.89    9.48
 -12   4   4   25.75    8.60
 -11   4   4   11.60    7.97
 -11   4   4    5.01    6.92
 -10   4   4   53.30    8.35
 -10   4   4   44.91    7.19
  -9   4   4  135.59    8.50
   9  -4  -4  115.95    7.30
  -9   4   4  112.05    8.29
   8  -4  -4  390.52   11.37
  -8   4   4  398.45   11.83
  -8   4   4  414.35   12.61
  -7   4   4  112.42    7.39
  -7   4   4   99.21    6.50
   7  -4  -4   97.91    5.89
  -6   4   4  444.86   10.94
  -6   4   4  421.12   11.77
   6  -4  -4  442.48   10.36
   5  -4  -4   10.44    2.64
  -5   4   4   11.43    2.98
  -5   4   4    4.40    3.58
   4  -4  -4  272.70    6.97
  -4   4   4  275.68    7.35
  -4   4   4  278.07    8.40
  -3   4   4  134.82    5.02
   3  -4  -4  129.52    4.38
   3  -4  -4  125.21    4.46
   3  -4  -4  131.42    5.15
  -3   4   4  120.62    5.66
   2  -4  -4   13.08    2.21
  -2   4   4   22.44    3.06
   2  -4  -4   17.53    2.04
   2  -4  -4   18.03    2.71
  -2   4   4   15.08    2.53
   1  -4  -4 1944.80   30.18
  -1   4   4 1914.83   32.09
   1  -4  -4 1890.94   33.20
  -1   4   4 1882.98   30.54
   0   4   4   59.97    3.72
   0   4   4   57.11    4.02
   0  -4  -4   56.83    3.32
   0  -4  -4   66.04    4.25
   1   4   4  244.46    6.93
   1   4   4  250.65    6.78
  -1  -4  -4  225.03    7.89
   2   4   4   47.93    3.97
  -2  -4  -4   55.37    3.92
  -2  -4  -4   61.15    5.38
   3   4   4  371.31    9.97
  -3  -4  -4  371.30    9.62
   4   4   4  320.76    9.96
  -4  -4  -4  311.92    9.41
   5   4   4   15.83    5.03
   6   4   4   -0.04    5.39
   7   4   4   38.12    7.31
   8   4   4   14.67    7.38
 -12   5   4    1.16    9.01
 -12   5   4   -4.24    7.73
 -11   5   4   55.93    8.29
 -11   5   4   41.83    9.06
 -10   5   4   93.19    8.89
 -10   5   4   86.99    7.97
  -9   5   4   18.93    5.62
  -9   5   4   12.60    6.28
  -8   5   4  114.87    7.30
  -8   5   4  109.88    7.80
   8  -5  -4  102.87    6.30
  -7   5   4  183.05    8.93
  -7   5   4  181.06    7.71
   7  -5  -4  179.84    7.36
   6  -5  -4  192.75    6.65
  -6   5   4  183.24    7.15
  -6   5   4  193.98    7.93
   5  -5  -4  701.38   13.58
  -5   5   4  682.82   14.31
  -5   5   4  709.23   15.72
  -4   5   4  422.46   10.86
  -4   5   4  428.36    9.80
   4  -5  -4  414.69    9.41
   4  -5  -4  418.30    9.06
   3  -5  -4 1753.35   29.07
  -3   5   4 1793.47   28.72
   3  -5  -4 1776.37   27.89
  -3   5   4 1744.10   30.70
   3  -5  -4 1691.63   31.17
  -2   5   4  146.90    5.25
   2  -5  -4  150.33    5.51
  -2   5   4  136.60    5.76
   2  -5  -4  156.45    4.51
   2  -5  -4  160.81    6.05
  -1   5   4    6.57    2.61
  -1   5   4    5.26    2.26
   1  -5  -4    7.34    1.91
   1  -5  -4   10.27    2.86
   0   5   4  200.81    6.30
   0   5   4  201.44    6.22
   0  -5  -4  185.63    7.09
   0  -5  -4  194.12    5.58
   1   5   4  184.14    6.03
  -1  -5  -4  187.66    7.95
  -1  -5  -4  187.55    5.94
   1   5   4  195.29    6.65
  -2  -5  -4    4.06    4.15
   2   5   4    5.27    3.46
  -2  -5  -4    7.19    2.80
   3   5   4   36.92    4.47
  -3  -5  -4   37.85    6.29
   4   5   4  293.03   10.15
  -4  -5  -4  291.20   12.32
   5   5   4   25.70    5.54
   6   5   4   61.63    7.14
   7   5   4    5.28    6.50
  -8  -5  -4   33.73   11.26
   8   5   4    9.49    7.71
 -12   6   4    7.57    9.22
 -12   6   4    7.52    8.08
 -11   6   4    2.84    6.70
 -11   6   4   -0.71    7.79
 -10   6   4    2.70    5.84
 -10   6   4    0.28    6.98
  -9   6   4   51.54    6.72
  -9   6   4   30.62    6.96
  -8   6   4   41.12    6.51
  -8   6   4   41.25    5.48
  -7   6   4   10.61    5.18
  -7   6   4    4.00    3.94
  -6   6   4  142.45    7.43
  -6   6   4  149.83    6.67
   6  -6  -4  167.18    6.22
  -5   6   4  584.06   14.04
  -5   6   4  574.74   12.82
   5  -6  -4  599.02   11.82
   4  -6  -4   19.73    2.47
  -4   6   4   10.83    3.13
  -4   6   4   21.38    4.20
   4  -6  -4   25.79    3.33
   3  -6  -4 1910.73   34.15
   3  -6  -4 1865.41   31.64
   3  -6  -4 1911.91   29.70
  -3   6   4 1861.61   32.98
  -3   6   4 1867.69   30.76
   2  -6  -4  210.83    5.40
  -2   6   4  220.02    7.22
   2  -6  -4  217.02    7.08
  -2   6   4  221.74    6.52
   2  -6  -4  218.37    7.48
   1  -6  -4  231.45    5.80
  -1   6   4  229.84    7.28
   1  -6  -4  228.74    7.86
  -1   6   4  235.25    6.77
   0   6   4  668.95   13.61
   0   6   4  658.33   13.46
   0  -6  -4  689.71   12.68
   0  -6  -4  691.58   15.82
   1   6   4   75.31    4.81
  -1  -6  -4   76.67    6.22
   1   6   4   75.51    4.77
   2   6   4  299.90    8.93
  -2  -6  -4  318.71   11.26
   3   6   4   62.42    5.32
  -3  -6  -4   58.51    7.09
   4   6   4   33.24    5.66
  -4  -6  -4   45.53    7.75
  -5  -6  -4   67.87    9.54
   5   6   4   80.39    7.04
  -6  -6  -4    7.90    8.87
   6   6   4    5.94    6.62
   7   6   4   14.19    7.20
  -7  -6  -4   -3.71    9.95
   8   6   4  -12.28    8.12
  -8  -6  -4    0.41   11.08
 -12   7   4   11.49    8.06
 -12   7   4    9.11    9.72
 -11   7   4    3.66    9.03
 -11   7   4   -4.16    6.70
 -10   7   4    4.59    5.94
 -10   7   4    4.60    7.39
  -9   7   4   37.96    6.14
  -9   7   4   45.70    7.65
  -8   7   4   45.05    7.05
  -8   7   4   49.73    5.77
  -7   7   4  234.10    8.68
  -7   7   4  205.94    9.97
  -6   7   4   87.76    5.45
  -6   7   4   99.78    6.95
  -5   7   4  327.91    9.11
   5  -7  -4  324.92    9.27
  -5   7   4  315.90   10.20
  -4   7   4  387.50   11.26
   4  -7  -4  411.23   10.28
  -4   7   4  412.46    9.86
   4  -7  -4  417.51   11.79
   3  -7  -4  130.61    6.58
  -3   7   4  136.39    5.51
  -3   7   4  114.49    6.48
   3  -7  -4  125.29    6.17
   2  -7  -4   30.70    4.02
  -2   7   4   27.86    3.36
  -2   7   4   32.82    3.91
   2  -7  -4   24.53    4.28
  -1   7   4  311.86    8.76
  -1   7   4  313.51    8.19
   1  -7  -4  313.55   10.15
   0  -7  -4  693.62   16.62
   0   7   4  688.78   14.09
   0   7   4  702.26   14.27
   1   7   4  218.74    6.86
   1   7   4  191.45    7.14
  -1  -7  -4  212.31    9.37
  -2  -7  -4  296.25   11.62
   2   7   4  298.71    9.15
   3   7   4   -3.96    4.10
  -3  -7  -4   -3.59    5.90
  -4  -7  -4  148.70   10.61
   4   7   4  140.98    8.21
  -5  -7  -4    4.92    7.98
   5   7   4   16.68    6.39
   6   7   4   13.89    6.58
  -6  -7  -4   13.87    9.38
   7   7   4   -0.43    7.72
  -7  -7  -4    0.75   10.37
 -12   8   4    5.39    9.31
 -12   8   4   -8.43    7.61
 -11   8   4   50.98    9.81
 -11   8   4   36.52    7.67
 -10   8   4    1.38    5.82
 -10   8   4    0.18    7.43
  -9   8   4   -7.33    6.44
  -9   8   4    5.03    5.29
  -8   8   4    7.19    5.25
  -8   8   4    7.27    6.29
  -7   8   4    1.37    4.87
  -7   8   4   13.05    4.85
  -6   8   4    0.32    3.90
  -6   8   4   -6.01    4.68
   6  -8  -4    1.43    3.99
   5  -8  -4   -0.23    3.62
  -5   8   4   -5.24    3.42
  -5   8   4    4.71    4.60
   4  -8  -4   57.03    6.03
  -4   8   4   51.01    4.46
  -4   8   4   48.99    5.45
   4  -8  -4   48.87    4.81
  -3   8   4  200.54    6.98
   3  -8  -4  201.31    7.90
   3  -8  -4  211.88    8.57
  -3   8   4  203.75    8.07
   2  -8  -4  624.74   15.76
  -2   8   4  687.88   14.82
  -2   8   4  648.48   13.41
  -1   8   4   56.84    4.73
  -1   8   4   57.65    4.32
   1  -8  -4   47.17    5.62
   0   8   4  637.95   13.58
   0  -8  -4  596.41   16.02
   0   8   4  629.15   13.53
   1   8   4  263.63    8.68
  -1  -8  -4  258.31   11.35
  -2  -8  -4    9.67    6.15
   2   8   4   14.63    4.76
  -3  -8  -4    2.65    6.49
   3   8   4    6.22    4.62
   4   8   4    3.13    5.87
  -4  -8  -4    4.73    7.50
   5   8   4   23.89    7.13
  -5  -8  -4   26.35    9.15
  -6  -8  -4   52.07   11.06
   6   8   4   39.16    8.32
   7   8   4   -0.78    7.81
  -7  -8  -4    9.95   10.88
 -12   9   4   10.83    9.76
 -12   9   4    2.90    7.88
 -11   9   4   14.63    9.72
 -11   9   4   17.55    7.68
 -10   9   4   12.45    8.28
 -10   9   4   22.17    6.63
  -9   9   4    0.27    6.21
  -9   9   4    3.98    5.48
  -8   9   4    7.83    6.52
  -8   9   4    9.93    5.01
  -7   9   4   40.27    5.63
  -7   9   4   43.22    7.02
   6  -9  -4  143.01    8.02
  -6   9   4  123.42    8.83
  -6   9   4  131.90    7.29
  -5   9   4   10.67    5.12
  -5   9   4   16.23    4.12
   5  -9  -4    8.26    4.25
  -4   9   4   33.89    5.41
   4  -9  -4   38.87    5.81
  -4   9   4   33.56    4.11
   4  -9  -4   48.80    5.23
  -3   9   4   78.22    6.28
  -3   9   4   82.86    5.53
   3  -9  -4   87.61    7.15
   3  -9  -4   95.36    6.27
  -2   9   4   -3.65    4.03
   2  -9  -4   -0.91    4.71
  -2   9   4    0.91    3.24
  -1   9   4    4.41    3.85
   1  -9  -4   11.61    5.33
  -1   9   4    6.43    3.52
   0   9   4   33.43    4.37
   0  -9  -4   25.14    6.09
  -1  -9  -4   95.38    8.48
   1   9   4   97.53    6.20
  -2  -9  -4    8.94    7.01
   2   9   4   -4.95    4.28
  -3  -9  -4  201.00   12.44
   3   9   4  175.36    9.30
  -4  -9  -4   19.36    8.55
   4   9   4   -1.99    5.49
  -5  -9  -4   73.23   11.11
   5   9   4   60.36    8.26
  -6  -9  -4   27.12   10.95
   6   9   4    6.36    7.88
 -11  10   4   20.60    9.50
 -11  10   4    3.70    7.63
 -10  10   4   19.26    6.94
 -10  10   4   25.61    9.07
  -9  10   4   17.10    6.33
  -9  10   4   24.89    7.94
  -8  10   4  135.38    9.98
  -8  10   4  130.52    8.06
   7 -10  -4   27.29    5.81
  -7  10   4   18.39    5.32
  -7  10   4   16.54    6.57
   6 -10  -4   56.12    6.20
  -6  10   4   50.32    7.04
  -6  10   4   50.33    5.46
  -5  10   4   -9.23    4.99
   5 -10  -4    4.36    4.71
  -5  10   4   11.97    4.42
  -4  10   4   19.82    4.09
   4 -10  -4   15.47    5.74
   4 -10  -4   17.19    5.11
  -4  10   4   12.99    5.18
  -3  10   4   58.39    4.99
   3 -10  -4   50.81    6.90
   3 -10  -4   62.02    6.21
  -3  10   4   48.81    6.00
  -2  10   4   70.03    5.96
  -2  10   4   78.09    5.44
   2 -10  -4   75.01    7.35
   1 -10  -4   39.82    7.12
  -1  10   4   45.13    5.07
  -1  10   4   40.52    4.80
   0 -10  -4  141.79    9.85
   0  10   4  153.71    7.13
  -1 -10  -4  209.06   11.63
   1  10   4  191.56    8.76
  -2 -10  -4   45.62    8.55
   2  10   4   35.43    5.96
  -3 -10  -4    6.82    8.28
   3  10   4   -6.59    5.53
  -4 -10  -4   19.13    9.39
   4  10   4   23.44    7.14
  -5 -10  -4   12.44   10.08
   5  10   4    3.09    7.39
 -11  11   4   -5.49    7.73
 -11  11   4    9.62    9.40
 -10  11   4   37.46    7.86
 -10  11   4   35.25    9.50
  -9  11   4    9.49    5.85
  -9  11   4   17.36    8.28
  -8  11   4   65.75    7.11
   8 -11  -4   92.73    8.29
  -8  11   4   82.29    9.43
   7 -11  -4   57.11    6.98
  -7  11   4   39.24    7.63
  -7  11   4   38.71    5.92
  -6  11   4   29.05    6.68
   6 -11  -4   24.92    5.92
  -6  11   4   20.25    5.38
  -5  11   4   -0.47    5.70
   5 -11  -4    7.88    5.51
  -5  11   4   19.78    4.85
   4 -11  -4   17.41    5.68
  -4  11   4   14.48    6.14
  -4  11   4   10.52    4.31
   4 -11  -4   10.49    6.60
  -3  11   4  176.60    7.48
  -3  11   4  178.12    9.15
   3 -11  -4  169.93   10.01
   3 -11  -4  189.49    9.92
  -2  11   4   90.08    5.92
  -2  11   4   94.59    6.80
   2 -11  -4   98.59    8.50
  -1  11   4   62.70    5.67
   1 -11  -4   68.72    8.22
   0  11   4    9.29    4.98
   0 -11  -4   12.50    7.21
  -1 -11  -4    4.05    7.68
   1  11   4   20.81    5.78
  -2 -11  -4    7.59    8.12
   2  11   4    3.45    5.99
  -3 -11  -4   12.51    9.19
   3  11   4   14.47    6.53
  -4 -11  -4   -0.67    9.39
   4  11   4   -2.27    6.97
   5  11   4    9.29    7.91
  -5 -11  -4   -3.47   10.72
 -11  12   4   -2.20    9.63
 -11  12   4   -3.75    7.99
 -10  12   4   -1.51    8.75
 -10  12   4    6.54    6.92
  -9  12   4    0.56    8.30
  -9  12   4    6.74    6.52
  -8  12   4   -6.82    7.06
   8 -12  -4    4.82    6.66
  -8  12   4   -4.69    5.59
  -7  12   4    8.15    6.99
   7 -12  -4    8.34    6.41
  -7  12   4    8.50    5.42
   6 -12  -4   14.07    6.53
  -6  12   4   23.98    5.66
  -6  12   4   21.38    7.13
   5 -12  -4  285.63   12.08
  -5  12   4  282.32    9.75
  -5  12   4  294.41   12.65
   4 -12  -4    0.58    6.39
  -4  12   4    1.72    6.15
  -4  12   4    1.01    4.35
   4 -12  -4   -2.72    5.76
  -3  12   4   97.26    6.63
  -3  12   4  111.88    7.96
   3 -12  -4  102.48    9.23
   2 -12  -4   10.15    7.10
  -2  12   4   18.73    4.89
   1 -12  -4   -2.88    6.86
  -1  12   4    0.97    4.85
   0 -12  -4    0.85    7.55
   0  12   4   -4.38    5.20
  -1 -12  -4   10.29    8.32
   1  12   4   12.47    5.54
   2  12   4    1.45    6.00
  -2 -12  -4    2.80    8.68
  -3 -12  -4   49.62   10.84
   3  12   4   62.30    8.12
  -4 -12  -4   -5.68   10.45
   4  12   4   -5.49    7.28
 -10  13   4   -2.35    9.14
 -10  13   4   -4.66    7.36
  -9  13   4   -0.99    8.20
  -9  13   4   -2.25    6.44
  -8  13   4   13.00    8.06
  -8  13   4    3.92    6.61
   8 -13  -4   -3.32    7.06
  -7  13   4   28.23    8.21
  -7  13   4   32.25    6.56
   7 -13  -4   37.52    7.85
   6 -13  -4    5.59    6.74
  -6  13   4    5.65    7.67
  -6  13   4   23.12    5.85
  -5  13   4   17.54    7.48
   5 -13  -4   17.29    6.89
  -5  13   4   16.97    5.64
   4 -13  -4   10.80    8.05
  -4  13   4   16.11    6.91
   4 -13  -4   20.86    7.17
  -4  13   4    3.43    5.08
   3 -13  -4   13.59    8.14
  -3  13   4   28.35    5.25
  -2  13   4   10.20    5.05
   2 -13  -4   -1.14    8.02
   1 -13  -4    3.83    7.89
  -1  13   4   -0.03    5.15
   0 -13  -4   90.80   10.65
   0  13   4   77.32    7.18
  -1 -13  -4   -8.96    8.77
   1  13   4   13.04    6.03
  -2 -13  -4   20.12   10.28
   2  13   4   23.53    6.93
  -3 -13  -4   17.80   10.50
   3  13   4    4.52    7.23
  -9  14   4   -2.74    8.88
  -9  14   4   -4.76    6.76
  -8  14   4   -2.26    6.20
   8 -14  -4    3.04    7.88
  -8  14   4    8.07    8.26
   7 -14  -4    6.66    7.63
  -7  14   4   -0.04    6.24
  -7  14   4   18.21    8.43
  -6  14   4   -1.49    5.62
  -6  14   4   -0.01    8.12
   6 -14  -4  -10.69    7.12
   5 -14  -4    2.04    7.24
  -5  14   4    3.90    5.80
  -5  14   4    9.56    7.74
  -4  14   4   -4.66    6.68
   4 -14  -4   -2.14    7.32
   4 -14  -4    9.19    7.95
  -4  14   4   -2.87    5.38
   3 -14  -4   25.95    9.42
  -3  14   4   31.65    6.03
  -2  14   4  115.67    7.61
   2 -14  -4  106.99   11.51
  -1  14   4   11.66    6.19
   1 -14  -4   -0.87    8.43
   0  14   4    6.07    6.32
   0 -14  -4    9.22    9.10
  -1 -14  -4   -1.10   10.52
   1  14   4    6.22    6.83
   2  14   4    0.82    7.31
  -2 -14  -4  -10.44   10.06
  -8  15   4   -4.51    9.05
  -8  15   4    7.58    7.12
  -7  15   4   11.68    6.80
  -7  15   4    1.67    8.60
   7 -15  -4   13.59    8.66
   6 -15  -4   -0.91    7.90
  -6  15   4    5.21    6.21
  -6  15   4    3.85    8.81
   5 -15  -4   28.10    8.97
  -5  15   4   24.41    6.32
  -5  15   4   16.81    8.41
  -4  15   4    3.50    6.05
   4 -15  -4   -2.17    9.16
   3 -15  -4   13.42    9.75
  -3  15   4    2.18    5.85
  -2  15   4   -2.41    5.99
   2 -15  -4   -9.67    9.33
   1 -15  -4   -0.29   10.18
  -1  15   4    4.60    6.53
   0  15   4   -1.81    6.97
   0 -15  -4    2.23    9.89
  -1 -15  -4    0.46   11.53
   1  15   4    3.62    7.42
  -7  16   4    8.34    7.25
  -7  16   4    7.85    9.94
   7 -16  -4    2.63    9.15
  -6  16   4    4.38    6.78
  -6  16   4   -0.85    9.38
   6 -16  -4  -12.64    8.62
   5 -16  -4    8.07    9.27
  -5  16   4    4.44    6.30
   4 -16  -4    4.62    9.23
  -4  16   4    0.67    6.46
   3 -16  -4   -2.28    9.05
   2 -16  -4  -11.63    9.25
  -1  16   4    0.15    7.19
   1 -16  -4    6.28   11.01
   0 -19   5   17.01   11.67
   1 -19   5   -3.45   11.71
   1 -19   5   -1.14    9.73
   2 -19   5    3.56    9.75
   2 -19   5   -8.93   10.89
   3 -19   5    5.95   10.44
   4 -19   5   19.96   10.63
  -2 -18   5   10.89   11.47
  -1 -18   5   -1.29   10.46
   0 -18   5   49.61   11.71
   0 -18   5   65.77   11.08
   1 -18   5   31.95   10.69
   1 -18   5   21.90    9.44
   2 -18   5    4.24   10.07
   2 -18   5   -3.42    9.02
   3 -18   5    4.73    9.22
   4 -18   5   -7.90    8.99
  -5  18  -5   10.96    8.12
   5 -18   5   24.95   10.21
  -6  18  -5   -6.60    8.33
   6 -18   5   -3.05   10.05
  -3 -17   5   -5.78   10.89
  -2 -17   5   59.59   12.20
  -1 -17   5    0.11    9.86
   0 -17   5    3.38    8.39
   0 -17   5   -3.08    9.17
   1 -17   5   13.05    8.47
   1 -17   5    6.32    9.33
   2 -17   5   10.71    8.47
   2 -17   5   11.56    9.32
   3 -17   5   -2.93    8.16
   4 -17   5   14.81    9.02
  -4  17  -5   15.40    7.11
   5 -17   5   20.07    9.88
  -5  17  -5   14.81    8.57
   6 -17   5   26.32   10.23
  -6  17  -5   11.48    8.43
   7 -17   5    0.81   10.30
  -7  17  -5    1.60    8.85
  -7  17  -5   14.95    6.23
  -4 -16   5   23.65   11.69
  -3 -16   5  -14.91    9.68
  -2 -16   5    3.32    9.67
  -1 -16   5   -6.48    8.85
   0 -16   5   26.48    9.55
   0 -16   5   45.74    8.74
   1 -16   5   19.19    8.89
   1 -16   5   23.66    8.45
   2 -16   5   -8.01    8.23
   2 -16   5  -14.02    6.98
  -3  16  -5  187.95   10.76
   3 -16   5  212.58   13.04
   4 -16   5    0.95    8.01
  -4  16  -5    8.16    6.70
   5 -16   5   -1.76    8.25
  -5  16  -5   -8.32    7.63
  -6  16  -5    8.71    7.96
  -6  16  -5   -0.77    4.87
  -7  16  -5   -4.07    8.37
  -7  16  -5    0.25    5.67
  -8  16  -5   -0.93    6.64
  -8  16  -5   -0.43    9.29
  -5 -15   5   -4.02   11.38
   5  15  -5    6.87    6.11
  -4 -15   5    1.10   10.01
   4  15  -5    2.93    5.35
   3  15  -5   23.23    4.66
  -3 -15   5   18.73    9.77
  -2 -15   5  -12.52    8.14
  -1 -15   5   72.78    9.32
  -1 -15   5   72.33   10.10
   0 -15   5   61.58    9.36
   0 -15   5   80.07    9.05
   1 -15   5  119.30   10.65
   1 -15   5  134.95   10.10
   2 -15   5   21.77    7.33
   2 -15   5   23.13    8.44
  -2  15  -5   20.07    5.46
   3 -15   5   12.61    7.18
  -3  15  -5   15.26    6.02
  -4  15  -5    4.62    3.47
   4 -15   5   -7.19    7.22
  -4  15  -5    7.54    6.81
  -5  15  -5   20.56    4.25
  -5  15  -5    9.97    6.86
  -6  15  -5   19.80    5.25
  -6  15  -5   12.54    7.55
  -7  15  -5    1.95    5.62
  -7  15  -5    2.43    8.03
  -8  15  -5   35.17    6.89
  -8  15  -5   45.81   10.05
  -6 -14   5    6.17   11.51
   6  14  -5    0.52    6.32
   5  14  -5    6.32    5.77
  -5 -14   5   -0.22    9.76
  -4 -14   5   -2.68    9.12
   4  14  -5   20.98    5.10
  -3 -14   5   53.58    9.82
   3  14  -5   59.31    5.03
  -2 -14   5   90.11   10.11
   2  14  -5   99.66    5.30
  -1 -14   5   16.08    6.92
  -1 -14   5    1.05    6.55
   0 -14   5   24.83    6.87
   0 -14   5   17.33    6.85
   1 -14   5   37.42    7.75
   1 -14   5   37.37    7.38
  -1  14  -5   36.48    5.56
  -2  14  -5   50.46    6.47
   2 -14   5   36.05    7.31
   2 -14   5   28.18    7.74
   3 -14   5   42.78    7.56
  -3  14  -5   42.31    3.44
  -3  14  -5   41.14    6.38
  -4  14  -5   94.93    8.18
  -4  14  -5   91.81    5.24
  -5  14  -5   18.98    6.83
  -5  14  -5   19.04    4.29
  -6  14  -5  113.91    7.24
  -6  14  -5  117.32    9.85
  -7  14  -5   14.10    7.94
  -7  14  -5    2.30    5.23
  -8  14  -5    5.27    6.71
  -8  14  -5   -5.79    8.54
  -9  14  -5   -8.48    9.18
  -9  14  -5   -0.78    6.99
   7  13  -5   24.73    7.74
  -7 -13   5   18.73   11.09
  -6 -13   5    0.29    9.50
   6  13  -5   -2.28    5.62
  -5 -13   5  132.04   11.88
   5  13  -5  135.78    8.11
  -4 -13   5   -1.45    8.20
   4  13  -5   -2.04    4.46
  -3 -13   5   16.76    8.01
   3  13  -5   -1.59    3.70
   2  13  -5    7.47    3.03
  -2 -13   5    4.13    7.08
   1  13  -5    5.03    2.40
  -1 -13   5    2.61    5.79
  -1 -13   5    4.77    6.78
   0  13  -5   51.64    5.29
   0 -13   5   49.64    7.77
   0 -13   5   67.52    7.39
   1 -13   5   32.38    6.41
   1 -13   5   43.51    6.75
   2 -13   5   12.06    6.67
   2 -13   5    4.14    5.83
  -2  13  -5   10.45    2.28
   3 -13   5  176.15   10.50
  -3  13  -5  161.90    5.49
  -4  13  -5  136.95    5.77
  -5  13  -5   44.41    4.81
  -5  13  -5   58.87    7.59
  -6  13  -5   54.23    7.94
  -6  13  -5   33.86    5.27
  -7  13  -5   -2.13    5.04
  -7  13  -5   -0.85    7.28
  -8  13  -5    1.93    5.97
  -8  13  -5    8.05    8.12
  -9  13  -5    7.31    7.07
  -9  13  -5    1.74    8.81
   8  12  -5    6.73    7.40
  -8 -12   5   20.27   11.34
  -7 -12   5   14.28   10.34
   7  12  -5   14.22    6.49
   6  12  -5    1.95    5.79
  -6 -12   5   -2.17    8.78
   5  12  -5    3.26    4.98
  -5 -12   5   -3.36    8.15
  -4 -12   5    3.45    7.49
   4  12  -5    5.81    4.05
  -3 -12   5   60.11    8.41
   3  12  -5   43.63    4.39
   2  12  -5  173.42    5.77
  -2 -12   5  172.15   10.54
   1  12  -5   15.91    2.49
  -1 -12   5   11.64    5.62
  -1 -12   5   15.26    6.33
   0 -12   5  542.25   16.00
   0 -12   5  556.33   15.18
   1 -12   5   29.19    5.74
   1 -12   5   35.38    6.68
  -1  12  -5   33.06    2.21
   2 -12   5   47.18    6.51
  -2  12  -5   38.21    2.68
   2 -12   5   18.41    6.41
  -3  12  -5    8.82    2.70
  -4  12  -5   16.09    3.45
  -5  12  -5   20.81    3.91
  -6  12  -5   -1.56    4.20
  -7  12  -5    7.28    5.14
  -7  12  -5   -4.91    6.92
  -8  12  -5   -0.48    7.92
  -8  12  -5   -0.45    5.97
  -9  12  -5   28.25    9.46
  -9  12  -5   20.40    7.42
  -8 -11   5   -7.75    9.95
   8  11  -5   -4.73    6.23
  -7 -11   5   13.17   10.07
   7  11  -5   12.60    6.16
  -6 -11   5   41.89    9.30
   6  11  -5   45.89    6.07
  -5 -11   5   26.85    8.14
   5  11  -5   16.95    4.64
  -4 -11   5  156.10   10.49
   4  11  -5  136.67    6.68
  -3 -11   5   95.17    8.27
   3  11  -5   96.29    5.35
  -2 -11   5  411.66   12.92
  -2 -11   5  410.32   13.60
   2  11  -5  403.54    8.84
  -1 -11   5  211.01    9.93
  -1 -11   5  206.84    9.67
   1  11  -5  201.92    5.35
   0 -11   5   63.54    6.13
   0  11  -5   57.36    2.67
   0 -11   5   51.59    6.55
   1 -11   5   -3.21    4.34
  -1  11  -5    0.51    1.78
   1 -11   5    5.87    5.03
  -2  11  -5  131.78    4.31
   2 -11   5  129.97    8.76
  -3  11  -5   84.86    4.35
  -4  11  -5   22.10    3.39
  -5  11  -5  223.29    7.70
  -6  11  -5   18.50    4.71
  -7  11  -5   59.58    6.00
  -7  11  -5   50.96    8.29
  -8  11  -5    2.89    7.82
  -8  11  -5   -1.41    5.71
  -9  11  -5    4.40    6.82
  -9  11  -5   25.59    9.02
 -10  11  -5    8.74    9.52
 -10  11  -5   -3.88    7.85
  -9 -10   5    8.27   11.74
   9  10  -5   -2.27    7.42
   8  10  -5    8.09    6.01
  -8 -10   5    6.58   10.25
  -7 -10   5   -0.50    8.31
   7  10  -5   11.00    5.92
   6  10  -5   -7.33    4.69
  -6 -10   5   -2.35    7.38
   5  10  -5   50.01    5.10
  -5 -10   5   54.76    8.17
   4  10  -5   81.36    5.18
  -4 -10   5   91.80    8.19
   3  10  -5   89.51    5.05
  -3 -10   5  113.40    7.96
  -2 -10   5  265.30   10.46
  -2 -10   5  263.12    9.74
   2  10  -5  279.68    6.73
   1  10  -5   71.65    3.25
  -1 -10   5   79.40    6.04
  -1 -10   5   78.07    6.49
   0  10  -5  179.07    4.44
   0 -10   5  190.03    8.62
   0 -10   5  182.43    8.35
  -1  10  -5  955.30   15.68
   1 -10   5  957.81   21.31
   1 -10   5  986.85   20.27
  -2  10  -5   26.47    2.48
  -3  10  -5  541.07   10.75
  -4  10  -5  122.36    5.36
  -5  10  -5    1.91    3.50
  -6  10  -5   17.19    4.61
  -7  10  -5   21.27    5.46
  -8  10  -5    4.61    5.88
  -8  10  -5   -0.91    7.36
  -9  10  -5  -10.62    8.02
  -9  10  -5    6.38    6.89
 -10  10  -5   -0.83    9.04
 -10  10  -5   -2.18    7.17
   9   9  -5    7.73    7.22
  -9  -9   5   -7.60   10.81
  -8  -9   5   22.56   10.27
   8   9  -5   27.29    6.89
   7   9  -5    6.27    5.44
  -7  -9   5   -3.84    7.71
   6   9  -5   64.72    6.02
  -6  -9   5   60.57    8.48
  -5  -9   5   11.16    6.37
   5   9  -5    5.05    3.77
   4   9  -5   37.15    3.90
  -4  -9   5   53.76    6.73
  -3  -9   5  171.74    8.59
   3   9  -5  169.31    5.84
   2   9  -5   38.20    2.97
  -2  -9   5   40.45    4.87
  -2  -9   5   35.18    5.28
  -1  -9   5    0.39    4.01
  -1  -9   5    3.67    3.68
   1   9  -5   -0.80    1.70
   0  -9   5  158.40    7.33
   0  -9   5  159.14    7.51
  -1   9  -5  791.44   13.40
   1  -9   5  810.49   18.06
  -2   9  -5  726.38   12.85
  -3   9  -5  265.50    6.84
  -4   9  -5   50.46    3.87
  -5   9  -5   74.08    5.04
  -6   9  -5  160.19    7.77
  -7   9  -5    2.26    4.61
  -8   9  -5   55.76    8.66
  -8   9  -5   62.37    7.33
  -9   9  -5   22.13    7.27
  -9   9  -5   23.07    8.66
 -10   9  -5   -3.12    7.24
 -10   9  -5  -10.95    9.35
  10   8  -5   -4.47    7.61
 -10  -8   5    8.71   10.94
  -9  -8   5   12.47    9.45
   9   8  -5    5.19    6.82
  -8  -8   5   -3.72    8.22
   8   8  -5   -4.40    5.41
  -7  -8   5    6.19    7.29
   7   8  -5   -4.99    4.36
  -6  -8   5  124.41    9.66
   6   8  -5  118.95    7.32
   5   8  -5   70.03    5.21
  -5  -8   5   72.39    7.37
   4   8  -5    0.38    2.84
  -4  -8   5   -7.94    4.80
  -3  -8   5  340.82   10.67
   3   8  -5  339.00    8.03
  -2  -8   5    8.16    3.93
   2   8  -5    6.67    2.10
  -2  -8   5    7.41    3.47
   1   8  -5 1493.54   23.40
  -1  -8   5 1463.70   26.38
  -1  -8   5 1479.80   28.01
   0  -8   5  173.27    7.07
   0  -8   5  149.52    6.62
   0   8  -5  158.70    4.18
  -1   8  -5  320.99    6.69
   1  -8   5  325.72    9.82
  -2   8  -5   98.13    3.99
  -3   8  -5   -0.04    2.43
  -4   8  -5   30.80    3.58
  -5   8  -5    1.32    3.21
  -6   8  -5  132.65    7.01
  -7   8  -5  119.28    8.10
  -8   8  -5    5.61    5.50
  -9   8  -5    7.62    6.38
  -9   8  -5   -2.49    7.80
 -10   8  -5    7.60    7.67
 -10   8  -5   14.13    9.64
 -10  -7   5    7.48   11.31
  10   7  -5   20.60    7.37
  -9  -7   5    2.62    9.09
   9   7  -5   23.31    6.50
   8   7  -5    5.85    5.59
  -8  -7   5    9.53    7.86
  -7  -7   5  223.95   12.22
   7   7  -5  202.18    8.93
  -6  -7   5   22.86    6.89
   6   7  -5   19.77    4.50
  -5  -7   5  220.34    9.56
   5   7  -5  210.30    7.31
  -4  -7   5  253.71    9.26
   4   7  -5  261.89    7.47
  -3  -7   5  106.47    6.23
   3   7  -5  111.41    4.55
  -2  -7   5    2.50    3.25
  -2  -7   5    2.44    2.84
   2   7  -5   -0.10    1.76
  -1  -7   5   52.75    4.22
   1   7  -5   54.89    2.71
  -1  -7   5   53.54    4.02
   0  -7   5  143.91    6.30
   0   7  -5  140.05    3.92
   1  -7   5    9.09    3.45
  -1   7  -5   13.77    1.98
  -2   7  -5  225.49    5.79
  -3   7  -5   31.99    3.06
   3  -7   5   27.54    2.52
  -4   7  -5  580.04   12.19
  -5   7  -5  189.39    7.15
  -6   7  -5  144.28    7.27
  -7   7  -5   18.48    4.99
  -8   7  -5   10.08    6.09
  -9   7  -5    6.61    7.84
  -9   7  -5    5.51    6.55
 -10   7  -5   10.55    7.71
 -10   7  -5   12.72    8.62
 -11  -6   5   30.94   11.59
 -10  -6   5    6.09    9.72
  10   6  -5    6.98    6.63
  -9  -6   5   16.07    9.02
   9   6  -5   -3.27    5.64
   8   6  -5    3.84    4.90
  -8  -6   5    8.38    7.55
   7   6  -5  226.81    9.05
  -7  -6   5  228.80   11.16
  -6  -6   5   48.98    6.60
   6   6  -5   40.50    4.52
   5   6  -5   39.18    3.84
  -5  -6   5   37.65    5.75
  -4  -6   5  448.19    9.26
  -4  -6   5  446.68   11.83
   4   6  -5  446.04   10.07
   3   6  -5  156.73    5.19
  -3  -6   5  164.02    6.79
  -2  -6   5 1286.64   22.28
  -2  -6   5 1263.36   23.61
   2   6  -5 1264.12   20.81
   1   6  -5  177.83    4.55
  -1  -6   5  183.28    5.97
  -1  -6   5  175.31    6.01
   0  -6   5 1352.96   24.80
   0   6  -5 1361.65   21.58
  -1   6  -5  949.33   15.97
   2  -6   5 1144.16   18.91
  -2   6  -5 1159.60   19.38
  -3   6  -5    8.07    2.42
   3  -6   5   12.84    2.36
  -4   6  -5    7.47    2.99
   4  -6   5    9.63    2.92
   5  -6   5    8.01    3.17
  -5   6  -5    4.46    3.33
  -6   6  -5   -1.65    3.77
  -7   6  -5    5.12    4.86
  -8   6  -5    7.90    5.89
  -9   6  -5   72.15    8.21
  -9   6  -5   72.30    9.54
 -10   6  -5   18.30    9.28
 -10   6  -5   16.18    8.01
  11   5  -5    1.49    8.06
  10   5  -5    2.83    6.92
   9   5  -5   58.85    7.07
   8   5  -5    3.04    5.14
   7   5  -5   73.40    5.79
   6   5  -5  124.83    6.49
  -6  -5   5  144.28    6.60
  -6  -5   5  153.38    5.86
   5   5  -5   12.10    3.30
  -5  -5   5    5.84    2.83
  -5  -5   5    9.04    2.78
  -5  -5   5    9.09    4.24
   4   5  -5  254.07    6.99
  -4  -5   5  256.13    6.64
  -4  -5   5  261.65    6.81
  -4  -5   5  251.00    8.17
   3   5  -5   52.55    3.22
  -3  -5   5   58.47    4.10
  -3  -5   5   59.74    3.20
  -2  -5   5  532.32   11.43
  -2  -5   5  539.40   10.74
   2   5  -5  547.61   10.14
  -2  -5   5  538.77    9.60
   1   5  -5 2295.88   35.35
  -1  -5   5 2310.78   38.90
  -1  -5   5 2264.08   36.72
   0   5  -5  782.78   13.52
   0  -5   5  808.47   15.52
  -1   5  -5  109.23    3.96
   1  -5   5  107.20    3.62
  -2   5  -5  317.12    7.29
   2  -5   5  309.32    7.09
   3  -5   5 1225.91   20.71
  -3   5  -5 1176.90   20.81
   4  -5   5    9.75    2.92
  -4   5  -5   12.31    3.40
   5  -5   5   22.30    3.81
  -5   5  -5   21.38    4.05
  -6   5  -5    8.06    4.20
   6  -5   5   13.74    4.21
  -7   5  -5  133.49    8.34
   7  -5   5  145.63    8.20
  -8   5  -5    4.18    5.62
  -9   5  -5    1.73    6.86
  -9   5  -5   -6.30    7.67
 -10   5  -5   -6.77    7.75
  11   4  -5    8.77    7.38
  10   4  -5   -0.27    6.13
   9   4  -5   -0.66    5.37
   8   4  -5    4.07    4.62
  -7  -4   5    3.62    4.07
   7   4  -5    7.27    3.94
   6   4  -5    3.70    3.31
  -6  -4   5    4.98    3.17
  -6  -4   5    8.96    3.40
   5   4  -5    1.57    2.66
  -5  -4   5    1.77    2.72
  -5  -4   5   -2.48    2.76
  -4  -4   5 2776.47   47.25
  -4  -4   5 2763.29   44.63
   4   4  -5 2727.31   43.26
  -4  -4   5 2745.55   43.02
  -3  -4   5  420.95    9.22
   3   4  -5  424.98    8.87
  -3  -4   5  427.61    8.72
  -3  -4   5  440.81    9.74
  -2  -4   5  592.21   11.55
  -2  -4   5  568.63   10.55
   2   4  -5  590.60   10.85
  -2  -4   5  590.63   10.83
  -1  -4   5 1422.72   22.79
  -1  -4   5 1455.47   24.87
   1   4  -5 1446.93   23.09
   0  -4   5   16.13    1.78
   0   4  -5   17.50    1.80
  -1   4  -5  417.53    8.31
   1  -4   5  386.15    8.16
  -2   4  -5    7.80    2.13
   2  -4   5    9.94    2.23
   3  -4   5  706.34   13.58
  -3   4  -5  694.71   13.72
  -4   4  -5 1150.59   20.92
   4  -4   5 1128.89   20.63
   5  -4   5   -2.32    3.28
  -5   4  -5   -0.48    3.46
   6  -4   5    2.70    3.88
  -6   4  -5   20.36    4.66
  -7   4  -5   16.15    5.49
   7  -4   5   17.72    5.18
   8  -4   5   12.55    5.93
  -8   4  -5   12.63    6.03
  -9   4  -5   20.07    7.39
  -9   4  -5   26.11    7.60
 -10   4  -5   13.57    8.17
  11   3  -5    9.72    7.36
  10   3  -5    5.60    6.18
   9   3  -5    1.20    4.98
   8   3  -5   10.17    4.72
  -8  -3   5    7.53    4.77
  -7  -3   5  146.32    6.57
  -7  -3   5  160.50    7.34
   7   3  -5  146.94    6.82
  -6  -3   5  554.41   12.06
   6   3  -5  555.81   12.68
  -6  -3   5  561.46   12.62
  -5  -3   5    2.70    2.86
  -5  -3   5    1.65    2.62
   5   3  -5   -1.76    2.51
   4   3  -5   78.02    4.16
  -4  -3   5   85.50    4.44
  -4  -3   5   78.94    4.35
  -3  -3   5  192.92    5.36
  -3  -3   5  179.56    5.23
  -3  -3   5  191.60    5.84
   3   3  -5  179.29    5.31
  -2  -3   5  651.25   12.61
   2   3  -5  647.73   11.78
  -2  -3   5  666.17   11.94
  -2  -3   5  628.77   11.63
  -2  -3   5  643.13   11.15
   1   3  -5   22.69    1.99
  -1  -3   5   20.95    1.94
  -1  -3   5   24.90    1.97
   0   3  -5  748.81   13.14
   0  -3   5  746.96   13.06
  -1   3  -5 2087.85   32.94
   1  -3   5 2088.94   32.88
   2  -3   5  435.99    9.53
  -2   3  -5  454.82    9.62
  -3   3  -5  597.70   12.32
   3  -3   5  589.00   12.17
   4  -3   5  245.96    7.76
  -4   3  -5  256.04    8.01
  -5   3  -5    0.23    3.58
   5  -3   5   -0.55    3.29
   6  -3   5   45.96    5.35
  -6   3  -5   48.22    5.60
   7  -3   5    5.90    5.01
  -7   3  -5    4.48    4.58
   8  -3   5    9.14    6.11
  -8   3  -5   15.28    6.44
  -9   3  -5   61.64    8.48
 -10   3  -5    3.40    8.10
  12   2  -5   -0.15    7.87
  11   2  -5   -0.42    6.84
  10   2  -5   58.50    7.41
   9   2  -5   31.36    5.28
  -9  -2   5   35.54    6.24
  -8  -2   5   84.98    6.59
   8   2  -5   82.43    5.96
  -8  -2   5   83.34    6.20
   7   2  -5  226.58    8.42
  -7  -2   5  222.46    7.88
  -7  -2   5  236.09    8.58
  -6  -2   5   48.21    4.27
   6   2  -5   51.80    4.32
  -6  -2   5   44.27    4.24
  -5  -2   5  380.80    9.28
   5   2  -5  369.48    9.08
  -5  -2   5  386.44    9.37
  -4  -2   5   15.64    2.97
   4   2  -5   17.28    2.51
  -4  -2   5   16.60    2.69
  -3  -2   5    2.40    2.24
   3   2  -5   -0.16    1.70
  -3  -2   5    5.03    2.03
  -2  -2   5  841.88   14.14
  -2  -2   5  844.33   15.38
  -2  -2   5  817.05   13.30
  -2  -2   5  803.49   14.36
   2   2  -5  809.09   14.39
  -1  -2   5 6103.70   89.97
  -1  -2   5 5974.77   94.49
   0   2  -5   63.53    3.20
   0  -2   5   63.54    3.23
   1  -2   5   87.12    3.87
  -1   2  -5   76.97    3.77
   2  -2   5    0.03    2.15
  -2   2  -5    0.15    2.10
   3  -2   5   19.28    3.05
  -3   2  -5   18.54    2.74
   4  -2   5    0.24    2.94
  -4   2  -5    4.98    3.13
  -5   2  -5  265.00    9.09
   5  -2   5  263.43    8.87
  -6   2  -5  364.68   11.49
   6  -2   5  377.72   11.46
   7  -2   5  141.83    8.86
  -7   2  -5  170.12    9.15
  -8   2  -5   26.16    6.75
   8  -2   5   18.25    6.40
   9  -2   5    7.79    7.32
  -9   2  -5    4.34    7.22
 -10   2  -5    8.84    9.05
  12   1  -5    5.39    7.82
  11   1  -5   -1.69    6.55
  10   1  -5    6.93    6.14
 -10  -1   5    2.50    6.15
   9   1  -5   85.32    7.18
  -9  -1   5   99.96    7.42
  -9  -1   5  102.75    7.49
  -8  -1   5   43.02    5.62
   8   1  -5   60.29    5.71
  -8  -1   5   56.01    5.76
   7   1  -5  117.31    6.14
  -7  -1   5  121.68    6.78
  -7  -1   5  127.03    6.95
  -6  -1   5   -0.14    3.18
   6   1  -5    1.66    2.93
  -6  -1   5    0.19    3.14
  -5  -1   5  996.44   18.71
   5   1  -5  970.36   17.94
  -5  -1   5  971.53   18.10
  -4  -1   5  985.37   17.54
   4   1  -5  980.90   17.36
  -4  -1   5  950.61   18.03
  -3  -1   5   96.50    4.54
  -3  -1   5  104.15    4.24
   3   1  -5   98.16    4.09
  -2  -1   5  272.19    7.06
  -2  -1   5  273.62    6.47
   2   1  -5  270.43    6.39
  -1  -1   5  505.52    9.74
  -1  -1   5  484.54   10.35
   1   1  -5  489.66    9.61
   0  -1   5  767.01   13.79
   0   1  -5  766.34   13.77
  -1   1  -5  330.38    7.64
   1  -1   5  316.93    7.44
   2  -1   5  243.48    6.83
  -2   1  -5  228.91    6.73
  -3   1  -5   19.61    3.29
   3  -1   5   19.33    3.25
   4  -1   5 1191.03   21.78
  -4   1  -5 1139.94   21.59
   5  -1   5    7.86    3.93
  -5   1  -5    7.69    4.01
   6  -1   5    0.75    4.59
  -6   1  -5   10.22    4.74
  -7   1  -5   10.14    5.58
   7  -1   5    5.80    5.54
  -8   1  -5   14.11    6.61
   8  -1   5    0.07    6.08
   9  -1   5   -4.94    7.20
  -9   1  -5    4.23    7.30
  12   0  -5  -12.73    7.23
 -11   0   5    7.07    7.62
  11   0  -5    9.77    6.74
 -10   0   5    1.00    6.09
  10   0  -5   12.83    5.88
  -9   0   5  118.62    8.41
  -9   0   5  128.81    8.25
   9   0  -5  133.41    8.20
   8   0  -5    7.96    4.29
  -8   0   5   -6.67    4.17
  -8   0   5   -0.44    4.50
  -7   0   5  948.19   19.55
   7   0  -5  959.93   19.11
  -7   0   5  953.53   19.34
  -6   0   5  227.74    7.87
   6   0  -5  227.89    7.58
  -6   0   5  243.09    7.95
   5   0  -5  588.16   12.41
  -5   0   5  613.26   12.72
  -5   0   5  588.62   12.95
   4   0  -5  706.38   13.60
  -4   0   5  735.17   14.00
  -4   0   5  716.34   14.47
  -3   0   5   71.92    3.81
  -3   0   5   67.79    4.25
   3   0  -5   74.16    3.44
  -2   0   5  195.35    6.03
   2   0  -5  202.55    5.38
  -2   0   5  198.92    5.55
  -1   0   5  922.78   16.86
   1   0  -5  928.99   15.94
  -1   0   5  887.95   15.87
   0   0  -5   23.65    2.30
   0   0   5   21.07    2.53
   0   0   5   20.86    2.43
   1   0   5 2188.73   34.74
  -1   0  -5 2155.13   34.67
  -2   0  -5  148.41    5.37
   2   0   5  160.31    5.78
   3   0   5  173.17    6.53
  -3   0  -5  155.48    6.38
  -4   0  -5    9.96    3.64
   4   0   5    3.52    3.45
  -5   0  -5  117.48    7.11
   5   0   5  107.13    6.41
  -6   0  -5   80.48    6.64
   6   0   5   90.66    6.55
   7   0   5    8.26    5.83
  -7   0  -5    4.62    5.66
  -8   0  -5    6.95    7.08
   8   0   5   -1.04    6.44
   9   0   5   55.63    8.91
  12  -1  -5  -10.68    7.56
 -12   1   5    6.57    7.91
  11  -1  -5    6.52    6.51
 -11   1   5    1.01    6.84
 -10   1   5   10.79    6.18
 -10   1   5   21.92    6.70
  10  -1  -5   14.97    5.87
  -9   1   5  364.27   12.39
  -9   1   5  387.48   12.17
   9  -1  -5  371.71   11.92
   8  -1  -5    2.81    4.04
  -8   1   5    0.93    3.91
  -8   1   5   -1.42    4.93
   7  -1  -5   51.51    4.83
  -7   1   5   48.92    5.15
  -7   1   5   52.28    5.34
  -6   1   5  270.98    8.77
   6  -1  -5  265.37    8.09
  -6   1   5  271.98    8.47
  -5   1   5  291.51    8.66
  -5   1   5  281.73    7.85
   5  -1  -5  306.84    8.05
  -4   1   5  363.18    8.71
  -4   1   5  389.64    9.50
   4  -1  -5  369.49    8.57
  -3   1   5 1143.51   19.55
   3  -1  -5 1124.68   19.17
  -3   1   5 1122.51   20.52
   2  -1  -5 4717.80   76.22
  -2   1   5 4692.72   74.54
  -2   1   5 4670.36   71.08
   2  -1  -5 4730.98   71.00
   1  -1  -5  995.07   17.39
  -1   1   5 1019.48   18.46
  -1   1   5 1034.35   17.68
   1  -1  -5 1005.10   17.48
   0   1   5  496.05   10.44
   0   1   5  463.76    9.81
  -1  -1  -5  420.74    9.28
   1   1   5  401.49    9.12
  -2  -1  -5    3.10    2.55
   2   1   5   -4.05    2.50
   3   1   5   37.24    3.76
  -3  -1  -5   41.57    3.97
   4   1   5    8.51    3.94
  -4  -1  -5    9.10    3.59
   5   1   5   33.68    4.68
  -5  -1  -5   32.38    5.07
   6   1   5  253.67   10.28
  -6  -1  -5  237.44   10.06
  -7  -1  -5   72.28    7.53
   7   1   5   71.03    7.47
   8   1   5   16.40    7.11
   9   1   5   10.36    8.21
 -12   2   5    5.12    7.92
  11  -2  -5    4.99    6.15
 -11   2   5   -6.49    7.23
 -11   2   5    9.83    7.13
 -10   2   5   -1.32    6.49
 -10   2   5    2.20    6.10
  10  -2  -5   -4.51    5.32
   9  -2  -5    0.09    4.58
  -9   2   5   11.57    6.22
  -9   2   5    1.43    4.59
  -8   2   5    0.87    4.86
  -8   2   5   -3.21    4.40
   8  -2  -5   -1.63    3.77
   7  -2  -5   70.04    5.18
  -7   2   5   62.87    5.71
  -7   2   5   72.76    5.17
  -6   2   5  263.01    9.09
  -6   2   5  274.37    8.24
   6  -2  -5  270.56    8.10
   5  -2  -5   72.25    4.62
  -5   2   5   81.64    5.04
  -5   2   5   81.69    5.67
  -4   2   5 2501.71   39.38
   4  -2  -5 2434.25   38.86
  -4   2   5 2431.88   41.28
   3  -2  -5  118.34    4.55
   3  -2  -5  111.03    3.30
  -3   2   5  110.88    4.98
  -3   2   5  125.44    4.81
   2  -2  -5  319.70    7.45
  -2   2   5  328.56    7.74
   2  -2  -5  327.33    6.92
  -2   2   5  321.00    8.30
   1  -2  -5  209.47    5.46
  -1   2   5  207.81    6.03
  -1   2   5  207.68    6.41
   1  -2  -5  222.63    5.79
   0   2   5  244.23    7.07
   0   2   5  246.62    6.71
   0  -2  -5  242.81    6.46
   0  -2  -5  244.12    6.66
   1   2   5  135.85    5.51
  -1  -2  -5  157.57    5.48
   2   2   5 1476.20   25.88
  -2  -2  -5 1533.69   25.93
  -3  -2  -5  512.75   12.01
   3   2   5  512.19   12.22
  -4  -2  -5  403.32   10.98
   4   2   5  411.04   11.28
   5   2   5   -0.52    4.50
  -5  -2  -5   12.62    4.48
  -6  -2  -5   51.53    6.25
   6   2   5   60.76    6.61
   7   2   5   13.22    6.27
   8   2   5    4.84    7.17
   9   2   5   -1.30    8.11
 -12   3   5    8.81    7.99
 -11   3   5    6.89    7.79
 -11   3   5   -2.12    6.72
 -10   3   5    2.79    6.04
 -10   3   5    0.98    6.38
  10  -3  -5   -1.35    5.41
  -9   3   5    2.36    5.57
   9  -3  -5   -2.72    4.51
  -9   3   5    6.05    5.27
  -8   3   5   10.93    5.41
  -8   3   5   13.15    4.83
   8  -3  -5   19.12    4.41
  -7   3   5  202.05    8.00
  -7   3   5  170.88    8.37
   7  -3  -5  188.59    7.52
   6  -3  -5  436.19   10.53
  -6   3   5  435.32   11.15
  -6   3   5  443.48   12.03
  -5   3   5  437.19   11.35
  -5   3   5  417.66   10.34
   5  -3  -5  422.71    9.87
   4  -3  -5   87.49    4.57
   4  -3  -5   96.47    3.73
  -4   3   5   91.34    5.65
  -4   3   5   99.69    4.86
  -3   3   5  103.18    5.08
   3  -3  -5  114.61    4.67
  -3   3   5  106.60    4.68
   3  -3  -5  106.27    3.80
  -2   3   5  493.59   10.60
   2  -3  -5  519.17   10.54
   2  -3  -5  507.97   10.23
  -2   3   5  524.45   11.44
  -1   3   5 1125.98   19.91
   1  -3  -5 1140.86   19.61
  -1   3   5 1137.75   20.83
   1  -3  -5 1174.49   20.88
   0  -3  -5  136.04    5.43
   0   3   5  133.71    5.53
   0  -3  -5  124.62    4.74
   0   3   5  125.62    5.06
   1   3   5 3180.43   50.43
  -1  -3  -5 3179.17   54.98
  -1  -3  -5 3262.30   50.27
  -2  -3  -5   43.24    3.79
   2   3   5   46.68    4.16
   3   3   5    2.62    3.59
  -3  -3  -5    7.13    3.29
   4   3   5    0.59    4.09
  -4  -3  -5   -7.59    3.49
  -5  -3  -5   35.14    5.29
   5   3   5   33.36    5.64
   6   3   5   20.20    6.09
   7   3   5   36.91    7.41
   8   3   5   19.88    7.99
 -12   4   5    3.40    8.29
 -12   4   5    8.82    8.00
 -11   4   5    6.94    7.12
 -11   4   5    0.76    8.08
 -10   4   5  135.28    9.66
 -10   4   5  118.21    8.89
  -9   4   5   39.98    6.94
   9  -4  -5   19.52    5.01
  -9   4   5   32.89    6.01
  -8   4   5    6.39    4.65
   8  -4  -5    6.25    4.05
  -8   4   5    7.92    5.38
  -7   4   5  101.19    6.97
   7  -4  -5   96.50    5.93
  -7   4   5  103.12    6.64
  -6   4   5   84.05    6.10
  -6   4   5   71.78    5.07
   6  -4  -5   75.40    5.01
  -5   4   5   11.61    4.00
   5  -4  -5   15.81    2.83
  -5   4   5   10.84    3.21
   4  -4  -5    2.76    2.27
   4  -4  -5    1.36    1.98
  -4   4   5    1.16    2.65
  -4   4   5   -2.03    3.27
   3  -4  -5  499.67   11.03
   3  -4  -5  515.96   10.38
  -3   4   5  494.78   11.83
   3  -4  -5  519.25   10.17
  -3   4   5  513.28   10.88
   2  -4  -5  653.99   13.26
  -2   4   5  606.55   13.44
   2  -4  -5  640.32   12.12
  -2   4   5  643.94   12.65
   1  -4  -5  669.94   12.65
  -1   4   5  649.89   13.02
   1  -4  -5  651.24   13.76
  -1   4   5  674.77   13.82
   0   4   5  460.37   10.33
   0  -4  -5  457.94   11.27
   0   4   5  456.06   10.41
   0  -4  -5  481.39   10.17
   1   4   5   78.24    4.97
  -1  -4  -5   81.12    5.62
   1   4   5   76.77    4.81
   2   4   5   60.20    4.77
  -2  -4  -5   62.78    4.35
  -2  -4  -5   64.63    6.14
   3   4   5  296.51    9.56
  -3  -4  -5  300.11    8.97
   4   4   5  123.30    7.58
   5   4   5   83.99    7.06
   6   4   5  136.15    8.90
   7   4   5   12.68    6.97
   8   4   5   -5.59    7.69
 -12   5   5   32.38    9.93
 -12   5   5   34.52    8.66
 -11   5   5    4.42    7.21
 -11   5   5   -1.19    8.29
 -10   5   5   28.82    8.29
 -10   5   5   31.24    6.62
  -9   5   5   40.40    6.90
  -9   5   5   57.65    6.62
   8  -5  -5  107.54    6.71
  -8   5   5  116.33    8.09
  -8   5   5  113.77    7.58
  -7   5   5   96.38    7.14
  -7   5   5  111.89    6.89
   7  -5  -5  103.97    6.11
  -6   5   5  231.13    9.18
   6  -5  -5  189.53    6.87
  -6   5   5  181.54    7.45
  -5   5   5  563.14   14.03
   5  -5  -5  572.73   11.88
   5  -5  -5  559.79   11.72
  -5   5   5  548.80   12.45
   4  -5  -5  413.31    9.07
  -4   5   5  390.87    9.79
  -4   5   5  396.14   10.93
   4  -5  -5  390.31    9.01
   3  -5  -5  119.93    5.54
  -3   5   5  116.46    5.78
   3  -5  -5  117.51    5.07
  -3   5   5  123.27    5.53
   3  -5  -5  122.93    4.72
  -2   5   5  472.94   11.41
  -2   5   5  488.25   10.78
   2  -5  -5  485.68   11.39
   2  -5  -5  485.89    9.87
   1  -5  -5  130.71    4.78
  -1   5   5  126.49    5.31
   1  -5  -5  128.16    6.04
  -1   5   5  129.15    5.79
   0   5   5    5.19    3.32
   0   5   5    5.70    3.14
   0  -5  -5    2.00    2.52
   0  -5  -5    9.61    3.49
  -1  -5  -5    1.96    3.74
   1   5   5    4.41    3.29
   1   5   5   -3.97    3.09
  -1  -5  -5    4.64    2.77
   2   5   5  110.12    6.19
  -2  -5  -5  103.62    5.83
  -2  -5  -5  108.07    7.51
   3   5   5  183.90    7.98
  -3  -5  -5  161.52    9.55
   4   5   5  211.08    9.30
  -4  -5  -5  187.69   11.08
  -5  -5  -5   44.18    8.47
   5   5   5   33.31    6.31
   6   5   5   -0.65    6.21
  -6  -5  -5   -4.20    8.47
  -7  -5  -5   -8.48    9.30
   7   5   5   17.48    7.62
  -8  -5  -5   26.26   11.59
   8   5   5   42.83    9.22
 -12   6   5   -7.64    8.55
 -12   6   5   -0.75    7.61
 -11   6   5   10.71    7.58
 -11   6   5   31.28    8.78
 -10   6   5   27.38    7.72
 -10   6   5   29.73    6.87
  -9   6   5   98.06    7.53
  -9   6   5  102.65    8.66
  -8   6   5    3.35    4.57
  -8   6   5   -2.29    5.46
  -7   6   5  685.99   15.91
  -7   6   5  678.16   17.14
  -6   6   5   37.90    4.89
  -6   6   5   38.64    5.69
   5  -6  -5   21.57    3.45
  -5   6   5   20.69    3.83
   5  -6  -5   21.92    3.03
  -5   6   5   14.39    4.69
  -4   6   5   29.06    3.86
  -4   6   5   33.35    4.77
   4  -6  -5   31.96    3.14
   4  -6  -5   30.12    3.50
  -3   6   5  332.71    9.93
   3  -6  -5  345.24    9.04
   3  -6  -5  342.70    9.79
  -3   6   5  360.61    9.13
   3  -6  -5  356.95    8.02
  -2   6   5   14.55    3.16
  -2   6   5   14.10    3.87
   2  -6  -5   16.57    2.53
   2  -6  -5   19.37    3.65
   1  -6  -5  508.13   10.20
   1  -6  -5  482.37   12.23
  -1   6   5  474.95   10.94
  -1   6   5  482.20   11.63
   0   6   5   24.06    3.74
   0   6   5   24.76    3.56
   0  -6  -5   23.72    4.72
   1   6   5  176.45    7.48
  -1  -6  -5  179.60    8.46
   1   6   5  200.86    7.00
   2   6   5   69.26    5.77
  -2  -6  -5   71.34    6.89
   3   6   5  215.19    8.87
  -3  -6  -5  204.29   10.86
   4   6   5   59.33    6.78
  -4  -6  -5   65.77    8.75
  -5  -6  -5    1.13    7.90
   5   6   5    3.24    6.01
   6   6   5   25.35    7.15
  -6  -6  -5   32.99    9.90
  -7  -6  -5   18.55   11.28
   7   6   5   24.80    8.23
 -12   7   5    5.18    7.99
 -12   7   5   -1.49    9.11
 -11   7   5   15.19    8.51
 -11   7   5    3.82    6.84
 -10   7   5    3.32    6.50
 -10   7   5    8.18    7.46
  -9   7   5  100.00    7.91
  -9   7   5  103.36    8.40
  -8   7   5   42.89    6.98
  -8   7   5   58.94    6.15
  -7   7   5   20.27    5.86
  -7   7   5   17.71    5.00
  -6   7   5    6.81    5.05
   6  -7  -5   11.00    3.77
  -6   7   5   16.94    4.22
  -5   7   5   81.89    5.48
   5  -7  -5   77.58    5.09
  -5   7   5   82.52    6.57
  -4   7   5  487.06   11.59
  -4   7   5  506.19   13.21
   4  -7  -5  507.41   13.16
   4  -7  -5  494.51   11.77
   3  -7  -5  178.64    7.22
   3  -7  -5  182.27    7.92
  -3   7   5  186.14    6.90
  -3   7   5  180.22    7.73
  -2   7   5  895.08   17.49
  -2   7   5  918.39   18.67
   2  -7  -5  937.01   19.69
  -1   7   5  183.23    6.72
   1  -7  -5  178.09    8.31
  -1   7   5  198.97    7.59
   0   7   5   46.15    4.71
   0   7   5   45.35    4.60
   0  -7  -5   49.65    5.67
  -1  -7  -5   10.40    5.17
   1   7   5    6.11    3.70
   1   7   5   -0.12    4.09
  -2  -7  -5   -0.89    5.67
   2   7   5    6.11    4.32
  -3  -7  -5   99.28    9.19
   3   7   5  101.26    7.08
   4   7   5   58.22    7.14
  -4  -7  -5   41.90    8.66
   5   7   5    6.24    6.21
  -5  -7  -5    9.04    9.20
  -6  -7  -5   17.86    9.98
   6   7   5    5.73    7.05
   7   7   5    6.35    7.91
  -7  -7  -5   -5.43   10.36
 -12   8   5    5.94    9.85
 -12   8   5   -1.22    7.94
 -11   8   5   21.85    9.14
 -11   8   5   12.41    7.13
 -10   8   5   27.54    8.40
 -10   8   5   14.06    6.51
  -9   8   5   -3.17    5.82
  -9   8   5    6.17    6.89
  -8   8   5   21.65    5.38
  -8   8   5   12.15    6.55
  -7   8   5   46.66    6.34
  -7   8   5   50.07    5.53
   7  -8  -5   56.87    5.59
  -6   8   5  102.62    7.64
   6  -8  -5   92.31    6.11
  -6   8   5   85.66    5.94
  -5   8   5    3.04    4.02
  -5   8   5   -5.16    4.73
   5  -8  -5    4.44    3.78
  -4   8   5  531.06   13.93
  -4   8   5  512.96   11.97
   4  -8  -5  519.30   14.07
   4  -8  -5  514.61   12.72
   3  -8  -5  268.41    9.20
  -3   8   5  256.02    8.28
   3  -8  -5  265.83    9.99
  -3   8   5  279.76    9.51
  -2   8   5    6.98    3.72
  -2   8   5   13.20    4.15
   2  -8  -5    9.33    4.95
   1  -8  -5   84.88    6.93
  -1   8   5   56.78    5.21
  -1   8   5   65.63    5.06
   0  -8  -5  248.82   10.46
   0   8   5  259.37    8.74
   0   8   5  258.59    8.61
  -1  -8  -5  114.96    8.45
   1   8   5  104.18    7.05
   2   8   5   42.45    5.99
  -2  -8  -5   41.40    7.86
   3   8   5   76.00    7.33
  -3  -8  -5   84.43    9.29
   4   8   5    8.11    5.92
  -4  -8  -5   12.33    8.28
   5   8   5   48.11    8.30
  -5  -8  -5   42.24   10.91
   6   8   5   -3.19    7.88
  -6  -8  -5    3.49   10.19
 -12   9   5    4.04    9.82
 -12   9   5    0.54    7.85
 -11   9   5   18.27    9.35
 -11   9   5    9.00    7.61
 -10   9   5   -0.81    6.72
 -10   9   5  -14.80    6.52
  -9   9   5    8.50    5.83
  -9   9   5   11.73    7.49
   8  -9  -5   -7.40    4.87
  -8   9   5   -8.66    6.41
  -8   9   5    1.46    5.50
  -7   9   5   20.02    5.33
  -7   9   5   21.09    6.78
   7  -9  -5   12.34    5.09
   6  -9  -5  111.18    7.39
  -6   9   5  107.30    7.27
  -6   9   5  115.28    8.19
   5  -9  -5  160.11    8.09
  -5   9   5  156.40    9.06
  -5   9   5  166.69    7.61
   4  -9  -5   89.21    7.28
  -4   9   5   86.03    6.91
   4  -9  -5   94.92    6.33
  -4   9   5   86.27    5.61
   3  -9  -5   19.67    5.27
  -3   9   5   28.90    4.45
  -3   9   5   20.60    4.92
  -2   9   5   36.76    5.29
   2  -9  -5   32.85    6.23
  -2   9   5   34.12    4.55
  -1   9   5  237.00    8.77
  -1   9   5  217.96    8.23
   1  -9  -5  232.52   10.36
   0   9   5   -5.95    4.08
   0  -9  -5    8.65    5.77
  -1  -9  -5   81.07    8.82
   1   9   5   75.79    6.43
   2   9   5  115.11    7.87
  -2  -9  -5  118.97    9.91
   3   9   5    3.00    6.14
  -3  -9  -5   -2.36    7.51
  -4  -9  -5   12.88    8.96
   4   9   5    9.38    6.38
   5   9   5   27.71    8.22
  -5  -9  -5   26.33   10.36
 -11  10   5    0.48    7.17
 -11  10   5    2.00    9.19
 -10  10   5   28.16    7.65
 -10  10   5   47.29    8.68
  -9  10   5   12.91    8.08
  -9  10   5    9.27    6.49
  -8  10   5    4.10    5.62
  -8  10   5    3.61    7.04
   8 -10  -5    4.57    5.61
   7 -10  -5   39.05    6.08
  -7  10   5   31.44    7.32
  -7  10   5   31.33    5.73
   6 -10  -5    5.23    4.95
  -6  10   5    4.60    4.78
  -6  10   5    6.36    6.05
  -5  10   5    5.52    4.43
  -5  10   5    6.12    5.54
   5 -10  -5    2.26    4.83
   4 -10  -5   20.06    5.36
   4 -10  -5   24.02    6.40
  -4  10   5   22.97    6.10
  -4  10   5   19.08    4.79
   3 -10  -5    5.71    5.93
  -3  10   5    7.78    4.96
  -3  10   5    9.38    4.54
  -2  10   5   11.94    4.74
  -2  10   5    3.65    4.78
   2 -10  -5    3.62    6.15
  -1  10   5  176.77    8.27
   1 -10  -5  175.47   10.11
   0  10   5  151.75    8.30
   0 -10  -5  153.80   10.31
  -1 -10  -5   43.29    8.04
   1  10   5   29.99    5.77
  -2 -10  -5    2.47    8.29
   2  10   5   18.44    6.07
   3  10   5   31.79    6.63
  -3 -10  -5   27.58    9.96
   4  10   5   23.94    7.79
  -4 -10  -5   26.31   10.29
  -5 -10  -5   -8.24    9.81
   5  10   5    2.18    7.33
 -11  11   5    3.31    9.68
 -11  11   5    0.55    7.97
 -10  11   5    8.53    7.26
 -10  11   5    3.67    8.98
  -9  11   5    5.62    6.52
  -9  11   5    3.37    7.95
  -8  11   5   29.24    6.65
  -8  11   5   25.98    8.05
  -7  11   5   51.91    8.32
  -7  11   5   28.53    6.03
   7 -11  -5   38.26    6.70
  -6  11   5    5.08    6.53
   6 -11  -5   11.81    5.70
  -6  11   5   15.87    5.62
  -5  11   5    6.63    6.06
   5 -11  -5    3.22    5.39
  -5  11   5    4.37    5.08
   4 -11  -5    6.35    6.05
  -4  11   5   10.82    6.20
   4 -11  -5    3.66    5.50
  -4  11   5    8.99    4.81
  -3  11   5   79.38    7.02
   3 -11  -5   77.84    8.48
  -3  11   5   78.66    6.23
   2 -11  -5   14.89    6.64
  -2  11   5   17.63    5.52
  -2  11   5   17.51    4.87
   1 -11  -5   -2.88    6.45
  -1  11   5   -2.80    4.68
   0  11   5   19.75    5.57
   0 -11  -5   22.37    7.67
   1  11   5    0.20    5.41
  -1 -11  -5   12.14    7.69
  -2 -11  -5   -1.90    8.10
   2  11   5    0.79    6.21
   3  11   5    3.04    6.76
  -3 -11  -5   -0.10    8.99
   4  11   5    2.32    7.73
  -4 -11  -5   -2.54    9.85
 -10  12   5   -3.02    9.40
 -10  12   5    5.32    7.03
  -9  12   5   26.33    9.13
  -9  12   5   16.08    7.07
  -8  12   5    6.52    8.19
  -8  12   5    1.39    6.18
  -7  12   5   78.00    9.32
   7 -12  -5   68.68    8.03
  -7  12   5   67.43    7.14
  -6  12   5   85.12    8.88
   6 -12  -5   79.74    8.14
  -6  12   5   67.04    7.11
   5 -12  -5  -13.86    5.56
  -5  12   5    1.22    4.83
  -5  12   5   -8.41    6.78
   4 -12  -5   -5.14    6.39
  -4  12   5   -5.24    4.85
  -4  12   5    9.27    6.00
   4 -12  -5   -1.40    6.01
   3 -12  -5   13.26    7.02
  -3  12   5   19.99    6.41
  -3  12   5   15.65    4.94
   2 -12  -5   -5.10    6.61
  -2  12   5    7.22    5.19
  -1  12   5   -7.47    5.20
   1 -12  -5    5.59    7.38
   0 -12  -5   11.01    8.21
   0  12   5    6.09    6.07
  -1 -12  -5    7.69    8.34
   1  12   5  -13.86    5.73
  -2 -12  -5   86.34   11.23
   2  12   5   85.02    8.41
  -3 -12  -5   12.05   10.08
   3  12   5   18.95    8.25
 -10  13   5   -9.00    9.51
 -10  13   5   -3.60    7.35
  -9  13   5   29.65    7.47
  -9  13   5   32.90    9.80
  -8  13   5   12.31    6.61
  -8  13   5   10.43    8.66
  -7  13   5    8.38    8.16
  -7  13   5    3.83    6.34
   7 -13  -5    2.16    7.11
   6 -13  -5   13.97    7.13
  -6  13   5    7.85    6.03
  -6  13   5   14.95    8.35
  -5  13   5   42.50    6.47
   5 -13  -5   51.85    8.06
  -5  13   5   29.16    7.64
  -4  13   5   31.27    6.03
   4 -13  -5   34.08    8.78
  -4  13   5   34.63    7.66
   3 -13  -5    7.05    8.04
  -3  13   5    8.33    5.52
  -2  13   5    7.39    5.84
   2 -13  -5   -4.58    7.42
   1 -13  -5   35.07    9.00
  -1  13   5   37.94    6.61
   0 -13  -5   29.56    9.26
   0  13   5   17.19    6.68
  -1 -13  -5    5.96    9.25
   1  13   5   -3.88    6.82
   2  13   5   11.50    7.31
  -2 -13  -5   -3.13    9.59
  -9  14   5  -13.34    6.99
  -9  14   5    4.86    9.59
  -8  14   5    4.85    7.19
  -8  14   5    5.44    9.18
  -7  14   5   -5.05    8.02
  -7  14   5    0.98    6.44
  -6  14   5   -2.90    8.42
   6 -14  -5    9.01    7.96
  -6  14   5   11.74    6.37
   5 -14  -5    3.38    7.74
  -5  14   5    0.85    5.93
  -5  14   5    4.02    7.87
   4 -14  -5   46.05    9.82
  -4  14   5   47.51    6.76
  -3  14   5   56.04    7.19
   3 -14  -5   43.71    9.19
   2 -14  -5   18.23    8.75
  -2  14   5   17.24    6.82
   1 -14  -5    9.39    8.98
  -1  14   5   12.74    6.65
   0  14   5   13.13    7.34
   0 -14  -5    1.63    9.40
   1  14   5   -4.46    7.20
  -1 -14  -5    6.09    9.94
  -8  15   5    2.34    7.58
  -8  15   5   -8.05    9.90
  -7  15   5   13.54    9.14
  -7  15   5    4.43    7.00
   6 -15  -5   29.32    9.09
  -6  15   5   21.12    7.05
  -6  15   5   32.34    9.68
  -5  15   5   -3.59    6.55
   4 -15  -5    4.81    8.81
  -4  15   5    1.09    6.47
   3 -15  -5    6.50    9.89
  -3  15   5   12.76    6.66
   2 -15  -5   10.09    9.98
  -2  15   5   15.12    6.71
   1 -15  -5   -0.08    9.39
  -1  15   5    2.87    7.38
   0  15   5    4.26    7.82
   0 -15  -5    6.81   11.23
   6 -16  -5   -2.83    9.09
  -6  16   5   -7.15    7.15
  -5  16   5   -4.12    6.96
  -4  16   5    8.97    7.04
   4 -16  -5    4.44    9.31
  -3  16   5   -1.88    7.00
   3 -16  -5   -1.53    9.46
   0 -19   6    4.26   11.10
   0 -19   6   12.76   10.24
   1 -19   6   -0.80    9.53
   1 -19   6   -6.64   10.68
   2 -19   6   37.82   12.15
   2 -19   6   44.23   11.05
   3 -19   6   -5.12    9.58
   4 -19   6    3.48   10.06
  -2 -18   6   -5.71   10.98
  -1 -18   6    2.12   10.92
   0 -18   6    9.02   10.43
   0 -18   6   32.63    9.93
   1 -18   6    7.71   10.88
   1 -18   6   -2.96    8.82
   2 -18   6    5.42   10.40
   2 -18   6    2.22    8.90
   3 -18   6    6.27    9.38
   4 -18   6    3.99    9.31
  -4  18  -6  -13.88    7.21
  -5  18  -6   19.92    9.19
   5 -18   6    7.76   10.23
   6 -18   6    2.11   10.57
  -6  18  -6    6.43    9.66
  -3 -17   6   18.23   11.41
  -2 -17   6   -7.42    9.63
  -1 -17   6    6.93    9.84
   0 -17   6   50.67   10.75
   0 -17   6   40.53    9.44
   1 -17   6  -12.89    8.84
   1 -17   6   -2.48    8.31
   2 -17   6    5.47    8.15
   2 -17   6   11.78    9.50
   3 -17   6   12.74    8.62
  -3  17  -6   26.95    7.07
  -4  17  -6   -9.86    6.95
   4 -17   6   -8.62    8.34
   5 -17   6   60.47   10.82
  -5  17  -6   48.01    9.76
   6 -17   6    2.58   10.03
  -6  17  -6   15.14    8.64
  -7  17  -6    0.05    8.84
  -7  17  -6    4.63    6.51
   5  16  -6   -2.18    6.09
  -5 -16   6   12.67   11.42
  -4 -16   6   15.96   10.93
  -3 -16   6   39.53   11.04
  -2 -16   6   -1.09    9.42
  -1 -16   6   19.17    9.00
  -1 -16   6   14.50    8.22
   0 -16   6   28.52    8.35
   0 -16   6   21.53    9.26
   1 -16   6   -2.49    7.49
   1 -16   6    8.68    8.54
   2 -16   6   63.33    9.25
  -2  16  -6   66.79    7.61
   2 -16   6   84.20   10.65
   3 -16   6   -0.24    7.71
  -3  16  -6   -4.31    6.19
  -4  16  -6   -0.67    6.93
   4 -16   6    2.91    8.37
   5 -16   6    6.68    9.03
  -5  16  -6    7.18    7.65
  -5  16  -6   14.79    4.74
  -6  16  -6   -0.91    5.33
  -6  16  -6   -1.51    7.85
  -7  16  -6    1.76    6.16
  -7  16  -6    4.77    8.82
  -6 -15   6    8.47   12.28
   6  15  -6    7.72    6.78
   5  15  -6   19.49    6.25
  -5 -15   6   11.38   10.65
  -4 -15   6   18.31   10.07
   4  15  -6    4.79    5.00
  -3 -15   6    6.23    9.33
   3  15  -6    8.10    4.21
  -2 -15   6   78.48   10.41
  -1 -15   6  127.27   10.31
  -1 -15   6  110.34   10.92
   0 -15   6   20.73    8.16
   0 -15   6   18.74    7.62
   1 -15   6   -4.94    7.47
   1 -15   6    2.38    6.92
  -2  15  -6  126.45    8.99
   2 -15   6  123.99    9.93
   2 -15   6  139.86   11.05
   3 -15   6   46.61    8.43
  -3  15  -6   41.89    7.37
  -4  15  -6   -5.18    6.19
   4 -15   6    1.76    7.68
  -4  15  -6    5.84    3.74
  -5  15  -6    3.67    4.44
  -5  15  -6    6.27    7.24
  -6  15  -6    2.34    5.34
  -6  15  -6   -5.33    7.57
  -7  15  -6   -3.19    8.25
  -7  15  -6   14.26    6.38
  -8  15  -6   -2.47    7.09
  -8  15  -6   -2.45    9.23
  -6 -14   6    3.05   10.57
   6  14  -6    3.16    6.25
   5  14  -6   26.23    6.16
  -5 -14   6   17.58   10.05
  -4 -14   6    3.06    8.89
   4  14  -6   13.69    4.95
   3  14  -6  102.05    6.22
  -3 -14   6   96.93   10.48
   2  14  -6    6.17    3.38
  -2 -14   6    3.93    7.44
  -1 -14   6   -0.43    6.30
  -1 -14   6    7.09    7.35
   0 -14   6   49.44    7.59
   0 -14   6   44.80    8.15
   1 -14   6   77.15    8.10
   1 -14   6   48.48    8.20
   2 -14   6    6.91    7.17
   2 -14   6   17.38    6.77
   3 -14   6  155.02   10.38
  -3  14  -6  151.84    5.72
  -4  14  -6   56.39    4.77
  -5  14  -6   45.47    5.31
  -6  14  -6    8.69    7.60
  -6  14  -6    2.05    5.04
  -7  14  -6   17.03    8.42
  -7  14  -6   18.31    6.43
  -8  14  -6    2.09    8.87
  -8  14  -6   10.18    6.70
  -7 -13   6   -0.56   11.34
   7  13  -6    5.00    6.96
   6  13  -6   12.89    6.25
  -6 -13   6   10.87   10.66
   5  13  -6    1.99    5.06
  -5 -13   6   -0.04    8.72
  -4 -13   6   17.89    8.62
   4  13  -6   30.98    5.05
   3  13  -6   24.67    4.06
  -3 -13   6   22.75    8.08
   2  13  -6    4.41    3.05
  -2 -13   6   -3.00    6.56
  -2 -13   6   -3.59    6.12
  -1 -13   6   58.89    8.02
   1  13  -6   58.71    3.53
  -1 -13   6   60.41    7.36
   0 -13   6  161.98    9.70
   0 -13   6  168.58   10.35
   0  13  -6  154.57    4.59
   1 -13   6  101.96    8.86
   1 -13   6   75.57    7.66
   2 -13   6  371.15   13.36
  -2  13  -6  363.20    8.03
   2 -13   6  364.69   14.05
  -3  13  -6   25.81    3.44
  -4  13  -6    2.17    3.61
  -5  13  -6   14.41    4.37
  -6  13  -6   58.86    5.91
  -7  13  -6   -0.26    5.41
  -7  13  -6   -7.49    7.51
  -8  13  -6   28.16    6.98
  -8  13  -6    6.00    8.38
  -9  13  -6   10.63    7.74
  -9  13  -6    6.95    9.31
   8  12  -6   -6.40    6.86
  -8 -12   6   -1.81   10.32
  -7 -12   6    1.43   10.53
   7  12  -6    0.06    6.03
  -6 -12   6   53.83    9.89
   6  12  -6   40.56    6.09
  -5 -12   6   14.77    8.05
   5  12  -6    4.91    5.07
  -4 -12   6    6.88    7.23
   4  12  -6    4.53    4.08
  -3 -12   6   -4.28    6.60
   3  12  -6   -0.35    3.38
  -2 -12   6   44.15    7.29
   2  12  -6   42.75    3.75
  -2 -12   6   40.24    6.59
   1  12  -6  163.04    5.37
  -1 -12   6  160.60    9.67
  -1 -12   6  159.73    9.30
   0 -12   6   17.69    5.49
   0 -12   6   31.69    6.41
   0  12  -6   30.06    2.65
   1 -12   6  165.28    9.43
   1 -12   6  174.85    9.79
  -1  12  -6  169.29    4.97
  -2  12  -6   11.77    2.74
   2 -12   6   12.43    5.64
  -3  12  -6   -0.39    2.84
  -4  12  -6  243.60    7.73
  -5  12  -6   85.44    5.86
  -6  12  -6   76.14    6.45
  -7  12  -6   27.97    6.08
  -8  12  -6    6.58    6.16
  -8  12  -6    6.92    8.59
  -9  12  -6   -3.69    8.65
  -9  12  -6    4.46    6.89
   8  11  -6   25.92    7.18
  -8 -11   6   11.38    9.97
   7  11  -6   24.21    6.28
  -7 -11   6   26.02    9.55
   6  11  -6   10.52    5.16
  -6 -11   6   18.96    8.29
  -5 -11   6  153.69   11.07
   5  11  -6  143.09    7.71
  -4 -11   6  114.16    9.48
   4  11  -6   91.77    6.11
   3  11  -6    8.16    3.38
  -3 -11   6    1.85    5.91
  -2 -11   6    4.49    5.59
  -2 -11   6    8.69    5.18
   2  11  -6   12.92    2.88
  -1 -11   6  721.83   17.13
  -1 -11   6  707.72   17.94
   1  11  -6  707.54   12.71
   0  11  -6    8.32    2.21
   0 -11   6    9.31    5.37
   0 -11   6   11.88    4.75
   1 -11   6   39.08    6.17
   1 -11   6   40.95    5.79
  -1  11  -6   39.51    2.87
  -2  11  -6   10.26    2.61
  -3  11  -6   62.92    4.08
  -4  11  -6   28.28    4.01
  -5  11  -6   67.32    5.51
  -6  11  -6   43.52    5.52
  -7  11  -6  -11.00    5.13
  -8  11  -6    7.34    6.42
  -8  11  -6  -19.39    7.51
  -9  11  -6   16.28    7.19
  -9  11  -6   27.54    9.56
  -9 -10   6   24.83   10.76
   9  10  -6   -2.36    6.60
   8  10  -6    4.46    6.80
  -8 -10   6   19.69    9.40
   7  10  -6  -10.61    5.15
  -7 -10   6   -8.13    7.76
   6  10  -6  130.87    7.96
  -6 -10   6  134.50   10.34
  -5 -10   6   -6.95    6.49
   5  10  -6    2.91    4.26
  -4 -10   6   31.29    6.58
   4  10  -6   25.81    4.13
   3  10  -6   83.61    4.90
  -3 -10   6   85.29    7.33
  -2 -10   6  303.43   10.28
  -2 -10   6  305.19   10.88
   2  10  -6  305.07    7.51
  -1 -10   6   16.47    4.58
  -1 -10   6   24.63    5.28
   1  10  -6   16.35    2.43
   0 -10   6  267.19    9.72
   0 -10   6  291.56   10.19
   1 -10   6  136.01    7.90
  -1  10  -6  138.74    4.69
  -2  10  -6   24.34    2.87
  -3  10  -6    4.43    2.77
  -4  10  -6  408.11   10.06
  -5  10  -6   22.51    4.36
  -6  10  -6   11.26    4.86
  -7  10  -6   24.50    5.93
  -8  10  -6   14.36    6.17
  -9  10  -6   -6.10    8.46
  -9  10  -6   -3.40    6.59
 -10  10  -6    5.31    9.63
 -10  10  -6    6.02    7.67
  -9  -9   6    3.73   10.73
   9   9  -6   21.12    6.96
  -8  -9   6    8.82    8.86
   8   9  -6   14.72    6.00
   7   9  -6   11.48    5.30
  -7  -9   6   20.33    8.00
   6   9  -6   22.91    5.07
  -6  -9   6   21.31    7.10
   5   9  -6   38.08    4.57
  -5  -9   6   41.36    6.97
  -4  -9   6  322.24   11.58
   4   9  -6  330.36    8.85
  -3  -9   6  443.75   12.69
   3   9  -6  425.61    9.69
   2   9  -6  180.11    5.65
  -2  -9   6  176.56    8.12
  -2  -9   6  184.31    7.68
  -1  -9   6  465.19   12.58
   1   9  -6  469.06    9.24
  -1  -9   6  477.03   11.96
   0   9  -6   63.07    3.46
   0  -9   6   71.48    5.68
   0  -9   6   71.72    5.23
  -1   9  -6  108.45    4.33
   1  -9   6  120.80    7.01
  -2   9  -6  218.21    6.09
  -3   9  -6   97.81    5.13
  -4   9  -6   33.39    4.03
  -5   9  -6  140.22    6.73
  -6   9  -6    8.50    4.38
  -7   9  -6    3.55    5.05
  -8   9  -6   11.10    6.46
  -9   9  -6   16.40    7.09
  -9   9  -6   21.01    9.03
 -10   9  -6  -13.42    9.51
 -10   9  -6   -5.35    8.01
 -10  -8   6    5.09   11.35
  10   8  -6    0.14    6.85
  -9  -8   6   26.67    9.67
   9   8  -6   11.87    6.58
  -8  -8   6    4.45    8.67
   8   8  -6    7.45    5.55
   7   8  -6   55.42    6.19
  -7  -8   6   56.97    8.95
   6   8  -6   -2.35    4.28
  -6  -8   6   11.02    6.71
  -5  -8   6  119.85    8.19
   5   8  -6  137.72    6.67
   4   8  -6    0.52    2.89
  -4  -8   6   10.42    4.76
   3   8  -6  277.82    7.37
  -3  -8   6  280.14    9.47
  -2  -8   6  198.18    7.57
  -2  -8   6  208.41    7.89
   2   8  -6  202.98    5.73
  -1  -8   6   43.75    4.51
  -1  -8   6   39.44    4.18
   1   8  -6   39.01    2.74
   0  -8   6   15.18    3.83
   0   8  -6   17.87    2.27
  -1   8  -6 2041.72   32.08
  -2   8  -6  301.22    7.28
  -3   8  -6  460.18   10.24
  -4   8  -6  145.23    6.43
  -5   8  -6    3.66    3.67
  -6   8  -6   31.26    5.05
  -7   8  -6   55.40    6.24
  -8   8  -6   27.34    6.42
  -9   8  -6    6.17    8.38
  -9   8  -6    4.66    6.86
 -10   8  -6  -10.62    8.58
 -10   8  -6    6.59    7.89
 -10  -7   6   16.36   10.14
  10   7  -6   16.37    7.15
  -9  -7   6   -6.41    8.51
   9   7  -6   -7.33    5.61
  -8  -7   6    2.59    7.62
   8   7  -6   12.39    5.47
  -7  -7   6    0.84    6.39
   7   7  -6    7.71    4.52
  -6  -7   6    5.50    5.61
   6   7  -6    1.74    4.00
  -5  -7   6   23.11    5.29
   5   7  -6   17.73    3.55
  -4  -7   6  533.24   13.56
   4   7  -6  540.86   11.64
  -3  -7   6   30.42    4.55
   3   7  -6   25.53    2.96
  -2  -7   6  233.36    7.68
   2   7  -6  239.69    6.06
  -2  -7   6  233.34    7.33
  -1  -7   6  340.64    8.92
  -1  -7   6  343.27    9.21
   1   7  -6  352.21    7.45
   0   7  -6  640.77   11.56
   0  -7   6  620.80   13.84
  -1   7  -6   11.64    2.32
  -2   7  -6  110.51    4.64
   3  -7   6  344.94    7.97
  -3   7  -6  329.06    8.42
  -4   7  -6   -0.25    2.90
  -5   7  -6   -0.39    3.53
  -6   7  -6  220.97    8.91
  -7   7  -6   11.20    5.34
  -8   7  -6   30.67    6.57
  -9   7  -6    4.66    7.40
  -9   7  -6    9.23    8.09
 -10   7  -6    3.99    9.46
 -10   7  -6   -0.49    7.70
  11   6  -6   10.07    7.54
 -11  -6   6   10.36   11.71
 -10  -6   6   14.52    9.49
  10   6  -6   -2.02    6.54
   9   6  -6   54.23    6.95
  -9  -6   6   56.13    9.49
  -8  -6   6    3.96    7.12
   8   6  -6   -4.45    4.75
  -7  -6   6   -2.14    6.44
   7   6  -6    4.59    4.50
   6   6  -6  146.46    6.81
  -6  -6   6  131.77    8.64
   5   6  -6  328.20    9.07
  -5  -6   6  336.01   10.77
  -4  -6   6  184.89    7.44
  -4  -6   6  178.00    5.66
   4   6  -6  191.92    6.47
   3   6  -6  685.35   13.04
  -3  -6   6  676.48   14.59
  -3  -6   6  671.87   12.14
  -2  -6   6   56.46    3.73
  -2  -6   6   60.67    4.22
   2   6  -6   57.66    3.47
  -1  -6   6  223.24    6.61
  -1  -6   6  219.21    6.79
   1   6  -6  227.48    5.75
   0   6  -6  406.81    8.51
   0  -6   6  415.64   10.07
  -1   6  -6 1792.43   28.93
   1  -6   6 1821.49   28.51
  -2   6  -6   33.01    3.00
   2  -6   6   34.19    2.92
  -3   6  -6  203.05    6.61
   3  -6   6  211.50    6.48
   4  -6   6  518.14   11.78
  -4   6  -6  531.87   12.09
   5  -6   6  194.42    7.75
  -5   6  -6  177.63    7.72
  -6   6  -6   35.71    5.36
  -7   6  -6   -2.62    4.96
  -8   6  -6   41.29    6.88
  -9   6  -6    6.15    8.34
  -9   6  -6   -3.56    7.43
 -10   6  -6   -2.84    7.76
 -11  -5   6   24.43   10.46
  11   5  -6    3.48    7.25
  10   5  -6    6.36    6.52
   9   5  -6    2.07    5.97
   8   5  -6    2.83    4.63
   7   5  -6  348.62   10.65
   6   5  -6  292.30    9.05
  -6  -5   6  293.85    8.62
  -6  -5   6  298.87   10.34
  -6  -5   6  302.35    8.43
  -5  -5   6   48.69    3.88
  -5  -5   6   60.25    4.35
   5   5  -6   46.74    4.05
  -5  -5   6   52.07    5.35
  -4  -5   6  411.37    9.56
  -4  -5   6  405.02    9.07
  -4  -5   6  410.22   10.49
   4   5  -6  409.04    9.41
  -3  -5   6    7.16    2.08
  -3  -5   6    7.83    2.82
   3   5  -6   11.77    2.39
  -2  -5   6  313.92    6.95
   2   5  -6  328.14    7.44
  -2  -5   6  337.31    7.62
  -2  -5   6  330.43    7.99
  -1  -5   6  512.81    9.62
  -1  -5   6  518.63   10.79
   1   5  -6  503.11    9.95
   0   5  -6  374.13    8.13
   0  -5   6  388.74    7.86
  -1   5  -6  693.76   12.89
   1  -5   6  676.66   12.56
  -2   5  -6   65.11    4.12
   2  -5   6   69.45    4.08
  -3   5  -6   53.41    3.95
   3  -5   6   49.67    3.85
   4  -5   6   77.05    4.75
  -4   5  -6   69.25    4.83
  -5   5  -6   18.87    4.26
   5  -5   6   10.77    3.91
   6  -5   6  299.81   10.21
  -6   5  -6  301.48   10.54
  -7   5  -6   36.80    6.17
  -8   5  -6    6.19    6.32
  -9   5  -6   31.42    7.96
  -9   5  -6   29.70    8.86
 -10   5  -6   -5.69    8.55
  11   4  -6    1.61    7.27
  10   4  -6   63.49    7.74
   9   4  -6   37.10    6.28
   8   4  -6  169.48    8.53
  -7  -4   6   76.88    5.52
   7   4  -6   68.59    5.65
  -7  -4   6   76.58    5.90
   6   4  -6  149.77    6.82
  -6  -4   6  151.66    6.54
  -6  -4   6  161.52    6.69
   5   4  -6  371.33    9.56
  -5  -4   6  381.48   10.39
  -5  -4   6  380.79    9.51
  -5  -4   6  391.30    9.49
  -4  -4   6  102.01    5.16
   4   4  -6   97.10    4.83
  -4  -4   6  102.98    4.84
  -4  -4   6  102.47    5.07
   3   4  -6  466.19    9.70
  -3  -4   6  441.77   10.14
  -3  -4   6  457.79    9.55
  -3  -4   6  462.71    9.90
   2   4  -6 2739.67   42.44
  -2  -4   6 2724.14   42.66
  -2  -4   6 2739.52   45.22
  -2  -4   6 2712.60   42.16
  -1  -4   6   29.12    2.45
   1   4  -6   25.22    2.50
  -1  -4   6   29.09    2.49
   0   4  -6  828.51   14.48
   0  -4   6  787.89   14.21
   1  -4   6  102.41    4.22
  -1   4  -6  106.66    4.37
   2  -4   6   83.42    4.35
  -2   4  -6   86.72    4.86
  -3   4  -6  796.04   15.69
   3  -4   6  797.12   15.51
  -4   4  -6  143.33    6.58
   4  -4   6  137.07    6.39
   5  -4   6   18.64    4.25
  -5   4  -6   24.95    4.38
   6  -4   6   86.12    6.53
  -6   4  -6   86.26    6.70
   7  -4   6    2.16    5.28
  -7   4  -6    6.06    5.52
  -8   4  -6   -4.95    6.18
  -9   4  -6    0.64    7.11
 -10   4  -6   -2.97    8.24
  12   3  -6    4.43    7.95
  11   3  -6    0.49    7.09
  10   3  -6    5.27    6.19
   9   3  -6   -2.96    5.14
  -8  -3   6  233.47    8.86
  -8  -3   6  223.81    9.29
   8   3  -6  215.05    9.30
  -7  -3   6   77.50    5.67
   7   3  -6   77.72    5.71
  -7  -3   6   74.44    5.59
   6   3  -6  101.67    6.01
  -6  -3   6  111.12    5.97
  -6  -3   6  110.38    6.03
  -5  -3   6  483.96   11.03
  -5  -3   6  492.32   11.29
   5   3  -6  493.23   11.16
  -4  -3   6 1561.42   27.29
  -4  -3   6 1573.71   27.64
  -4  -3   6 1582.69   26.31
   4   3  -6 1553.13   26.30
  -3  -3   6  776.05   14.75
  -3  -3   6  819.79   14.80
   3   3  -6  825.71   14.93
  -3  -3   6  831.34   15.91
  -2  -3   6   52.26    3.17
   2   3  -6   49.61    3.15
  -2  -3   6   41.73    2.53
  -2  -3   6   46.79    3.56
  -2  -3   6   41.97    2.50
   1   3  -6  152.75    4.72
  -1  -3   6  148.27    4.83
   0   3  -6  673.56   12.60
   0  -3   6  672.59   12.61
   1  -3   6    7.11    2.27
  -1   3  -6    9.56    2.30
  -2   3  -6    3.40    2.44
   2  -3   6    0.98    2.41
  -3   3  -6 2052.93   34.17
   3  -3   6 2050.45   34.03
  -4   3  -6    5.21    3.45
   4  -3   6    2.60    3.27
   5  -3   6  114.36    6.94
  -5   3  -6  104.53    6.85
   6  -3   6   -0.10    4.64
  -6   3  -6    2.52    4.20
  -7   3  -6   -0.30    5.49
   7  -3   6    8.89    5.71
  -8   3  -6   20.81    7.19
   8  -3   6   53.36    7.88
  -9   3  -6   11.60    7.75
  12   2  -6   -7.57    7.32
  11   2  -6   -0.17    6.93
  10   2  -6    9.40    6.22
  -9  -2   6   16.42    5.59
   9   2  -6   21.96    5.56
  -8  -2   6   10.05    4.86
  -8  -2   6   -0.07    4.66
   8   2  -6   -0.06    4.31
  -7  -2   6  199.15    8.18
  -7  -2   6  203.96    7.89
   7   2  -6  177.86    7.80
   6   2  -6    7.66    3.32
  -6  -2   6   14.16    3.92
  -6  -2   6   10.94    3.53
  -5  -2   6  432.20   10.28
   5   2  -6  423.61   10.17
  -5  -2   6  426.78   10.59
  -4  -2   6  393.29    9.65
   4   2  -6  400.20    9.28
  -4  -2   6  398.34    9.28
  -3  -2   6  484.67   10.16
  -3  -2   6  496.77   10.91
  -3  -2   6  497.35    9.13
   3   2  -6  458.40   10.00
   2   2  -6 2355.43   36.82
  -2  -2   6 2338.99   38.81
  -2  -2   6 2298.22   36.67
   1   2  -6  783.18   14.30
  -1  -2   6  780.64   15.44
  -1  -2   6  793.51   14.34
   0  -2   6  793.78   14.47
   0   2  -6  784.69   14.48
  -1   2  -6 1118.78   19.72
   1  -2   6 1129.76   19.73
   2  -2   6  368.79    9.07
  -2   2  -6  362.99    9.05
   3  -2   6  186.35    6.91
  -3   2  -6  181.14    7.05
   4  -2   6   -1.82    3.37
  -4   2  -6   -2.12    3.34
  -5   2  -6   53.18    5.51
   5  -2   6   57.40    5.49
   6  -2   6   89.15    6.92
  -6   2  -6   85.24    6.85
  -7   2  -6   -4.92    5.58
   7  -2   6    1.48    5.56
  -8   2  -6   43.95    7.64
   8  -2   6   37.74    7.36
  -9   2  -6   -7.27    7.19
   9  -2   6   15.33    7.96
  12   1  -6    5.74    7.48
  11   1  -6    0.31    6.73
  10   1  -6   62.02    7.31
 -10  -1   6   73.81    8.40
   9   1  -6   -0.15    4.89
  -9  -1   6   -0.58    5.28
  -9  -1   6    7.72    5.95
   8   1  -6   16.08    4.62
  -8  -1   6   15.45    5.04
  -8  -1   6   11.66    5.07
  -7  -1   6   17.25    4.42
   7   1  -6   23.36    4.11
  -7  -1   6    6.88    4.46
  -6  -1   6    0.50    3.83
   6   1  -6    8.06    3.25
  -6  -1   6   -1.53    3.22
  -5  -1   6  891.12   16.84
   5   1  -6  832.58   16.42
  -5  -1   6  853.98   17.29
  -4  -1   6  175.25    6.52
   4   1  -6  193.60    6.18
  -4  -1   6  176.52    6.21
  -3  -1   6  268.65    6.95
  -3  -1   6  246.53    7.36
   3   1  -6  241.71    6.60
   2   1  -6 2384.29   37.36
  -2  -1   6 2351.29   37.31
  -2  -1   6 2349.17   39.32
  -1  -1   6 1286.20   21.72
  -1  -1   6 1260.06   22.89
   1   1  -6 1299.42   21.67
   0  -1   6  165.13    5.33
   0   1  -6  166.21    5.40
   1  -1   6 1412.21   24.04
  -1   1  -6 1406.75   24.02
   2  -1   6    2.30    2.77
  -2   1  -6    4.50    2.42
   3  -1   6 1120.16   21.11
  -3   1  -6 1143.65   21.23
  -4   1  -6  119.58    6.81
   4  -1   6  126.67    6.82
  -5   1  -6   37.21    5.34
   5  -1   6   41.19    5.38
  -6   1  -6  314.90   11.49
   6  -1   6  306.69   11.44
   7  -1   6   -6.40    5.82
  -7   1  -6    2.23    5.85
   8  -1   6   11.46    7.21
  -8   1  -6    9.21    7.05
   9  -1   6    2.14    8.01
  -9   1  -6    2.21    8.10
  12   0  -6   19.64    8.45
  11   0  -6   22.56    7.25
 -11   0   6   16.10    7.36
 -10   0   6    9.45    6.35
 -10   0   6   23.92    6.71
  10   0  -6   16.84    6.05
  -9   0   6   54.18    6.63
   9   0  -6   53.57    6.31
  -9   0   6   62.96    6.59
   8   0  -6   53.60    5.65
  -8   0   6   50.26    5.88
  -8   0   6   42.05    5.97
  -7   0   6   28.03    4.84
   7   0  -6   34.86    4.37
  -7   0   6   38.94    4.88
  -6   0   6   49.46    4.70
   6   0  -6   50.84    4.48
  -6   0   6   58.05    5.04
  -5   0   6 1167.10   21.05
  -5   0   6 1140.08   21.87
   5   0  -6 1151.61   20.68
  -4   0   6   29.14    3.29
  -4   0   6   25.47    3.65
   4   0  -6   29.55    3.06
   3   0  -6   39.60    3.05
  -3   0   6   36.32    3.22
  -3   0   6   38.55    3.77
  -2   0   6  296.80    7.50
  -2   0   6  292.89    8.10
   2   0  -6  304.15    7.22
  -1   0   6  629.37   12.45
  -1   0   6  635.45   13.20
   1   0  -6  634.77   11.26
   1   0  -6  625.04   12.29
   0   0   6 2350.48   37.37
   0   0  -6 2297.16   37.18
   0   0   6 2348.56   39.07
   1   0   6  551.25   11.68
  -1   0  -6  547.29   11.62
  -2   0  -6  330.65    8.96
   2   0   6  337.83    9.04
   3   0   6  430.23   10.98
  -3   0  -6  420.04   10.85
   4   0   6    9.14    4.08
  -4   0  -6    7.41    3.92
   5   0   6    1.79    4.53
  -5   0  -6   -3.48    4.27
  -6   0  -6  111.38    7.78
   6   0   6  102.09    7.85
  -7   0  -6   -1.16    5.86
   7   0   6   -1.77    6.23
  -8   0  -6   63.20    8.41
   8   0   6   67.93    8.89
   9   0   6   -3.14    7.96
  12  -1  -6    9.77    7.33
 -12   1   6   -3.40    7.90
 -11   1   6   26.16    7.51
  11  -1  -6   18.43    6.97
  10  -1  -6   19.05    5.88
 -10   1   6   16.64    6.49
 -10   1   6   36.99    7.33
   9  -1  -6   59.22    6.27
  -9   1   6   54.89    6.77
  -9   1   6   57.11    7.29
   8  -1  -6  146.97    7.77
  -8   1   6  141.67    8.06
  -8   1   6  146.33    8.22
  -7   1   6  599.45   14.67
  -7   1   6  607.59   14.15
   7  -1  -6  595.83   13.60
  -6   1   6   22.34    4.40
   6  -1  -6   20.68    3.68
  -6   1   6   17.53    3.51
   5  -1  -6   47.60    3.82
  -5   1   6   40.97    4.06
  -5   1   6   36.19    4.36
  -4   1   6   24.14    3.44
   4  -1  -6   23.63    2.96
  -4   1   6   21.88    2.93
  -3   1   6  102.24    4.82
  -3   1   6  112.57    5.60
   3  -1  -6  106.73    4.47
   2  -1  -6  335.93    7.80
  -2   1   6  334.88    8.80
   2  -1  -6  335.10    6.42
  -2   1   6  317.62    7.94
   1  -1  -6    9.72    2.29
   1  -1  -6   10.05    1.76
  -1   1   6    9.90    2.59
  -1   1   6    8.97    2.90
   0   1   6 2744.94   44.08
   0   1   6 2831.67   46.09
   1   1   6  197.71    6.71
  -1  -1  -6  199.81    6.55
   2   1   6   22.36    3.31
  -2  -1  -6   26.95    3.56
   3   1   6   50.48    4.80
  -3  -1  -6   61.74    4.92
   4   1   6  411.64   11.81
  -4  -1  -6  435.94   11.77
  -5  -1  -6  187.19    8.74
   5   1   6  209.71    9.36
  -6  -1  -6   61.62    6.73
   6   1   6   47.20    6.88
  -7  -1  -6    3.50    6.11
   7   1   6    9.80    6.68
   8   1   6   29.19    8.05
   9   1   6    4.18    8.64
 -12   2   6  -15.32    7.43
 -11   2   6    9.06    7.00
  11  -2  -6    6.35    6.65
 -11   2   6    7.27    7.16
  10  -2  -6   44.47    6.61
 -10   2   6   61.98    7.60
 -10   2   6   51.11    7.51
  -9   2   6  129.18    8.71
   9  -2  -6  125.17    8.07
  -9   2   6  132.13    8.86
  -8   2   6   62.63    6.69
   8  -2  -6   78.41    5.89
  -8   2   6   81.10    6.43
   7  -2  -6  260.18    8.65
  -7   2   6  255.93    9.68
  -7   2   6  251.66    9.14
  -6   2   6  355.27    9.95
   6  -2  -6  355.57    9.59
  -6   2   6  344.06   10.67
   5  -2  -6  819.66   16.02
  -5   2   6  826.73   16.57
  -5   2   6  839.16   17.54
  -4   2   6  350.67    8.93
  -4   2   6  358.53    9.73
   4  -2  -6  358.01    8.82
   4  -2  -6  372.32    6.84
  -3   2   6  555.03   11.51
   3  -2  -6  524.29   10.99
  -3   2   6  526.22   12.08
  -2   2   6 1236.79   22.78
   2  -2  -6 1233.81   21.32
   2  -2  -6 1246.97   21.45
  -2   2   6 1238.07   21.71
   1  -2  -6   28.96    2.60
   1  -2  -6   22.50    2.75
  -1   2   6   27.73    2.89
  -1   2   6   20.44    3.41
   0   2   6    2.61    2.89
   0  -2  -6   -4.36    2.30
   0   2   6   -3.98    2.48
   0  -2  -6   -1.21    2.26
  -1  -2  -6  392.41    9.57
   1   2   6  382.95    9.79
  -2  -2  -6   86.64    5.42
   2   2   6   86.01    5.67
   3   2   6  174.93    7.70
  -3  -2  -6  172.19    7.32
  -4  -2  -6    9.42    4.24
   4   2   6    0.09    4.35
  -5  -2  -6   45.77    5.85
   5   2   6   35.17    5.91
   6   2   6   -0.04    5.86
   7   2   6    0.08    6.65
   8   2   6   -4.17    7.57
 -12   3   6    3.58    8.58
 -12   3   6   11.20    8.13
 -11   3   6    8.03    7.06
 -11   3   6   17.72    8.21
 -10   3   6   16.15    6.57
 -10   3   6   10.15    7.42
  10  -3  -6   16.30    5.71
  -9   3   6   45.82    7.09
  -9   3   6   42.73    6.30
   9  -3  -6   58.67    6.08
   8  -3  -6  170.00    7.95
  -8   3   6  162.62    8.59
  -8   3   6  155.46    9.09
  -7   3   6   45.40    5.16
  -7   3   6   64.40    6.13
   7  -3  -6   59.23    4.94
  -6   3   6   18.84    3.98
   6  -3  -6   16.21    3.46
  -6   3   6   15.36    4.76
   5  -3  -6  806.35   14.13
  -5   3   6  806.52   17.43
   5  -3  -6  791.62   15.59
  -5   3   6  809.00   16.24
  -4   3   6  611.87   13.01
  -4   3   6  608.56   14.11
   4  -3  -6  627.80   12.58
   4  -3  -6  609.62   11.13
  -3   3   6   26.57    3.30
   3  -3  -6   33.67    2.95
  -3   3   6   27.61    3.56
   3  -3  -6   28.44    2.73
   2  -3  -6 1745.20   29.38
  -2   3   6 1663.09   29.83
   2  -3  -6 1699.75   28.07
  -2   3   6 1660.95   28.37
   1  -3  -6    0.42    2.46
  -1   3   6   -1.08    2.55
   1  -3  -6    4.52    2.28
  -1   3   6    0.99    2.89
   0   3   6  521.51   11.65
   0  -3  -6  514.30   11.89
   0  -3  -6  516.38   11.23
   0   3   6  528.35   11.74
   1   3   6  106.07    5.70
  -1  -3  -6  103.66    6.15
  -2  -3  -6   76.71    4.86
   2   3   6   73.57    5.37
   3   3   6  425.96   11.83
  -3  -3  -6  440.15   11.51
   4   3   6   12.35    5.05
  -4  -3  -6    9.82    4.66
   5   3   6   30.17    6.16
   6   3   6   49.21    7.42
   7   3   6    7.61    6.95
   8   3   6   45.91    9.16
 -12   4   6    6.24    8.07
 -12   4   6    6.25    8.56
 -11   4   6    7.00    7.09
 -11   4   6    5.82    8.23
 -10   4   6   17.23    6.45
 -10   4   6    8.56    7.05
  -9   4   6   14.86    5.56
   9  -4  -6   16.42    5.04
  -9   4   6   16.02    6.50
  -8   4   6   21.05    5.12
  -8   4   6   19.75    5.92
   8  -4  -6   29.71    4.76
  -7   4   6  104.10    7.30
   7  -4  -6   91.94    5.69
  -7   4   6   99.73    6.55
  -6   4   6  332.98   10.90
   6  -4  -6  323.39    9.24
  -6   4   6  302.87    9.65
  -5   4   6   58.19    4.75
   5  -4  -6   56.43    4.18
   5  -4  -6   66.61    4.03
  -5   4   6   65.34    5.69
   4  -4  -6  527.24   10.33
  -4   4   6  508.65   12.86
   4  -4  -6  517.64   11.08
  -4   4   6  516.49   11.74
  -3   4   6  579.01   13.60
   3  -4  -6  606.34   12.50
  -3   4   6  578.71   12.53
   3  -4  -6  586.11   11.91
   2  -4  -6  684.51   14.09
  -2   4   6  659.78   13.82
   2  -4  -6  697.86   13.39
  -2   4   6  691.65   14.81
   1  -4  -6    4.02    2.86
   1  -4  -6    5.35    2.41
  -1   4   6    4.49    2.89
  -1   4   6    4.38    3.21
   0  -4  -6  321.11    8.42
   0  -4  -6  318.20    9.33
   0   4   6  315.10    8.85
   0   4   6  335.84    9.23
   1   4   6  172.87    7.01
  -1  -4  -6  167.17    7.52
  -1  -4  -6  177.62    6.74
  -2  -4  -6   33.80    4.02
  -2  -4  -6   35.10    5.48
   2   4   6   24.10    4.41
   3   4   6   62.35    5.86
  -3  -4  -6   71.91    5.63
  -3  -4  -6   70.12    7.59
   4   4   6   33.88    5.70
   5   4   6  151.86    9.32
   6   4   6    8.29    6.53
   7   4   6   13.79    7.50
 -12   5   6   10.62    8.58
 -12   5   6  -13.41    7.61
 -11   5   6   33.18    9.17
 -11   5   6   17.20    7.47
 -10   5   6   68.34    8.81
 -10   5   6   61.14    7.60
  -9   5   6    5.28    5.48
  -9   5   6    3.64    6.48
  -8   5   6    2.66    5.63
  -8   5   6   -5.12    4.45
   7  -5  -6   11.82    4.08
  -7   5   6   20.81    4.67
  -7   5   6   19.57    5.77
  -6   5   6   11.98    4.11
   6  -5  -6   18.25    3.69
  -6   5   6   11.89    4.96
   6  -5  -6   15.02    3.30
   5  -5  -6   95.26    4.79
   5  -5  -6   88.96    5.04
  -5   5   6   98.72    6.58
  -5   5   6   85.44    5.60
   4  -5  -6   86.64    4.82
  -4   5   6   74.89    5.42
   4  -5  -6   83.33    4.65
  -4   5   6   75.67    5.18
   3  -5  -6  103.56    5.26
  -3   5   6   94.42    5.70
   3  -5  -6   87.36    4.84
  -3   5   6   88.28    6.27
   2  -5  -6   73.40    5.04
   2  -5  -6   81.45    4.41
  -2   5   6   72.74    4.69
  -2   5   6   82.29    5.36
   1  -5  -6  150.34    5.64
  -1   5   6  147.40    6.89
  -1   5   6  157.09    6.38
   1  -5  -6  161.44    6.73
   0  -5  -6   46.50    3.86
   0  -5  -6   33.00    4.39
   0   5   6   30.39    3.97
   0   5   6   40.58    4.47
   1   5   6 1080.52   21.01
  -1  -5  -6 1099.53   20.32
  -1  -5  -6 1055.06   22.81
   2   5   6  148.00    7.52
  -2  -5  -6  168.96    8.92
  -3  -5  -6   30.67    7.09
   3   5   6   33.52    5.43
  -4  -5  -6    6.87    7.47
   4   5   6   14.48    5.61
  -5  -5  -6   45.87    9.61
   5   5   6   49.96    7.14
   6   5   6   -0.43    6.74
  -6  -5  -6   14.37    9.52
   7   5   6   25.01    8.25
  -7  -5  -6   16.94   10.59
 -12   6   6   18.01    9.41
 -12   6   6   29.28    8.69
 -11   6   6    4.92    7.02
 -11   6   6    7.15    8.53
 -10   6   6   14.73    7.83
 -10   6   6   16.65    6.41
  -9   6   6   19.88    7.18
  -9   6   6   11.57    5.70
  -8   6   6   65.21    7.63
  -8   6   6   53.13    6.03
  -7   6   6    1.97    4.21
  -7   6   6   -7.75    5.21
   6  -6  -6  126.43    6.07
  -6   6   6  122.75    7.70
  -6   6   6  123.62    6.97
  -5   6   6  332.15   10.77
   5  -6  -6  340.01    8.84
  -5   6   6  340.53    9.83
   4  -6  -6   54.37    4.83
  -4   6   6   56.18    4.86
   4  -6  -6   44.38    4.03
  -4   6   6   54.49    5.64
   4  -6  -6   60.24    3.91
   3  -6  -6  258.63    8.67
  -3   6   6  253.35    8.28
   3  -6  -6  249.84    7.29
  -3   6   6  249.88    9.06
  -2   6   6  146.00    6.71
   2  -6  -6  153.72    7.04
  -2   6   6  170.79    7.42
  -1   6   6   38.51    4.23
  -1   6   6   24.61    4.43
   1  -6  -6   35.76    4.52
   0   6   6  161.33    7.04
   0  -6  -6  160.14    8.22
   0   6   6  170.92    7.57
   1   6   6   15.05    4.39
  -1  -6  -6   13.19    5.05
  -2  -6  -6  145.73    9.07
   2   6   6  144.69    7.82
  -3  -6  -6    2.38    6.84
   3   6   6   -5.53    5.28
   4   6   6   51.41    6.85
  -4  -6  -6   66.82    8.86
   5   6   6   20.63    6.85
  -5  -6  -6   13.28    8.67
  -6  -6  -6   38.80   10.56
   6   6   6   38.70    8.59
   7   6   6   -1.72    7.91
  -7  -6  -6    5.98   10.47
 -12   7   6   15.29    8.38
 -12   7   6   16.80    9.89
 -11   7   6   12.81    7.31
 -11   7   6    8.75    8.85
 -10   7   6   25.52    8.13
 -10   7   6   22.36    6.55
  -9   7   6    9.40    5.75
  -9   7   6   -0.26    7.12
  -8   7   6   99.85    8.63
  -8   7   6   93.87    7.22
  -7   7   6  212.79    9.12
  -7   7   6  236.87   11.10
   7  -7  -6  220.75    8.32
  -6   7   6   -3.32    4.94
   6  -7  -6    7.83    3.63
  -6   7   6   -3.86    4.02
  -5   7   6  169.82    8.84
  -5   7   6  162.96    7.66
   5  -7  -6  154.41    6.81
  -4   7   6    7.03    4.58
   4  -7  -6   15.66    3.75
   4  -7  -6   10.76    4.32
  -4   7   6   10.42    4.00
   3  -7  -6  109.11    6.79
  -3   7   6  105.08    7.05
  -3   7   6  103.16    6.36
   2  -7  -6    1.76    3.86
  -2   7   6    6.23    3.88
  -2   7   6    2.51    4.39
  -1   7   6  115.07    6.77
  -1   7   6  121.97    6.99
   1  -7  -6  118.31    7.59
   0   7   6   20.42    4.75
   0  -7  -6   21.87    5.30
   0   7   6   14.28    4.63
   1   7   6   -2.81    4.26
  -1  -7  -6   -1.32    5.72
   2   7   6  133.51    7.93
  -2  -7  -6  134.06    9.63
   3   7   6   49.49    6.53
  -3  -7  -6   54.58    8.38
  -4  -7  -6   25.74    8.21
   4   7   6   22.09    6.98
   5   7   6    9.33    6.89
  -5  -7  -6   21.42    9.23
  -6  -7  -6    5.34    9.90
   6   7   6   12.97    8.33
 -12   8   6    1.27    7.87
 -12   8   6    0.27   10.41
 -11   8   6    2.52    7.03
 -11   8   6   13.10    9.23
 -10   8   6   16.40    8.22
 -10   8   6   14.70    6.53
  -9   8   6   83.52    7.60
  -9   8   6   81.74    9.33
  -8   8   6    4.43    5.31
  -8   8   6    4.95    6.69
   7  -8  -6  108.14    7.39
  -7   8   6  108.35    8.17
  -7   8   6  112.38    7.20
   6  -8  -6   78.19    5.82
  -6   8   6   74.89    5.93
  -6   8   6   58.59    7.03
   5  -8  -6   29.04    4.63
  -5   8   6   24.25    4.54
  -5   8   6   28.03    5.89
  -4   8   6    4.56    4.12
   4  -8  -6    0.56    3.82
   4  -8  -6    7.04    4.71
  -4   8   6   -6.05    4.98
  -3   8   6  118.11    6.88
  -3   8   6  133.29    7.74
   3  -8  -6  114.57    7.60
   2  -8  -6  142.98    7.95
  -2   8   6  139.35    8.03
  -2   8   6  140.07    7.22
  -1   8   6  147.14    7.70
   1  -8  -6  152.40    8.40
  -1   8   6  146.53    7.52
   0   8   6   18.76    4.98
   0  -8  -6    9.67    6.04
   0   8   6    6.03    4.71
   1   8   6   60.91    6.28
  -1  -8  -6   58.93    7.48
  -2  -8  -6   26.04    7.43
   2   8   6   15.97    5.44
  -3  -8  -6    0.58    7.29
   3   8   6   -5.74    6.16
   4   8   6   23.92    7.13
  -4  -8  -6   18.79    9.50
  -5  -8  -6    2.36    9.50
   5   8   6   18.67    7.48
 -12   9   6    2.42    8.58
 -12   9   6    9.11    9.96
 -11   9   6    9.90    9.40
 -11   9   6    4.37    7.31
 -10   9   6    5.01    8.63
 -10   9   6   -3.86    6.81
  -9   9   6   10.42    6.18
  -9   9   6   11.64    7.85
  -8   9   6   31.55    7.90
  -8   9   6   16.32    5.75
  -7   9   6   64.80    8.07
   7  -9  -6   68.27    6.22
  -7   9   6   48.78    6.16
   6  -9  -6   10.88    4.79
  -6   9   6    6.64    4.93
  -6   9   6    9.82    6.18
  -5   9   6   19.18    5.91
   5  -9  -6   12.18    4.71
  -5   9   6   15.55    4.82
  -4   9   6  121.87    8.29
   4  -9  -6  129.08    8.53
   4  -9  -6  125.51    7.92
  -4   9   6  117.12    7.20
  -3   9   6    8.15    5.01
   3  -9  -6   -1.83    5.16
  -3   9   6    5.99    4.44
  -2   9   6  174.86    8.01
   2  -9  -6  185.12    9.83
  -2   9   6  187.32    8.58
   1  -9  -6   34.31    6.91
  -1   9   6   31.42    5.38
  -1   9   6   39.73    5.80
   0  -9  -6   37.71    6.90
   0   9   6   36.67    5.41
   1   9   6   -2.73    5.16
  -1  -9  -6    3.56    7.11
  -2  -9  -6   47.48    8.56
   2   9   6   46.88    7.02
  -3  -9  -6   -8.18    7.82
   3   9   6    0.06    6.10
  -4  -9  -6   31.43    9.83
   4   9   6   35.72    8.21
   5   9   6   -6.18    7.49
  -5  -9  -6    2.92   10.49
 -11  10   6    6.85    8.13
 -11  10   6    0.69    9.61
 -10  10   6    0.64    8.82
 -10  10   6   -1.26    6.63
  -9  10   6    4.11    6.63
  -9  10   6   12.50    8.22
  -8  10   6    5.32    6.04
  -8  10   6    0.57    7.17
  -7  10   6   24.16    6.09
  -7  10   6   36.78    7.57
  -6  10   6  120.27    7.97
  -6  10   6  128.45    9.45
   6 -10  -6  131.67    8.38
  -5  10   6    8.62    4.90
   5 -10  -6    4.92    4.96
  -5  10   6   14.93    6.73
   4 -10  -6  124.84    9.14
  -4  10   6  107.49    6.83
  -4  10   6  133.06    8.92
  -3  10   6    1.29    5.49
   3 -10  -6    7.24    6.19
  -3  10   6    5.03    4.67
  -2  10   6   -3.31    5.22
   2 -10  -6   13.58    6.10
  -2  10   6    4.29    4.78
  -1  10   6   23.89    5.45
   1 -10  -6   16.18    7.19
   0 -10  -6    4.85    7.20
   0  10   6    4.75    5.33
  -1 -10  -6   63.97    8.88
   1  10   6   49.81    6.95
   2  10   6   29.47    7.08
  -2 -10  -6   18.34    8.48
  -3 -10  -6   37.86    9.62
   3  10   6   28.32    7.88
  -4 -10  -6   -4.75    9.39
   4  10   6    5.48    7.23
 -11  11   6   -1.18    9.99
 -11  11   6    9.63    8.52
 -10  11   6   15.03    9.40
 -10  11   6   28.81    7.55
  -9  11   6    5.22    7.00
  -9  11   6   10.68    8.67
  -8  11   6   -0.87    6.17
  -8  11   6    6.77    7.58
  -7  11   6    9.99    7.34
  -7  11   6   10.83    5.95
  -6  11   6    0.97    6.72
  -6  11   6    9.47    5.53
   6 -11  -6    5.00    5.61
  -5  11   6   31.52    7.09
   5 -11  -6   24.58    6.21
  -5  11   6   23.61    5.52
  -4  11   6   37.25    5.68
  -4  11   6   47.24    7.53
   4 -11  -6   43.27    7.65
  -3  11   6   -4.28    5.17
  -3  11   6    6.40    6.05
   3 -11  -6   -5.15    6.51
   2 -11  -6   12.50    6.78
  -2  11   6    9.46    5.67
   1 -11  -6  130.40   10.06
  -1  11   6  131.37    8.26
   0  11   6    5.21    5.66
   0 -11  -6   16.21    7.71
   1  11   6   26.39    6.79
  -1 -11  -6    7.15    8.03
   2  11   6   -0.97    6.63
  -2 -11  -6   12.33    9.62
  -3 -11  -6   25.34    9.95
   3  11   6    9.44    7.74
 -10  12   6    3.40    7.91
 -10  12   6   23.28   10.31
  -9  12   6   14.60    9.12
  -9  12   6   -3.08    6.50
  -8  12   6    1.64    8.24
  -8  12   6    1.48    6.53
  -7  12   6    4.93    6.10
  -7  12   6    5.11    7.80
   6 -12  -6    4.76    6.28
  -6  12   6    4.96    6.13
  -6  12   6   15.17    7.54
  -5  12   6   14.50    5.67
   5 -12  -6   11.70    6.61
  -5  12   6    9.90    7.00
  -4  12   6   50.63    6.60
   4 -12  -6   51.27    8.05
  -4  12   6   51.82    8.12
  -3  12   6    7.05    5.77
   3 -12  -6   17.74    7.82
   2 -12  -6    9.92    7.30
  -2  12   6   16.27    6.08
  -1  12   6    5.13    5.74
   1 -12  -6   11.37    7.81
   0  12   6    9.59    6.45
   0 -12  -6    6.25    8.30
   1  12   6   16.85    7.26
  -1 -12  -6    4.89    9.19
  -2 -12  -6  -13.06    8.69
   2  12   6    9.51    7.98
 -10  13   6    4.80    7.92
 -10  13   6    2.20    9.81
  -9  13   6   -0.77    9.26
  -9  13   6   -1.92    7.23
  -8  13   6    0.65    6.85
  -8  13   6    1.86    9.48
  -7  13   6   21.05    6.88
  -7  13   6   36.14    9.15
  -6  13   6   14.43    6.64
  -6  13   6   -7.11    8.07
   6 -13  -6   -5.92    6.94
  -5  13   6   20.29    6.10
  -5  13   6   23.27    8.30
   4 -13  -6    7.14    7.42
  -4  13   6   -7.34    7.08
  -4  13   6   11.42    6.17
  -3  13   6    2.07    5.66
   3 -13  -6   -4.92    7.78
  -2  13   6   19.35    6.75
   2 -13  -6    1.10    7.72
   1 -13  -6   20.82    9.65
  -1  13   6   22.19    7.18
   0 -13  -6    6.86    8.97
   0  13   6   -6.28    6.49
   1  13   6   31.39    7.79
  -1 -13  -6   20.41    9.77
  -9  14   6   14.36    8.39
  -9  14   6   23.24   10.55
  -8  14   6   -1.72    6.97
  -8  14   6    1.60    9.88
  -7  14   6   15.42    7.63
  -7  14   6    7.10    9.44
  -6  14   6   -5.58    6.61
  -6  14   6    0.65    8.27
  -5  14   6    4.10    8.31
  -5  14   6    1.59    6.58
   4 -14  -6   12.34    8.92
  -4  14   6    0.09    6.33
  -3  14   6    0.10    6.50
   3 -14  -6   -1.71    8.24
   2 -14  -6   44.28   10.30
  -2  14   6   22.93    7.25
   1 -14  -6   31.46   10.58
  -1  14   6   31.41    7.88
   0  14   6    6.70    7.64
   0 -14  -6   -5.19    9.42
  -7  15   6   -3.79    7.53
  -7  15   6    8.75    9.31
  -6  15   6    7.17    7.18
  -6  15   6    0.26    8.72
  -5  15   6    4.05    7.05
   4 -15  -6   48.32   10.19
  -4  15   6   53.53    7.74
  -3  15   6    5.27    7.07
   3 -15  -6    7.96   10.07
  -2  15   6    8.04    7.51
   2 -15  -6   11.38    9.44
   0 -19   7    8.95   11.08
   0 -19   7    4.48    9.79
   1 -19   7   -4.13   11.71
   1 -19   7    3.21    9.36
   2 -19   7   10.14   10.02
   3 -19   7   -3.96    9.79
   4 -19   7   61.50   11.63
  -2 -18   7    4.47   11.68
  -1 -18   7    8.39   10.81
   0 -18   7   26.12    9.76
   0 -18   7   18.88   10.74
   1 -18   7   31.05   10.84
   1 -18   7   20.11    9.76
   2 -18   7   58.67   10.62
   3 -18   7   -2.57    9.02
   4 -18   7   10.10    9.80
  -4  18  -7    6.12    8.80
  -5  18  -7    0.92    8.54
   5 -18   7  -11.13    9.57
  -4 -17   7    4.12   11.29
  -3 -17   7    3.04   11.81
  -2 -17   7    6.62   11.03
  -1 -17   7   45.66    9.87
  -1 -17   7   33.24   11.10
   0 -17   7   -2.04    8.16
   0 -17   7   -4.31    9.92
   1 -17   7    0.06    9.16
   1 -17   7   -2.92    7.90
   2 -17   7   16.43    8.62
  -3  17  -7   -7.37    7.38
   3 -17   7  -10.87    8.22
   4 -17   7   21.38    9.55
  -4  17  -7    1.68    8.14
   5 -17   7   19.41    9.99
  -5  17  -7    5.52    8.31
  -6  17  -7   -8.28    5.84
  -6  17  -7   -6.93    8.53
  -5 -16   7   -9.10   11.72
   5  16  -7    2.27    6.10
  -4 -16   7   71.32   12.98
  -3 -16   7    3.86    9.90
  -2 -16   7   -1.35    9.67
  -1 -16   7   -6.06    8.44
  -1 -16   7  -12.04    7.27
   0 -16   7   25.50    9.20
   0 -16   7   33.30    8.71
   1 -16   7   19.06    8.76
   1 -16   7    3.17    7.43
   2 -16   7    8.35    7.89
  -2  16  -7    6.04    6.63
  -3  16  -7   -6.72    6.33
   3 -16   7   -6.30    7.77
  -4  16  -7   24.01    7.67
   4 -16   7   11.71    8.67
  -5  16  -7   11.37    8.01
  -5  16  -7   21.18    5.33
  -6  16  -7   -9.68    8.65
  -6  16  -7    4.84    5.42
  -7  16  -7    5.59    9.13
  -7  16  -7   13.16    7.02
   6  15  -7   22.13    6.89
  -6 -15   7   17.45   12.36
  -5 -15   7   -2.56   10.07
   5  15  -7   -7.31    5.70
   4  15  -7   -2.23    5.08
  -4 -15   7   -2.18    9.23
   3  15  -7   -3.18    4.12
  -3 -15   7  -10.94    8.45
  -2 -15   7   14.70    8.78
  -1 -15   7   11.31    7.20
  -1 -15   7   21.41    8.16
   0 -15   7    1.34    6.93
   0 -15   7   10.76    7.97
   1 -15   7  175.76   11.54
   1 -15   7  180.05   12.13
   2 -15   7    1.85    6.97
   3 -15   7    9.01    7.58
  -3  15  -7   17.35    3.91
  -4  15  -7    7.46    4.14
  -5  15  -7   21.64    5.19
  -6  15  -7    9.99    5.85
  -6  15  -7    3.76    7.95
  -7  15  -7    2.04    6.51
  -7  15  -7   14.92    8.70
  -8  15  -7   -1.98    9.25
  -8  15  -7    0.39    7.50
   7  14  -7    9.18    7.26
  -7 -14   7    0.20   11.24
  -6 -14   7    4.91   10.23
   6  14  -7    6.20    6.33
  -5 -14   7   18.87    9.81
   5  14  -7   12.72    5.58
   4  14  -7   40.00    5.49
  -4 -14   7   21.95    9.44
   3  14  -7   99.58    6.42
  -3 -14   7  117.92   10.70
  -2 -14   7   38.16    7.93
   2  14  -7   43.79    4.21
  -2 -14   7   44.61    8.78
  -1 -14   7  274.89   13.17
  -1 -14   7  279.42   12.45
   1  14  -7  279.52    7.39
   0 -14   7   -5.55    6.09
   0 -14   7   -2.17    7.00
   1 -14   7    2.52    6.34
  -1  14  -7    1.25    2.82
   1 -14   7    1.72    6.76
   2 -14   7   -0.68    6.24
  -2  14  -7    1.36    3.15
  -3  14  -7    3.39    3.71
  -4  14  -7    1.76    3.95
  -5  14  -7    2.76    4.85
  -6  14  -7   51.45    6.53
  -7  14  -7    0.68    6.25
  -7  14  -7   -2.47    8.11
  -8  14  -7   20.56    7.25
  -8  14  -7   -2.22    8.84
  -7 -13   7   14.41   11.25
   7  13  -7   10.45    7.12
   6  13  -7    3.71    5.44
  -6 -13   7    0.41    9.32
  -5 -13   7   -2.10    8.53
   5  13  -7   -2.47    5.42
  -4 -13   7   77.38    9.69
   4  13  -7   80.32    5.81
  -3 -13   7   66.46    9.34
   3  13  -7   45.79    4.83
  -2 -13   7    1.94    6.71
  -2 -13   7    2.20    6.14
   2  13  -7    0.14    3.34
   1  13  -7  163.47    5.76
  -1 -13   7  162.85   10.07
  -1 -13   7  153.35   10.23
   0  13  -7    8.21    2.76
   0 -13   7    2.75    5.77
   0 -13   7    2.35    6.38
   1 -13   7   73.96    8.25
   1 -13   7   85.14    7.78
   2 -13   7  165.29   10.18
  -2  13  -7  180.34    6.13
  -3  13  -7   38.38    4.17
  -4  13  -7  207.74    7.78
  -5  13  -7   17.48    4.88
  -6  13  -7    8.92    5.12
  -7  13  -7    4.92    5.89
  -8  13  -7   -1.36    8.95
  -8  13  -7    5.39    6.89
  -8 -12   7   -4.11   11.09
   8  12  -7    0.82    7.12
  -7 -12   7   38.86   11.03
   7  12  -7   29.84    7.20
   6  12  -7   -2.26    5.11
  -6 -12   7   10.08    9.43
  -5 -12   7   47.45    8.95
   5  12  -7   38.83    5.38
  -4 -12   7    4.68    6.93
   4  12  -7   17.22    4.54
   3  12  -7   85.16    5.19
  -3 -12   7   80.87    8.64
   2  12  -7  138.83    5.84
  -2 -12   7  131.51    8.59
  -2 -12   7  127.71    9.31
  -1 -12   7    3.38    5.95
  -1 -12   7   -3.29    5.09
   1  12  -7   -1.08    2.62
   0 -12   7   38.38    7.12
   0  12  -7   39.23    3.26
   0 -12   7   39.76    6.23
   1 -12   7  110.54    7.76
  -1  12  -7  115.07    4.80
   1 -12   7  121.89    9.03
  -2  12  -7  238.42    6.92
  -3  12  -7  123.35    5.95
  -4  12  -7   41.73    4.63
  -5  12  -7   -0.79    4.43
  -6  12  -7   52.08    6.11
  -7  12  -7   14.48    6.13
  -8  12  -7   -7.52    8.53
  -8  12  -7   -3.92    5.99
  -9  12  -7   18.11    8.13
  -9  12  -7   24.38    9.83
  -9 -11   7   18.21   11.19
   9  11  -7    8.80    7.93
  -8 -11   7   23.39   10.05
   8  11  -7   -3.79    6.64
  -7 -11   7    4.14    9.39
   7  11  -7   -2.25    5.69
  -6 -11   7   10.36    8.06
   6  11  -7    3.84    5.18
   5  11  -7    3.42    4.64
  -5 -11   7    8.93    7.21
   4  11  -7    5.59    3.96
  -4 -11   7    8.00    6.43
  -3 -11   7    8.13    6.06
   3  11  -7   -1.20    3.09
   2  11  -7  120.71    5.50
  -2 -11   7  120.07    7.89
  -2 -11   7  120.70    8.41
   1  11  -7    3.15    2.60
  -1 -11   7   -2.14    5.14
  -1 -11   7    8.70    4.89
   0 -11   7  243.23   10.21
   0 -11   7  252.81   10.09
   0  11  -7  251.43    6.56
  -1  11  -7   30.48    3.19
   1 -11   7   28.81    6.19
  -2  11  -7  464.02   10.11
  -3  11  -7   53.48    4.27
  -4  11  -7   47.89    4.88
  -5  11  -7   67.34    5.68
  -6  11  -7    9.91    5.17
  -7  11  -7   68.37    6.85
  -8  11  -7   28.08    7.33
  -9  11  -7   -2.24    9.25
  -9  11  -7    3.20    7.25
  -9 -10   7    3.80   10.60
   9  10  -7    0.08    6.77
   8  10  -7   34.63    7.31
  -8 -10   7   30.66    9.37
   7  10  -7   29.85    5.84
  -7 -10   7   27.08    9.10
   6  10  -7   86.31    6.31
  -6 -10   7   80.78    9.07
   5  10  -7   16.82    4.34
  -5 -10   7   17.37    7.31
  -4 -10   7  218.24   10.32
   4  10  -7  226.57    7.68
   3  10  -7   51.53    4.19
  -3 -10   7   53.61    6.47
  -2 -10   7  176.27    8.42
   2  10  -7  177.98    5.71
  -2 -10   7  186.13    8.72
  -1 -10   7    6.37    4.24
  -1 -10   7    4.63    4.58
   1  10  -7    1.53    2.37
   0 -10   7   12.64    4.40
   0 -10   7    8.92    4.76
  -1  10  -7   31.13    3.19
  -2  10  -7    1.00    2.73
  -3  10  -7   40.52    4.05
  -4  10  -7    8.35    3.67
  -5  10  -7  268.01    9.00
  -6  10  -7   43.36    5.94
  -7  10  -7   71.13    6.96
  -8  10  -7    9.41    6.77
  -9  10  -7    1.37    7.14
  -9  10  -7    8.05    9.13
 -10  -9   7   25.09   11.92
  10   9  -7   28.40    8.55
  -9  -9   7    2.07    9.46
   9   9  -7   -2.87    6.92
  -8  -9   7   10.40    8.54
   8   9  -7    8.54    5.85
  -7  -9   7   49.10    8.27
   7   9  -7   56.42    6.60
  -6  -9   7  184.35   11.14
   6   9  -7  183.24    8.15
  -5  -9   7   25.63    6.42
   5   9  -7   20.30    4.36
  -4  -9   7  171.63    8.76
   4   9  -7  170.10    6.78
  -3  -9   7    8.57    4.61
   3   9  -7    9.49    3.08
  -3  -9   7   10.66    4.28
  -2  -9   7  100.13    6.66
   2   9  -7  109.57    4.60
  -2  -9   7  101.23    6.59
   1   9  -7  662.94   12.60
  -1  -9   7  668.98   14.90
  -1  -9   7  688.61   15.93
   0  -9   7  163.79    8.00
   0   9  -7  172.86    5.55
  -1   9  -7  604.38   11.85
  -2   9  -7   19.11    3.26
  -3   9  -7  451.03   10.53
  -4   9  -7    6.25    3.40
  -5   9  -7   34.08    5.03
  -6   9  -7    8.77    4.73
  -7   9  -7    3.71    5.62
  -8   9  -7   -4.72    5.88
  -9   9  -7    5.95    9.51
  -9   9  -7   -3.55    6.80
  10   8  -7  -10.36    6.73
 -10  -8   7   -5.08   10.56
   9   8  -7    9.10    6.33
  -9  -8   7    7.36    8.96
   8   8  -7   68.42    7.52
  -8  -8   7   86.81    9.65
   7   8  -7    8.27    4.63
  -7  -8   7    1.65    7.28
   6   8  -7  202.97    8.57
  -6  -8   7  199.13    9.97
   5   8  -7  271.92    8.86
  -5  -8   7  264.74   10.37
  -4  -8   7   41.42    5.84
   4   8  -7   47.31    4.17
  -3  -8   7  500.30   12.15
   3   8  -7  490.56   10.80
  -3  -8   7  514.02   13.16
  -2  -8   7   99.43    5.97
   2   8  -7  108.49    4.62
  -2  -8   7  110.29    6.16
  -1  -8   7  365.93    9.87
  -1  -8   7  372.55   10.20
   1   8  -7  364.26    8.19
   0   8  -7  661.38   12.48
   0  -8   7  652.40   14.95
  -1   8  -7    2.43    2.34
  -2   8  -7   -2.70    2.55
  -3   8  -7   30.41    3.76
  -4   8  -7  147.28    6.88
  -5   8  -7   59.89    5.43
  -6   8  -7   51.23    5.90
  -7   8  -7   -5.54    5.54
  -8   8  -7   54.61    7.45
  -9   8  -7    6.34    7.19
 -10  -7   7   29.27   10.80
  10   7  -7   14.22    6.95
  -9  -7   7   -2.49    8.79
   9   7  -7   -0.49    6.30
   8   7  -7   -4.69    4.85
  -8  -7   7   -5.16    7.67
  -7  -7   7   22.04    6.70
   7   7  -7   18.26    4.95
  -6  -7   7   -5.61    5.64
   6   7  -7   -0.68    3.69
  -5  -7   7   -0.73    4.42
   5   7  -7    0.46    3.17
   4   7  -7   24.89    3.55
  -4  -7   7   28.99    4.93
  -3  -7   7 1915.64   32.70
   3   7  -7 1965.01   31.71
  -3  -7   7 1935.39   34.93
  -2  -7   7   95.89    5.28
   2   7  -7   97.17    4.32
  -2  -7   7   92.58    5.59
   1   7  -7 1435.12   23.69
  -1  -7   7 1411.12   26.33
  -1  -7   7 1425.22   25.04
   0   7  -7  624.97   12.05
  -1   7  -7  118.06    4.90
   1  -7   7  112.08    4.07
   2  -7   7  184.49    5.77
  -2   7  -7  176.07    6.10
  -3   7  -7   70.16    4.52
  -4   7  -7  193.97    7.47
  -5   7  -7  328.67   10.54
  -6   7  -7   17.41    5.35
  -7   7  -7    5.71    5.52
  -8   7  -7    0.94    6.21
  -9   7  -7   -1.47    7.01
 -11  -6   7   15.61   11.24
  11   6  -7   -4.08    7.33
  10   6  -7   -1.41    6.33
 -10  -6   7   13.95    9.22
  -9  -6   7   12.49    8.10
   9   6  -7   17.59    6.06
   8   6  -7   10.84    5.14
  -8  -6   7    7.54    7.31
  -7  -6   7    1.96    5.82
   7   6  -7    0.75    4.49
  -6  -6   7   35.49    4.55
   6   6  -7   20.23    4.13
  -6  -6   7   35.55    6.07
  -5  -6   7  712.49   14.80
   5   6  -7  698.78   14.90
  -5  -6   7  719.08   16.40
  -4  -6   7  157.58    6.84
  -4  -6   7  154.30    5.46
   4   6  -7  162.61    6.12
  -3  -6   7  215.16    6.51
   3   6  -7  207.53    6.37
  -3  -6   7  208.78    6.94
  -3  -6   7  209.64    5.89
   2   6  -7   95.94    4.35
  -2  -6   7  106.25    5.21
  -2  -6   7  102.90    4.04
  -2  -6   7  104.33    4.91
  -1  -6   7    8.23    2.08
  -1  -6   7    7.14    3.07
   1   6  -7    7.20    2.28
   0  -6   7  176.30    5.13
   0   6  -7  172.71    5.39
  -1   6  -7   44.31    3.45
   1  -6   7   50.12    3.19
   2  -6   7 1672.53   27.82
  -2   6  -7 1693.95   28.25
   3  -6   7  471.60   10.81
  -3   6  -7  482.86   11.30
  -4   6  -7  485.72   12.05
   4  -6   7  499.98   11.87
  -5   6  -7   47.38    5.15
  -6   6  -7   10.20    5.22
  -7   6  -7   17.82    6.09
  -8   6  -7   -6.11    6.14
  -9   6  -7    3.62    7.38
  11   5  -7  -11.56    7.07
 -11  -5   7    6.68    9.69
  10   5  -7    9.25    6.97
 -10  -5   7    3.17    9.08
   9   5  -7   88.68    7.63
  -9  -5   7   89.40    9.22
  -8  -5   7   54.59    7.44
   8   5  -7   52.54    5.93
  -7  -5   7    5.13    5.33
   7   5  -7   -1.00    4.18
   6   5  -7   12.54    3.75
  -6  -5   7   15.29    5.07
  -6  -5   7   14.14    3.85
  -6  -5   7    5.82    3.86
   5   5  -7   13.06    3.24
  -5  -5   7   12.89    3.30
  -5  -5   7    8.41    3.97
  -5  -5   7   12.61    3.65
   4   5  -7   63.33    4.13
  -4  -5   7   68.59    4.74
  -4  -5   7   61.97    4.04
  -4  -5   7   70.77    4.65
   3   5  -7   65.25    4.21
  -3  -5   7   72.50    3.93
  -3  -5   7   71.56    4.38
  -3  -5   7   76.89    4.11
  -2  -5   7    6.89    2.29
  -2  -5   7    1.78    2.10
  -2  -5   7    4.16    2.39
   2   5  -7    6.57    2.21
  -1  -5   7  425.03    9.44
   1   5  -7  410.15    9.01
  -1  -5   7  412.56    8.74
   0   5  -7 4119.46   62.68
   0  -5   7 4081.16   62.28
  -1   5  -7    0.68    2.42
   1  -5   7   -2.23    2.27
   2  -5   7  360.99    8.84
  -2   5  -7  363.77    9.15
  -3   5  -7  188.13    7.12
   3  -5   7  180.98    6.69
   4  -5   7   23.68    4.39
  -4   5  -7   21.68    4.15
   5  -5   7   -4.07    3.89
  -5   5  -7    1.46    4.20
   6  -5   7   15.81    5.58
  -6   5  -7   18.04    5.38
  -7   5  -7   89.99    7.71
  -8   5  -7   58.62    8.16
  -9   5  -7  -18.72    7.81
  11   4  -7   67.79    8.75
  10   4  -7    1.80    6.25
   9   4  -7   34.40    6.10
   8   4  -7   84.87    6.68
   7   4  -7   11.81    4.22
  -7  -4   7   20.63    4.38
  -7  -4   7   17.86    4.67
  -6  -4   7  135.72    6.91
  -6  -4   7  141.42    6.56
   6   4  -7  135.33    6.74
  -6  -4   7  132.90    7.00
  -5  -4   7    9.94    3.59
  -5  -4   7    4.64    3.45
  -5  -4   7    1.34    3.15
   5   4  -7    9.51    3.14
   4   4  -7  330.29    8.63
  -4  -4   7  332.66    9.07
  -4  -4   7  338.93    8.50
  -4  -4   7  343.63    8.64
  -3  -4   7  663.48   12.68
  -3  -4   7  664.62   12.94
  -3  -4   7  662.33   14.05
   3   4  -7  631.57   12.90
   2   4  -7  272.79    7.08
  -2  -4   7  287.23    6.49
  -2  -4   7  281.54    6.31
  -2  -4   7  271.31    6.91
  -1  -4   7   -2.74    2.01
   1   4  -7    0.60    2.02
   0   4  -7   17.15    2.52
   0  -4   7   12.27    2.48
  -1   4  -7  445.68   10.00
   1  -4   7  436.12    9.80
   2  -4   7  245.76    7.42
  -2   4  -7  253.89    7.56
  -3   4  -7   13.44    3.64
   3  -4   7    3.66    3.17
  -4   4  -7   10.15    3.98
   4  -4   7   13.82    3.90
  -5   4  -7  724.89   16.86
   5  -4   7  736.49   16.65
  -6   4  -7   -3.06    4.93
   6  -4   7    6.16    5.09
   7  -4   7   63.90    7.28
  -7   4  -7   61.80    7.40
  -8   4  -7    6.54    6.94
  -9   4  -7   14.49    8.25
  12   3  -7   10.87    8.19
  11   3  -7   13.90    7.31
  10   3  -7   41.00    7.08
  -9  -3   7    9.78    5.55
   9   3  -7    8.84    5.48
   8   3  -7  133.87    8.04
  -8  -3   7  153.03    8.34
  -8  -3   7  163.16    8.38
  -7  -3   7    3.07    4.34
  -7  -3   7    6.18    4.39
   7   3  -7    7.69    3.59
  -6  -3   7  839.11   17.01
  -6  -3   7  809.01   17.21
   6   3  -7  854.55   17.24
   5   3  -7  236.82    7.60
  -5  -3   7  229.52    7.50
  -5  -3   7  239.60    7.82
  -4  -3   7  389.09    9.37
  -4  -3   7  394.33    8.69
  -4  -3   7  378.11    9.91
   4   3  -7  395.20    9.51
  -3  -3   7  692.40   13.55
  -3  -3   7  683.43   14.54
   3   3  -7  692.75   13.56
  -3  -3   7  704.89   12.59
   2   3  -7   15.99    2.50
  -2  -3   7   12.28    3.29
  -2  -3   7   14.14    2.57
  -1  -3   7  189.66    5.82
   1   3  -7  199.55    5.92
   0   3  -7  472.19   10.23
   0  -3   7  473.35   10.36
  -1   3  -7    3.22    2.41
   1  -3   7    5.34    2.52
   2  -3   7 1097.00   20.35
  -2   3  -7 1133.52   20.63
  -3   3  -7  632.91   13.92
   3  -3   7  603.53   13.67
  -4   3  -7   13.96    3.86
   4  -3   7   19.78    4.34
  -5   3  -7    5.30    4.62
   5  -3   7    3.54    4.60
  -6   3  -7    9.21    5.45
   6  -3   7    8.48    5.35
   7  -3   7   34.24    6.82
  -7   3  -7   36.88    7.03
  -8   3  -7    1.71    7.08
  -9   3  -7   -7.94    7.88
  12   2  -7   12.58    8.57
  11   2  -7   -0.72    6.49
  10   2  -7    7.58    6.24
 -10  -2   7    0.14    6.09
  -9  -2   7   50.31    6.78
   9   2  -7   45.25    6.33
  -9  -2   7   49.50    6.81
   8   2  -7  597.90   15.00
  -8  -2   7  581.68   14.99
  -8  -2   7  592.81   14.77
  -7  -2   7    6.27    4.43
  -7  -2   7    2.57    4.04
   7   2  -7    6.05    3.46
   6   2  -7  484.58   11.80
  -6  -2   7  463.91   11.65
  -6  -2   7  467.67   11.93
   5   2  -7  328.22    8.89
  -5  -2   7  314.52    8.96
  -5  -2   7  332.61    9.42
  -4  -2   7  108.22    5.79
  -4  -2   7  111.71    4.12
  -4  -2   7  110.99    5.34
   4   2  -7  105.84    5.34
  -3  -2   7  116.35    5.04
   3   2  -7  113.73    4.73
  -3  -2   7  110.33    5.63
  -2  -2   7  149.42    5.48
  -2  -2   7  150.28    6.30
   2   2  -7  163.08    5.46
   1   2  -7 2901.95   46.45
  -1  -2   7 3028.27   46.55
   0  -2   7 1640.62   27.16
   0   2  -7 1595.22   27.07
   1  -2   7  131.44    5.62
  -1   2  -7  136.73    5.67
   2  -2   7  153.99    6.40
  -2   2  -7  159.33    6.52
   3  -2   7    7.81    3.62
  -3   2  -7    6.20    3.44
   4  -2   7   54.52    5.38
  -4   2  -7   43.31    5.08
   5  -2   7   53.37    5.93
  -5   2  -7   55.62    6.17
  -6   2  -7   41.77    6.54
   6  -2   7   28.80    6.19
  -7   2  -7   42.08    7.44
   7  -2   7   55.88    7.63
   8  -2   7   38.35    8.81
  -8   2  -7   40.87    8.22
  -9   2  -7    5.25    8.78
  12   1  -7   -6.69    7.21
  11   1  -7    0.43    6.49
 -10  -1   7   25.23    7.03
  10   1  -7   21.62    6.30
  -9  -1   7    0.14    5.67
   9   1  -7    2.15    5.06
  -9  -1   7   -2.91    5.05
  -8  -1   7   12.15    5.48
   8   1  -7   12.81    4.71
  -8  -1   7   16.68    5.17
   7   1  -7    4.13    3.89
  -7  -1   7   -0.27    4.00
  -7  -1   7    4.29    4.78
  -6  -1   7   73.90    5.76
   6   1  -7   68.52    4.95
  -6  -1   7   78.72    5.35
   5   1  -7  759.95   15.21
  -5  -1   7  737.76   16.06
  -5  -1   7  749.60   15.35
  -4  -1   7   22.89    3.80
  -4  -1   7   22.14    3.04
   4   1  -7   22.26    2.86
   3   1  -7 5058.92   77.99
  -3  -1   7 5223.81   78.15
  -3  -1   7 5089.37   81.90
  -2  -1   7   -0.85    2.97
  -2  -1   7    0.33    2.42
   2   1  -7   -0.15    2.11
  -1  -1   7  350.18    8.60
  -1  -1   7  342.31    9.28
   1   1  -7  337.58    8.38
   0   1  -7  281.91    7.81
   0  -1   7  292.82    7.99
   1  -1   7   10.84    3.08
  -1   1  -7    7.68    2.73
   2  -1   7   -0.31    3.17
  -2   1  -7    3.54    2.81
   3  -1   7  138.42    6.93
  -3   1  -7  131.31    6.38
  -4   1  -7  165.26    7.94
   4  -1   7  181.55    8.31
  -5   1  -7  292.66   10.73
   5  -1   7  298.36   10.89
  -6   1  -7   -1.61    5.45
   6  -1   7   14.19    6.00
   7  -1   7    0.36    6.42
  -7   1  -7    8.89    6.57
  -8   1  -7   17.14    7.59
   8  -1   7   12.56    7.77
   9  -1   7   11.08    8.82
  12   0  -7   -6.28    8.01
  11   0  -7    3.41    6.86
 -11   0   7    9.78    7.09
  10   0  -7   -2.57    5.59
 -10   0   7    5.01    6.55
 -10   0   7   -8.82    5.68
  -9   0   7    4.71    5.28
  -9   0   7   -7.35    5.31
   9   0  -7    2.76    4.92
  -8   0   7   53.66    5.99
   8   0  -7   40.91    5.41
  -8   0   7   63.58    6.75
  -7   0   7   13.93    4.93
   7   0  -7   11.08    3.59
  -7   0   7   19.28    4.42
  -6   0   7  438.00   11.48
   6   0  -7  441.69   11.15
  -6   0   7  424.41   11.81
   5   0  -7 1056.65   19.75
  -5   0   7 1044.00   21.03
  -5   0   7 1093.23   20.29
   4   0  -7   44.83    3.71
  -4   0   7   34.58    4.21
  -4   0   7   40.32    3.88
  -3   0   7  351.80    8.71
   3   0  -7  365.24    8.74
  -3   0   7  342.21    9.31
  -2   0   7   97.25    5.54
   2   0  -7   94.67    4.28
  -2   0   7   86.43    4.52
   1   0  -7  495.02   10.68
  -1   0   7  475.74   10.74
   1   0  -7  495.25    9.38
  -1   0   7  496.63   11.60
   0   0   7  120.22    5.56
   1   0   7   87.46    5.36
  -1   0  -7   94.88    5.29
  -2   0  -7 2068.73   35.21
   2   0   7 2112.08   35.44
  -3   0  -7   53.21    5.00
   3   0   7   53.35    5.31
   4   0   7   -3.15    4.39
  -4   0  -7   -4.11    3.54
   5   0   7   28.01    5.87
  -5   0  -7   34.51    5.76
  -6   0  -7    2.48    5.41
   6   0   7    9.46    5.46
   7   0   7   14.60    7.03
  -7   0  -7   12.02    6.47
   8   0   7   10.01    7.90
  12  -1  -7    1.21    7.27
 -12   1   7    6.67    7.93
 -11   1   7   16.23    7.89
  11  -1  -7   13.76    6.72
 -11   1   7    9.37    7.43
  10  -1  -7   -4.13    5.24
 -10   1   7    0.84    6.09
 -10   1   7   -4.02    6.05
   9  -1  -7  108.51    7.53
  -9   1   7  110.49    8.03
  -9   1   7  106.03    8.08
  -8   1   7   14.37    5.39
   8  -1  -7   25.94    4.83
  -8   1   7   12.22    4.97
  -7   1   7    2.39    4.35
   7  -1  -7   15.36    3.67
  -7   1   7   15.71    5.08
  -6   1   7  132.65    7.47
   6  -1  -7  155.32    6.40
  -6   1   7  133.81    6.34
  -5   1   7   12.82    4.10
  -5   1   7    9.02    3.48
   5  -1  -7    5.65    3.02
   4  -1  -7    6.68    2.73
  -4   1   7    1.05    2.99
  -4   1   7    3.96    3.57
   3  -1  -7  151.47    5.63
  -3   1   7  161.71    6.10
  -3   1   7  153.49    6.81
  -2   1   7  274.89    7.79
  -2   1   7  244.73    7.87
   2  -1  -7  269.13    5.56
   2  -1  -7  264.03    7.15
   1  -1  -7  562.15   11.81
   1  -1  -7  545.48   10.76
  -1   1   7  533.85   11.94
  -1   1   7  557.01   12.70
   0   1   7 1585.05   28.87
   0  -1  -7 1627.54   27.65
   0   1   7 1646.70   27.92
   1   1   7   16.81    3.60
  -1  -1  -7   15.59    3.28
  -2  -1  -7  160.24    6.92
   2   1   7  166.52    7.28
   3   1   7  146.60    7.53
  -3  -1  -7  118.60    6.87
  -4  -1  -7  142.58    7.88
   4   1   7  133.88    8.11
  -5  -1  -7    2.74    5.17
   5   1   7    1.25    5.48
   6   1   7   40.95    7.27
  -6  -1  -7   39.10    6.73
   7   1   7   77.00    8.92
   8   1   7   16.21    8.43
 -12   2   7   13.08    8.74
  11  -2  -7   99.08    9.05
 -11   2   7   98.61    9.26
 -11   2   7  105.78    9.92
 -10   2   7    0.19    7.11
 -10   2   7    6.36    6.38
  10  -2  -7   -5.26    5.38
  -9   2   7    4.38    5.52
   9  -2  -7    7.80    4.97
  -9   2   7    2.58    5.96
  -8   2   7   41.40    5.76
   8  -2  -7   39.04    5.27
  -8   2   7   49.53    6.54
  -7   2   7    0.76    4.85
  -7   2   7    0.79    4.21
   7  -2  -7    2.01    3.61
  -6   2   7   55.76    5.81
  -6   2   7   57.04    5.14
   6  -2  -7   63.77    4.77
   5  -2  -7   12.57    3.13
   5  -2  -7   23.88    1.82
  -5   2   7   18.92    3.80
  -5   2   7   20.61    4.57
   4  -2  -7  489.92   11.06
  -4   2   7  486.66   12.38
  -4   2   7  472.29   11.33
  -3   2   7  569.76   12.34
  -3   2   7  552.12   12.98
   3  -2  -7  556.69   11.96
  -2   2   7  173.04    7.01
   2  -2  -7  179.29    4.98
  -2   2   7  169.52    6.52
   2  -2  -7  177.90    6.05
   1  -2  -7  568.33   11.97
   1  -2  -7  557.05   11.44
  -1   2   7  536.65   11.94
  -1   2   7  543.10   12.75
   0  -2  -7  196.71    6.81
   0   2   7  189.75    7.05
   0  -2  -7  196.28    6.73
   0   2   7  191.46    7.55
   1   2   7   -2.80    3.28
  -1  -2  -7    1.47    2.99
   2   2   7  117.98    6.77
  -2  -2  -7   99.79    6.13
  -3  -2  -7  296.31    9.72
   3   2   7  275.29    9.96
  -4  -2  -7   43.93    5.59
   4   2   7   53.13    6.28
   5   2   7  243.32   10.88
  -5  -2  -7  254.48   10.99
   6   2   7   -1.72    6.34
   7   2   7   10.15    8.21
   8   2   7   13.33    8.65
 -12   3   7   -0.10    7.98
 -12   3   7   -0.61    8.84
 -11   3   7   17.00    7.92
 -11   3   7   29.48    7.82
 -10   3   7   30.02    7.55
  10  -3  -7   47.70    6.67
 -10   3   7   17.09    6.78
  -9   3   7   27.21    7.20
   9  -3  -7   18.50    5.27
  -9   3   7   18.29    5.88
  -8   3   7  108.95    7.24
  -8   3   7  115.27    8.21
   8  -3  -7   97.49    6.91
  -7   3   7    1.29    4.26
  -7   3   7   -0.08    4.92
   7  -3  -7    6.79    3.85
  -6   3   7 1177.92   23.79
   6  -3  -7 1147.01   21.73
  -6   3   7 1147.00   22.38
   6  -3  -7 1147.34   19.41
   5  -3  -7   82.87    3.65
  -5   3   7   92.78    6.39
   5  -3  -7   78.84    5.22
  -5   3   7   85.42    5.50
   4  -3  -7    4.93    2.74
  -4   3   7    2.57    3.20
  -4   3   7    5.27    3.97
  -3   3   7  159.19    7.33
   3  -3  -7  169.33    5.96
  -3   3   7  144.57    6.32
   3  -3  -7  161.62    5.23
  -2   3   7   18.36    3.47
   2  -3  -7   17.08    2.81
   2  -3  -7   16.68    3.15
  -2   3   7   14.58    3.75
   1  -3  -7   13.68    2.97
   1  -3  -7   14.90    3.02
  -1   3   7   21.11    3.72
  -1   3   7   13.78    3.73
   0  -3  -7   28.84    3.81
   0   3   7   31.46    4.50
   0   3   7   29.20    4.15
   0  -3  -7   31.62    3.87
   1   3   7    2.33    3.69
  -1  -3  -7    7.00    4.17
   2   3   7  287.30    9.72
  -2  -3  -7  277.71    9.01
  -3  -3  -7    6.83    4.45
   3   3   7    7.58    4.80
  -4  -3  -7   51.99    5.70
   4   3   7   49.80    6.56
   5   3   7   61.57    7.41
   6   3   7   19.70    7.09
   7   3   7   41.97    8.81
 -12   4   7    0.05    8.15
 -12   4   7  -15.89    8.74
 -11   4   7    5.31    6.84
 -11   4   7    1.86    8.43
 -10   4   7   20.94    7.71
 -10   4   7   36.29    7.12
   9  -4  -7   11.25    5.25
  -9   4   7   10.21    6.76
  -9   4   7   -2.43    5.43
   8  -4  -7  452.20   12.46
  -8   4   7  420.02   12.92
  -8   4   7  440.85   14.25
   7  -4  -7   15.66    4.05
  -7   4   7   17.42    4.81
  -7   4   7    9.97    4.85
  -6   4   7   50.92    5.32
   6  -4  -7   66.15    4.88
  -6   4   7   58.88    6.34
   6  -4  -7   69.64    4.30
   5  -4  -7    3.09    2.95
   5  -4  -7    4.11    2.27
  -5   4   7   -2.71    4.28
  -5   4   7    2.75    3.60
  -4   4   7  137.38    6.42
  -4   4   7  142.45    7.62
   4  -4  -7  121.91    5.72
  -3   4   7  181.14    6.97
   3  -4  -7  183.51    6.26
   3  -4  -7  180.88    6.20
  -3   4   7  175.26    7.89
  -2   4   7    8.17    3.40
  -2   4   7    4.17    3.70
   2  -4  -7    6.53    2.68
   2  -4  -7    3.61    2.95
  -1   4   7  903.36   18.55
   1  -4  -7  904.73   17.40
   1  -4  -7  901.26   18.12
  -1   4   7  884.18   17.84
   0  -4  -7   86.92    5.89
   0   4   7   88.74    5.86
   0   4   7   92.80    5.98
   0  -4  -7   91.07    5.55
   1   4   7  109.61    6.64
  -1  -4  -7  108.06    6.27
  -1  -4  -7  115.43    7.25
   2   4   7  127.77    7.55
  -2  -4  -7  108.25    7.76
   3   4   7   52.79    6.09
  -3  -4  -7   57.18    7.22
   4   4   7   46.64    6.72
  -4  -4  -7   58.84    8.54
   5   4   7    3.36    6.38
   6   4   7    5.33    7.06
   7   4   7   11.13    8.33
  -7  -4  -7   13.74   10.90
 -12   5   7    0.23    8.72
 -12   5   7   14.89    8.16
 -11   5   7   14.36    9.20
 -11   5   7   17.73    7.53
 -10   5   7   29.81    8.19
 -10   5   7   41.70    7.27
  -9   5   7   14.15    6.86
  -9   5   7   14.30    5.89
  -8   5   7   56.27    6.46
  -8   5   7   53.64    7.34
  -7   5   7   40.82    5.58
  -7   5   7   35.00    6.44
   7  -5  -7   47.30    5.06
  -6   5   7   92.33    6.13
  -6   5   7  101.87    7.37
   6  -5  -7   85.39    4.98
   6  -5  -7   86.32    5.78
   5  -5  -7  160.34    5.77
  -5   5   7  153.27    7.32
   5  -5  -7  162.44    6.81
  -5   5   7  157.93    7.97
   4  -5  -7   58.00    4.35
  -4   5   7   63.35    4.95
  -4   5   7   58.97    5.84
  -3   5   7  860.26   18.65
  -3   5   7  871.38   17.49
   3  -5  -7  861.75   16.50
   3  -5  -7  861.29   17.53
   2  -5  -7   96.74    5.63
  -2   5   7   98.11    5.94
   2  -5  -7  112.07    5.11
  -2   5   7   95.06    6.48
   1  -5  -7    2.17    3.05
  -1   5   7   -6.37    3.97
   1  -5  -7    0.87    3.62
  -1   5   7   -2.01    3.79
   0   5   7  118.16    6.74
   0   5   7  120.71    6.87
   0  -5  -7  105.48    5.90
   0  -5  -7  128.36    7.25
   1   5   7   51.60    5.38
  -1  -5  -7   59.51    6.01
  -2  -5  -7   -0.24    5.56
   2   5   7   -1.33    4.52
   3   5   7   34.17    6.14
  -3  -5  -7   28.46    7.45
   4   5   7   81.16    7.94
  -4  -5  -7   90.78    9.47
  -5  -5  -7   -0.43    8.10
   5   5   7    4.14    6.73
   6   5   7   18.14    7.77
  -6  -5  -7   13.76   10.31
 -12   6   7    5.39    8.10
 -12   6   7    5.59    9.94
 -11   6   7    3.08    7.03
 -11   6   7   19.03    8.89
 -10   6   7   -1.48    6.30
 -10   6   7   -4.70    7.38
  -9   6   7    5.06    6.81
  -9   6   7    2.06    5.59
  -8   6   7   -3.23    5.02
  -8   6   7    3.93    6.33
  -7   6   7   -1.36    4.55
  -7   6   7   -0.91    5.61
  -6   6   7   54.56    5.51
  -6   6   7   49.70    6.65
   6  -6  -7   65.92    4.52
  -5   6   7  352.56   10.44
  -5   6   7  360.44   12.01
   5  -6  -7  340.42    9.07
  -4   6   7  150.87    8.41
   4  -6  -7  164.33    7.33
  -4   6   7  149.63    7.53
   3  -6  -7  110.60    6.27
  -3   6   7  125.41    7.04
  -3   6   7  119.33    7.43
  -2   6   7   -2.25    3.98
   2  -6  -7    0.34    4.12
  -2   6   7    1.53    4.11
   1  -6  -7  146.39    7.58
  -1   6   7  142.12    7.19
  -1   6   7  142.15    7.67
   0   6   7  243.01    8.94
   0   6   7  242.54    9.02
   0  -6  -7  251.73    9.91
  -1  -6  -7   24.38    6.11
   1   6   7   23.92    5.40
  -2  -6  -7  130.13    9.68
   2   6   7  151.44    8.58
   3   6   7   49.51    6.74
  -3  -6  -7   51.19    7.84
  -4  -6  -7   11.37    8.37
   4   6   7   12.73    6.32
  -5  -6  -7    8.82    8.67
   5   6   7   13.07    6.99
  -6  -6  -7    2.11   10.34
   6   6   7    6.02    8.10
 -12   7   7    8.08    9.60
 -12   7   7   16.77    8.42
 -11   7   7    0.02    7.77
 -11   7   7   -1.87    8.81
 -10   7   7    1.33    7.90
 -10   7   7   -6.74    6.17
  -9   7   7   62.86    7.36
  -9   7   7   58.15    8.57
  -8   7   7   32.96    6.01
  -8   7   7   27.28    7.36
  -7   7   7   35.68    5.77
  -7   7   7   19.87    6.57
  -6   7   7   43.74    6.64
  -6   7   7   38.33    5.80
   6  -7  -7   46.90    4.75
  -5   7   7   18.18    5.79
  -5   7   7    5.07    4.64
   5  -7  -7   15.22    3.91
   4  -7  -7   44.31    5.27
  -4   7   7   49.45    5.10
  -4   7   7   45.16    6.09
  -3   7   7    0.64    4.66
   3  -7  -7    3.99    4.59
  -3   7   7    2.44    3.98
   2  -7  -7   24.15    5.09
  -2   7   7   26.04    4.56
  -2   7   7   17.41    5.22
  -1   7   7   31.43    5.40
   1  -7  -7   30.84    5.63
  -1   7   7   29.80    5.25
   0   7   7  144.09    8.16
   0  -7  -7  140.96    8.48
   0   7   7  142.79    7.60
  -1  -7  -7  134.68    9.25
   1   7   7  107.09    7.56
   2   7   7   42.08    6.92
  -2  -7  -7   65.04    8.41
  -3  -7  -7    0.82    7.72
   3   7   7    4.29    5.93
  -4  -7  -7   36.21    9.66
   4   7   7   37.19    7.53
   5   7   7   -4.78    7.15
  -5  -7  -7   -9.78    8.61
 -12   8   7    1.65    9.81
 -12   8   7   -5.03    7.95
 -11   8   7   29.57    9.86
 -11   8   7   37.48    8.09
 -10   8   7   -2.53    6.33
 -10   8   7   10.20    8.63
  -9   8   7    2.03    6.35
  -9   8   7   -5.59    6.45
  -8   8   7    2.15    7.09
  -8   8   7    4.16    5.44
  -7   8   7   13.90    5.75
  -7   8   7    7.36    6.52
  -6   8   7   -1.68    4.59
  -6   8   7    3.26    6.06
   6  -8  -7    2.50    4.12
  -5   8   7   -2.34    4.58
   5  -8  -7   -2.96    4.02
  -5   8   7   -4.81    5.49
  -4   8   7   51.51    5.67
   4  -8  -7   69.55    6.38
  -4   8   7   61.83    6.82
   3  -8  -7   30.19    5.58
  -3   8   7   21.67    5.09
  -3   8   7   28.60    5.74
   2  -8  -7  213.34    9.82
  -2   8   7  233.54    9.19
  -2   8   7  226.24    9.73
  -1   8   7   40.02    5.43
  -1   8   7   29.94    5.61
   1  -8  -7   35.13    6.34
   0   8   7   48.06    6.29
   0  -8  -7   63.98    7.65
   1   8   7   11.66    5.48
  -1  -8  -7   11.46    7.07
   2   8   7   -5.19    5.43
  -2  -8  -7    1.83    6.98
  -3  -8  -7   20.47    8.02
   3   8   7    4.51    6.97
   4   8   7    5.80    7.05
  -4  -8  -7    9.33    8.64
  -5  -8  -7  -11.59    9.06
   5   8   7   14.29    8.73
 -11   9   7  -11.67    6.98
 -11   9   7   11.30    9.53
 -10   9   7   -1.97    8.53
 -10   9   7   11.74    7.60
  -9   9   7   35.50    8.75
  -9   9   7   22.44    7.15
  -8   9   7   44.06    6.92
  -8   9   7   25.90    8.10
  -7   9   7    3.05    6.71
  -7   9   7    1.95    5.72
  -6   9   7  156.40   10.26
  -6   9   7  168.82    9.00
   5  -9  -7  115.82    7.19
  -5   9   7  110.37    7.29
  -5   9   7  110.53    8.53
  -4   9   7   24.45    6.12
  -4   9   7   15.30    5.19
   4  -9  -7   13.18    5.75
   3  -9  -7    6.20    5.50
  -3   9   7   -7.60    4.66
  -3   9   7    4.44    5.85
  -2   9   7    5.06    5.04
   2  -9  -7    5.38    5.92
  -2   9   7    1.43    5.34
   1  -9  -7    7.23    5.87
  -1   9   7    4.56    4.86
   0  -9  -7   15.63    6.47
   0   9   7   18.11    5.56
  -1  -9  -7   -3.29    6.59
   1   9   7    1.60    5.60
  -2  -9  -7    0.49    8.00
   2   9   7   -2.30    6.58
   3   9   7   82.09    8.62
  -3  -9  -7   68.70   10.95
   4   9   7   16.54    7.95
  -4  -9  -7   14.29   10.27
 -11  10   7   -2.79    9.70
 -11  10   7   -3.96    7.38
 -10  10   7   10.29    7.23
 -10  10   7    3.12    8.88
  -9  10   7    4.08    8.29
  -9  10   7    3.99    6.40
  -8  10   7   79.83    9.59
  -8  10   7   73.27    7.52
  -7  10   7   20.59    7.71
  -7  10   7   18.32    6.37
  -6  10   7   16.42    7.08
  -6  10   7   14.51    5.84
  -5  10   7    0.27    6.28
  -5  10   7   -4.40    5.01
   4 -10  -7   17.25    6.49
  -4  10   7   16.31    6.23
  -4  10   7   14.92    5.43
  -3  10   7   30.68    5.87
   3 -10  -7   54.55    7.06
  -3  10   7   41.88    6.59
  -2  10   7   -1.08    5.61
  -2  10   7    9.28    5.54
   2 -10  -7    6.48    6.52
  -1  10   7   52.35    6.65
   1 -10  -7   56.32    8.33
   0 -10  -7   47.39    8.63
   0  10   7   40.41    6.89
  -1 -10  -7   25.03    8.67
   1  10   7   43.15    7.52
  -2 -10  -7   25.41    8.87
   2  10   7   21.61    7.64
  -3 -10  -7    4.84    9.73
   3  10   7   -1.27    6.98
 -11  11   7    7.61    7.95
 -11  11   7    5.15   10.43
 -10  11   7   25.87    7.66
 -10  11   7   25.97   10.22
  -9  11   7   -5.30    6.92
  -9  11   7    2.06    8.85
  -8  11   7   10.85    8.32
  -8  11   7   12.22    6.81
  -7  11   7   27.05    8.31
  -7  11   7   17.23    6.63
  -6  11   7   11.25    6.05
  -6  11   7    4.26    7.19
  -5  11   7   40.07    7.80
  -5  11   7   58.89    6.88
  -4  11   7   -1.31    6.86
  -4  11   7    0.11    5.41
   4 -11  -7   -1.15    6.82
   3 -11  -7   58.31    8.37
  -3  11   7   63.22    6.96
  -3  11   7   60.58    7.84
  -2  11   7  123.41    8.49
   2 -11  -7  132.57   10.46
   1 -11  -7    3.22    7.83
  -1  11   7    5.48    5.95
   0  11   7   -0.15    6.54
   0 -11  -7   -1.83    7.55
  -1 -11  -7   10.73    9.24
   1  11   7   16.68    7.20
  -2 -11  -7    1.35    9.50
   2  11   7   22.64    7.98
 -10  12   7   -3.56    7.70
 -10  12   7   -5.87    9.39
  -9  12   7   10.18    7.61
  -9  12   7    0.85    9.17
  -8  12   7   -0.59    8.34
  -8  12   7    0.08    6.82
  -7  12   7   -0.35    7.72
  -7  12   7    6.21    6.73
  -6  12   7    9.17    6.43
  -6  12   7    4.58    7.91
  -5  12   7  120.61    8.32
  -5  12   7   80.26    9.72
  -4  12   7    4.07    7.40
  -4  12   7    8.81    6.13
   4 -12  -7   16.18    7.28
  -3  12   7   29.73    7.04
   3 -12  -7   24.83    8.41
   2 -12  -7   -0.66    7.96
  -2  12   7    1.80    6.09
   1 -12  -7    4.73    7.92
  -1  12   7    2.32    6.42
   0 -12  -7   -0.26    8.97
   0  12   7    6.41    7.68
   1  12   7   -8.65    7.11
  -1 -12  -7   -5.59    9.34
  -9  13   7   -6.24    9.36
  -9  13   7   12.13    7.96
  -8  13   7   14.70    7.82
  -8  13   7   14.66    9.55
  -7  13   7   20.09    7.24
  -7  13   7   31.19    9.30
  -6  13   7   -3.80    6.53
  -6  13   7   -1.67    8.05
  -5  13   7    3.28    6.29
  -5  13   7   11.29    7.89
   4 -13  -7   -0.77    8.16
  -4  13   7    0.13    6.64
  -3  13   7    2.34    6.22
   3 -13  -7   -7.06    7.55
  -2  13   7    8.45    7.30
   2 -13  -7    3.97    8.08
   1 -13  -7    4.06    9.31
  -1  13   7   10.73    7.11
   0 -13  -7   47.81   11.05
   0  13   7   40.61    8.22
  -8  14   7    7.20    9.86
  -8  14   7    1.89    7.45
  -7  14   7   10.24   10.14
  -7  14   7    1.82    7.72
  -6  14   7   -7.28    9.26
  -6  14   7   -2.09    7.29
  -5  14   7    1.91    7.22
  -4  14   7    4.10    7.05
   4 -14  -7    3.47    9.04
  -3  14   7   23.57    7.68
   3 -14  -7   30.99   10.27
   2 -14  -7   43.35   10.70
  -2  14   7   19.87    7.47
  -1  14   7   -3.64    7.26
   1 -14  -7   -3.45    9.76
  -6  15   7    2.66    7.63
  -5  15   7   22.97    8.04
   4 -15  -7    9.32   10.03
  -4  15   7    3.14    7.61
   0 -19   8    6.88   11.09
   0 -19   8    6.63    9.94
   1 -19   8    0.72    9.56
   1 -19   8   -5.70   11.01
   2 -19   8   15.98   10.01
   3 -19   8   17.83   10.42
  -2 -18   8    2.47   10.87
  -1 -18   8    7.61    9.68
  -1 -18   8   -0.18   11.47
   0 -18   8   46.92   10.11
   0 -18   8   29.79   10.90
   1 -18   8   34.87   11.04
   1 -18   8   29.05    9.96
   2 -18   8   -9.40    8.88
   3 -18   8    1.52    9.25
   4 -18   8    7.35    9.85
  -4  18  -8   -2.69    8.81
  -5  18  -8    0.78    8.81
   5 -18   8   -4.13   10.14
  -4 -17   8  -12.18   10.63
  -3 -17   8   -6.19   10.39
  -2 -17   8   60.40   11.32
  -1 -17   8   -7.01    8.44
  -1 -17   8   -2.49    9.46
   0 -17   8   -2.13    9.44
   0 -17   8   -3.85    8.20
   1 -17   8   20.52    9.87
   1 -17   8   24.37    9.03
   2 -17   8    0.14    8.24
  -3  17  -8   -7.69    7.09
   3 -17   8   18.80    9.02
   4 -17   8   15.17    9.62
  -4  17  -8   28.95    8.67
  -5  17  -8    7.30    8.74
   5 -17   8    5.86    9.93
  -6  17  -8   26.61    6.90
  -6  17  -8   29.21    9.62
   5  16  -8   34.98    6.79
  -5 -16   8   29.32   11.61
  -4 -16   8    5.26   10.33
  -3 -16   8   -4.67    9.44
  -2 -16   8    6.17    9.17
  -1 -16   8  -10.20    7.52
  -1 -16   8   -6.84    8.50
   0 -16   8   19.02    8.96
   0 -16   8   15.16    8.13
   1 -16   8   21.61    9.08
   1 -16   8    7.88    7.88
   2 -16   8    5.83    7.86
   3 -16   8   96.65   10.64
  -4  16  -8    8.67    4.76
   4 -16   8    7.07    8.64
  -5  16  -8   -0.77    5.17
  -6  16  -8    7.50    6.41
  -6  16  -8    6.89    8.69
  -7  16  -8   19.54   10.74
  -7  16  -8   -5.81    6.75
   6  15  -8    2.84    6.56
  -6 -15   8    7.86   10.95
  -5 -15   8   54.11   11.48
   5  15  -8   26.13    6.40
  -4 -15   8   19.55    9.82
   4  15  -8    5.07    5.14
  -3 -15   8   -6.79    9.17
   3  15  -8    1.47    4.42
  -2 -15   8    5.02    7.62
  -2 -15   8   -2.16    8.79
  -1 -15   8   38.27    9.44
  -1 -15   8   37.07    8.07
   0 -15   8   26.98    7.72
   0 -15   8   13.18    8.12
   1 -15   8   29.69    7.83
   1 -15   8   32.96    9.31
  -2  15  -8   23.29    4.07
   2 -15   8   24.35    7.95
  -3  15  -8   16.55    4.46
   3 -15   8    6.55    7.74
  -4  15  -8    3.56    4.61
  -5  15  -8   21.75    5.54
  -6  15  -8   22.30    6.40
  -7  15  -8   14.21    9.40
  -7  15  -8   16.69    7.10
  -7 -14   8    9.25   11.63
   7  14  -8   16.09    7.50
   6  14  -8   13.70    6.48
  -6 -14   8   -2.37    9.61
   5  14  -8   -4.79    5.36
  -5 -14   8  -14.31    9.74
  -4 -14   8   37.86    9.40
   4  14  -8   19.45    5.13
  -3 -14   8   51.36    9.92
   3  14  -8   55.87    5.32
   2  14  -8   68.20    4.91
  -2 -14   8   57.54    8.29
  -2 -14   8   74.39    9.80
  -1 -14   8    6.29    7.25
  -1 -14   8    4.76    6.63
   1  14  -8    2.93    3.49
   0 -14   8  102.68    8.93
   0 -14   8  112.96    9.76
   0  14  -8  111.99    5.20
   1 -14   8    2.99    7.26
  -1  14  -8   -2.18    3.25
   1 -14   8   -3.19    6.23
  -2  14  -8   -2.45    3.41
   2 -14   8   -3.77    6.46
  -3  14  -8   10.62    4.07
  -4  14  -8   15.26    4.72
  -5  14  -8   -0.22    5.04
  -6  14  -8   24.52    5.98
  -7  14  -8   10.65    7.00
  -8  14  -8   -0.68    7.60
  -8  14  -8   -4.39    9.20
  -7 -13   8    6.18    9.98
   7  13  -8   16.74    7.22
  -6 -13   8   -6.49    8.72
   6  13  -8   -7.06    5.90
   5  13  -8  124.29    8.12
  -5 -13   8  149.73   11.68
  -4 -13   8    9.78    8.57
   4  13  -8   -0.75    4.38
  -3 -13   8    5.72    7.18
   3  13  -8    1.47    3.94
  -2 -13   8   39.48    7.71
  -2 -13   8   52.16    7.43
   2  13  -8   48.95    4.55
  -1 -13   8   57.84    7.81
  -1 -13   8   52.85    7.14
   1  13  -8   64.59    4.30
   0  13  -8    0.79    2.99
   0 -13   8   -8.66    5.50
   0 -13   8    2.68    6.35
   1 -13   8  154.74    9.71
  -2  13  -8    3.17    3.61
  -3  13  -8   48.94    4.77
  -4  13  -8   12.89    4.59
  -5  13  -8   71.15    6.21
  -6  13  -8    1.89    5.40
  -7  13  -8    5.90    6.15
  -8  13  -8    2.83    7.30
   8  12  -8    6.30    7.12
  -8 -12   8    7.11   10.91
   7  12  -8   34.78    7.46
  -7 -12   8   39.08   10.89
  -6 -12   8    7.82    8.42
   6  12  -8    6.09    5.43
  -5 -12   8   10.00    8.44
   5  12  -8    9.99    4.74
   4  12  -8   -0.89    4.46
  -4 -12   8   -1.63    6.94
  -3 -12   8  152.52   10.02
   3  12  -8  170.44    7.15
   2  12  -8  135.64    6.11
  -2 -12   8  134.70    9.49
  -2 -12   8  140.24    8.77
  -1 -12   8  227.43   11.04
   1  12  -8  216.21    6.66
  -1 -12   8  208.81   10.17
   0 -12   8  320.02   11.57
   0  12  -8  326.36    8.01
   0 -12   8  326.26   12.67
   1 -12   8   46.09    6.60
  -1  12  -8   46.10    4.04
  -2  12  -8   -1.56    3.25
  -3  12  -8  148.62    6.75
  -4  12  -8    8.10    4.47
  -5  12  -8   13.70    4.96
  -6  12  -8   11.73    5.79
  -7  12  -8   -2.87    6.14
  -8  12  -8    0.59    7.14
   9  11  -8    2.62    7.64
  -9 -11   8   -6.20   11.00
  -8 -11   8   12.00    9.50
   8  11  -8    6.06    6.92
   7  11  -8   10.19    6.09
  -7 -11   8    5.23    8.63
   6  11  -8   10.23    5.42
  -6 -11   8    8.45    7.77
   5  11  -8   18.03    4.81
  -5 -11   8   19.96    7.36
  -4 -11   8  119.05    8.89
   4  11  -8  134.08    7.02
  -3 -11   8   -1.35    5.34
  -3 -11   8   -4.45    5.81
   3  11  -8    1.06    3.59
  -2 -11   8  322.99   11.26
   2  11  -8  324.48    8.42
  -2 -11   8  321.71   11.68
  -1 -11   8   30.07    6.41
   1  11  -8   44.10    3.82
  -1 -11   8   37.55    5.66
   0 -11   8    6.06    5.26
   0 -11   8   16.16    5.12
   0  11  -8   11.15    3.09
  -1  11  -8   -3.15    2.99
  -2  11  -8  351.43    9.13
  -3  11  -8   44.47    4.74
  -4  11  -8  179.92    7.96
  -5  11  -8  115.63    7.47
  -6  11  -8   24.46    5.89
  -7  11  -8   11.26    5.94
  -8  11  -8   -0.30    6.46
  -9 -10   8    5.21    9.62
   9  10  -8   10.20    6.88
   8  10  -8    0.06    6.55
  -8 -10   8   -1.53    9.25
   7  10  -8   15.74    5.45
  -7 -10   8    2.89    7.82
  -6 -10   8    5.95    7.59
   6  10  -8    1.01    4.78
  -5 -10   8   14.51    6.42
   5  10  -8   11.54    4.78
  -4 -10   8   20.35    6.60
   4  10  -8   32.04    4.29
   3  10  -8  349.77    9.40
  -3 -10   8  361.74   11.82
  -3 -10   8  359.12   11.23
  -2 -10   8   49.14    5.57
   2  10  -8   51.30    3.91
  -2 -10   8   50.18    5.87
  -1 -10   8    0.04    4.22
  -1 -10   8   11.57    5.19
   1  10  -8    1.62    2.69
   0 -10   8  267.64   10.28
   0 -10   8  256.59    9.61
  -1  10  -8  561.01   11.76
  -2  10  -8   28.81    3.67
  -3  10  -8  152.79    7.02
  -4  10  -8  172.54    7.70
  -5  10  -8   10.79    4.79
  -6  10  -8    1.18    4.84
  -7  10  -8   57.92    7.13
  -8  10  -8   -1.58    6.33
  -9  10  -8   21.06    7.89
  10   9  -8    1.65    7.95
 -10  -9   8   -0.15   10.55
   9   9  -8    7.66    7.13
  -9  -9   8    3.84    9.63
  -8  -9   8  107.41   10.20
   8   9  -8  110.04    8.05
  -7  -9   8   13.50    7.87
   7   9  -8   13.25    5.29
  -6  -9   8    8.98    6.96
   6   9  -8    8.73    4.42
  -5  -9   8   58.12    7.32
   5   9  -8   51.35    5.17
   4   9  -8    5.33    3.54
  -4  -9   8    4.73    4.97
  -3  -9   8  174.70    8.35
   3   9  -8  163.36    6.37
  -3  -9   8  166.91    7.64
  -2  -9   8  139.26    7.47
  -2  -9   8  126.82    6.93
   2   9  -8  140.15    5.54
   1   9  -8   71.69    4.33
  -1  -9   8   71.80    5.55
  -1  -9   8   62.26    5.87
   0  -9   8    7.40    4.32
  -1   9  -8  189.48    6.37
  -2   9  -8  670.34   13.93
  -3   9  -8   61.19    4.96
  -4   9  -8   -2.73    3.94
  -5   9  -8  256.48    9.41
  -6   9  -8   38.83    6.25
  -7   9  -8   18.60    6.07
  -8   9  -8   22.87    6.96
  -9   9  -8    4.91    8.28
  10   8  -8    9.93    7.30
 -10  -8   8   36.59   11.11
   9   8  -8    1.56    6.22
  -9  -8   8   -2.35    9.13
  -8  -8   8   24.26    8.65
   8   8  -8   15.27    5.85
  -7  -8   8   16.79    6.86
   7   8  -8   22.11    5.57
   6   8  -8  279.50    9.62
  -6  -8   8  292.96   11.71
   5   8  -8  119.99    6.80
  -5  -8   8  107.72    7.49
  -4  -8   8  296.62   10.15
   4   8  -8  305.88    8.98
  -3  -8   8  155.69    6.73
  -3  -8   8  136.34    7.14
   3   8  -8  142.31    5.79
   2   8  -8   24.78    3.20
  -2  -8   8   18.28    4.13
  -2  -8   8   26.05    3.95
  -1  -8   8  283.63    8.73
  -1  -8   8  286.69    9.11
   1   8  -8  294.66    7.71
   0   8  -8  414.57    9.47
  -1   8  -8    7.69    2.86
  -2   8  -8   65.76    4.36
  -3   8  -8   18.78    4.12
  -4   8  -8  116.80    6.70
  -5   8  -8   -5.26    4.18
  -6   8  -8   24.21    5.50
  -7   8  -8  103.71    8.22
  -8   8  -8   -0.90    6.44
  -9   8  -8    7.66    8.42
  10   7  -8    2.90    6.80
 -10  -7   8    6.20    9.97
   9   7  -8   41.40    6.88
  -9  -7   8   46.53    9.62
   8   7  -8   59.45    6.47
  -8  -7   8   70.30    8.43
  -7  -7   8  142.93    9.76
   7   7  -8  151.81    8.51
  -6  -7   8    3.71    5.45
   6   7  -8    8.51    4.41
  -5  -7   8  309.73   10.48
   5   7  -8  326.71    9.42
  -4  -7   8  183.33    7.77
   4   7  -8  178.67    7.05
  -3  -7   8   60.17    4.86
   3   7  -8   55.92    4.19
  -3  -7   8   67.99    4.44
  -2  -7   8   10.23    3.43
  -2  -7   8   12.62    3.25
   2   7  -8   11.44    2.87
   1   7  -8  917.28   16.85
  -1  -7   8  930.45   15.97
  -1  -7   8  902.10   18.30
   0  -7   8    7.14    2.35
   0   7  -8    7.69    2.71
  -1   7  -8  372.70    9.26
   1  -7   8  368.50    8.54
  -2   7  -8  195.49    6.86
  -3   7  -8   25.95    4.03
  -4   7  -8  204.20    8.33
  -5   7  -8  172.95    8.36
  -6   7  -8   10.07    5.68
  -7   7  -8   25.88    6.96
  -8   7  -8    6.32    6.76
  -9   7  -8   -1.80    7.70
  11   6  -8    8.67    7.67
 -11  -6   8   21.38   10.07
  10   6  -8   -1.89    6.90
 -10  -6   8   16.18    9.51
   9   6  -8   31.38    6.51
  -9  -6   8   26.74    8.49
   8   6  -8   -1.44    4.82
  -8  -6   8    6.67    6.96
  -7  -6   8  160.69    9.26
   7   6  -8  167.50    8.22
  -6  -6   8  179.16    7.94
   6   6  -8  169.63    7.69
  -6  -6   8  161.47    8.32
   5   6  -8   99.54    5.90
  -5  -6   8  102.81    6.67
  -5  -6   8   99.90    6.25
   4   6  -8  133.25    6.06
  -4  -6   8  139.34    5.82
  -4  -6   8  134.76    6.09
  -3  -6   8 1037.29   19.39
  -3  -6   8  988.07   18.05
  -3  -6   8 1003.05   17.92
   3   6  -8 1009.05   18.56
  -2  -6   8 1313.90   24.20
  -2  -6   8 1349.75   23.15
   2   6  -8 1337.29   23.22
  -2  -6   8 1355.70   22.60
   1   6  -8  405.15    9.35
  -1  -6   8  413.83    8.98
   0   6  -8  334.29    8.57
   0  -6   8  343.04    8.19
   1  -6   8  340.72    8.57
  -1   6  -8  347.35    8.85
   2  -6   8  358.06    9.22
  -2   6  -8  358.83    9.76
  -3   6  -8   -4.19    3.47
   3  -6   8    5.27    3.26
   4  -6   8  195.73    7.81
  -4   6  -8  202.68    8.41
  -5   6  -8   -3.93    4.38
  -6   6  -8   37.81    6.27
  -7   6  -8    5.36    6.11
  -8   6  -8   -2.94    7.49
  -9   6  -8   20.86    8.50
 -11  -5   8    4.68   10.00
  11   5  -8   -5.65    7.00
 -10  -5   8   -0.91    8.67
  10   5  -8    8.58    6.49
   9   5  -8   24.11    6.16
  -9  -5   8   19.20    7.93
  -8  -5   8   44.21    7.34
   8   5  -8   31.23    5.65
   7   5  -8   11.66    4.44
  -7  -5   8   15.75    4.67
  -7  -5   8   13.64    5.68
  -6  -5   8   94.51    6.30
  -6  -5   8   97.79    6.64
  -6  -5   8   93.23    6.39
   6   5  -8   88.12    5.69
   5   5  -8   70.35    5.07
  -5  -5   8   71.43    5.21
  -5  -5   8   62.67    5.24
  -5  -5   8   60.67    4.66
  -4  -5   8  414.64    9.95
  -4  -5   8  411.11   10.81
  -4  -5   8  417.79    9.94
   4   5  -8  419.00   10.29
  -3  -5   8  205.49    6.60
   3   5  -8  208.42    6.57
  -3  -5   8  216.51    5.83
  -3  -5   8  227.87    6.43
  -2  -5   8  388.86    9.09
  -2  -5   8  417.96    8.81
  -2  -5   8  412.21    9.02
   2   5  -8  399.44    9.46
   1   5  -8 1561.71   26.65
  -1  -5   8 1601.87   26.30
   0  -5   8  511.82   10.92
   0   5  -8  527.04   11.26
   1  -5   8   85.92    5.11
  -1   5  -8   97.67    5.16
  -2   5  -8 1412.91   25.29
   2  -5   8 1427.80   25.04
   3  -5   8   83.98    5.32
  -3   5  -8   82.47    5.42
  -4   5  -8   60.23    5.52
   4  -5   8   61.99    5.40
   5  -5   8    3.48    5.07
  -5   5  -8   11.58    5.08
  -6   5  -8   10.26    5.59
  -7   5  -8   63.60    7.84
  -8   5  -8   14.29    7.63
  -9   5  -8  -10.94    7.94
  11   4  -8    5.88    7.11
  10   4  -8   17.25    6.65
   9   4  -8   53.35    6.74
  -8  -4   8   -0.98    5.13
   8   4  -8    2.25    4.66
  -7  -4   8    4.42    4.23
   7   4  -8    9.45    4.31
  -7  -4   8   11.19    5.03
  -7  -4   8    6.90    5.33
  -6  -4   8    6.26    4.32
  -6  -4   8    5.01    3.94
   6   4  -8   11.87    3.70
  -6  -4   8   13.15    4.20
  -5  -4   8  148.85    6.43
  -5  -4   8  156.05    6.14
  -5  -4   8  154.56    7.27
   5   4  -8  153.72    6.74
  -4  -4   8 1143.52   20.13
  -4  -4   8 1046.74   21.06
   4   4  -8 1076.28   20.07
  -4  -4   8 1100.73   19.87
   3   4  -8  715.76   14.40
  -3  -4   8  726.03   15.56
  -3  -4   8  703.68   14.15
  -3  -4   8  738.78   12.56
   2   4  -8  169.35    5.88
  -2  -4   8  169.63    5.83
   1   4  -8  544.46   11.75
  -1  -4   8  553.83   11.55
   0   4  -8   62.40    4.00
   0  -4   8   57.99    4.06
  -1   4  -8  422.92   10.37
   1  -4   8  434.43   10.23
  -2   4  -8  145.53    6.63
   2  -4   8  150.04    6.44
   3  -4   8   95.60    6.07
  -3   4  -8  110.04    6.42
  -4   4  -8  691.99   16.08
   4  -4   8  688.23   15.82
  -5   4  -8    3.55    4.95
   5  -4   8    5.30    4.91
  -6   4  -8    0.50    5.70
   6  -4   8   -1.62    5.52
  -7   4  -8  110.08    9.27
  -8   4  -8    4.53    7.41
  -9   4  -8   -1.54    8.02
  12   3  -8    4.04    7.93
  11   3  -8   27.79    7.56
  10   3  -8   38.34    6.93
   9   3  -8    7.38    5.36
  -9  -3   8    1.21    5.43
  -8  -3   8   88.66    6.93
   8   3  -8   80.10    6.49
  -8  -3   8   90.27    7.04
   7   3  -8    4.34    4.04
  -7  -3   8   14.02    4.34
  -7  -3   8    6.38    4.84
  -6  -3   8   12.35    4.26
  -6  -3   8    2.69    3.60
   6   3  -8   14.40    3.93
  -5  -3   8   23.40    3.38
  -5  -3   8   22.87    4.26
   5   3  -8   18.14    3.64
  -5  -3   8   18.89    3.69
   4   3  -8  317.14    8.53
  -4  -3   8  314.51    9.39
  -4  -3   8  315.21    8.70
  -3  -3   8    2.57    2.58
  -3  -3   8   -1.86    3.29
  -3  -3   8   -0.20    1.49
   3   3  -8   -6.36    2.30
   2   3  -8   74.61    4.33
  -2  -3   8   67.59    4.43
  -2  -3   8   71.75    5.11
   1   3  -8    2.08    2.43
  -1  -3   8    0.65    2.42
   0   3  -8  502.96   11.35
   0  -3   8  513.53   11.38
  -1   3  -8  624.53   13.48
   1  -3   8  633.43   13.58
   2  -3   8  886.73   17.91
  -2   3  -8  922.44   18.17
   3  -3   8  146.24    7.07
  -3   3  -8  146.02    7.28
  -4   3  -8  252.75    9.57
   4  -3   8  245.34    9.47
  -5   3  -8   56.19    6.37
   5  -3   8   56.40    6.33
   6  -3   8   11.25    6.08
  -6   3  -8   -3.23    5.61
   7  -3   8   15.16    6.89
  -7   3  -8   19.25    7.09
  -8   3  -8   -2.56    7.35
  12   2  -8   12.82    8.54
  11   2  -8    7.22    6.94
  10   2  -8   82.78    7.99
 -10  -2   8   92.11    8.40
  -9  -2   8   51.52    7.37
  -9  -2   8   51.83    6.88
   9   2  -8   56.90    6.74
   8   2  -8   28.91    5.27
  -8  -2   8   16.96    5.29
  -8  -2   8   25.95    5.63
  -7  -2   8  173.79    8.63
  -7  -2   8  169.41    8.05
   7   2  -8  179.29    8.18
  -6  -2   8  417.05   11.99
   6   2  -8  435.67   11.30
  -6  -2   8  417.76   11.32
  -5  -2   8  196.12    7.26
  -5  -2   8  182.71    8.09
   5   2  -8  180.76    7.24
  -4  -2   8    7.83    1.83
  -4  -2   8    7.04    2.98
  -4  -2   8    3.22    3.58
   4   2  -8   -0.07    2.61
  -3  -2   8   77.48    5.27
   3   2  -8   83.34    4.68
  -3  -2   8   84.57    4.97
   2   2  -8    5.34    2.59
  -2  -2   8    8.96    3.60
  -2  -2   8    5.32    2.73
   1   2  -8  694.50   13.82
  -1  -2   8  649.36   13.56
   0   2  -8  260.39    7.73
   0  -2   8  226.36    7.48
  -1   2  -8  347.05    9.56
   1  -2   8  360.19    9.65
   2  -2   8   10.27    3.69
  -2   2  -8   -0.90    3.32
  -3   2  -8    3.89    3.89
   3  -2   8   -0.15    3.76
   4  -2   8    3.16    4.51
  -4   2  -8    7.35    4.55
  -5   2  -8  154.73    8.84
   5  -2   8  141.76    8.86
  -6   2  -8   99.64    8.12
   6  -2   8   92.44    8.31
   7  -2   8   64.98    8.53
  -7   2  -8   73.47    8.40
  -8   2  -8    3.81    7.31
   8  -2   8    2.36    7.84
  12   1  -8   17.10    7.80
  11   1  -8    1.92    6.75
 -11  -1   8   -0.16    6.98
 -10  -1   8   27.71    6.88
 -10  -1   8   26.13    7.15
  10   1  -8   17.06    6.33
  -9  -1   8   85.53    7.55
   9   1  -8   78.64    7.10
  -9  -1   8   86.29    7.85
   8   1  -8   88.39    6.19
  -8  -1   8   90.91    6.82
  -8  -1   8   77.66    7.26
   7   1  -8  295.67    9.84
  -7  -1   8  265.13    9.68
  -7  -1   8  290.73   10.61
  -6  -1   8  427.43   12.16
  -6  -1   8  442.80   11.73
   6   1  -8  433.95   11.37
  -5  -1   8  168.06    7.15
  -5  -1   8  168.25    7.29
   5   1  -8  182.53    7.17
  -4  -1   8  816.93   17.44
  -4  -1   8  842.14   16.58
   4   1  -8  814.91   16.25
  -3  -1   8   83.89    5.42
   3   1  -8   74.17    4.63
  -3  -1   8   82.39    5.07
  -2  -1   8  236.58    8.34
  -2  -1   8  266.04    7.74
   2   1  -8  240.81    7.36
   1   1  -8 1048.81   19.46
  -1  -1   8 1058.14   19.54
   0  -1   8  118.23    5.85
  -1   1  -8   37.77    4.09
   1  -1   8   33.61    4.23
   2  -1   8  137.34    6.87
  -2   1  -8  125.67    6.28
   3  -1   8   66.32    5.91
  -3   1  -8   56.46    5.49
  -4   1  -8  282.59   10.44
   4  -1   8  292.48   10.62
  -5   1  -8   24.62    5.97
   5  -1   8   22.72    6.11
   6  -1   8    2.20    6.35
  -6   1  -8    3.85    5.85
   7  -1   8   16.79    7.36
  -7   1  -8    8.37    6.88
  -8   1  -8   -2.00    7.50
   8  -1   8    8.13    8.45
  12   0  -8  -12.85    7.00
  11   0  -8   -0.04    6.56
 -11   0   8    5.20    7.39
 -10   0   8    3.26    6.30
 -10   0   8   12.51    7.20
  10   0  -8    2.92    5.83
  -9   0   8   14.87    5.89
  -9   0   8   17.57    6.27
   9   0  -8   19.95    5.60
  -8   0   8   53.68    6.25
   8   0  -8   62.79    6.11
  -8   0   8   64.04    6.80
  -7   0   8  377.04   11.74
  -7   0   8  340.75   10.98
   7   0  -8  366.11   10.93
   6   0  -8  250.62    8.61
  -6   0   8  252.13    8.86
  -6   0   8  254.66    9.50
  -5   0   8  143.37    6.86
  -5   0   8  143.10    7.55
   5   0  -8  149.36    6.76
  -4   0   8  569.19   12.89
   4   0  -8  557.05   12.32
  -4   0   8  584.77   13.83
  -3   0   8  742.86   15.11
   3   0  -8  728.63   14.90
  -3   0   8  739.29   16.13
  -2   0   8  104.91    5.61
   2   0  -8   85.48    4.61
  -2   0   8   97.36    6.19
  -1   0   8  149.58    6.98
  -1   0   8  169.15    6.59
   1   0  -8  145.60    6.00
   1   0  -8  151.79    4.48
   0   0   8   92.11    5.72
   0   0  -8   91.06    5.32
  -1   0  -8  708.37   15.33
   1   0   8  735.02   15.67
  -2   0  -8    5.07    3.69
   2   0   8    6.74    4.01
   3   0   8   24.84    5.07
  -3   0  -8   31.35    4.43
  -4   0  -8  224.83    9.72
   4   0   8  242.37   10.14
   5   0   8    4.03    5.72
  -5   0  -8    3.25    5.81
   6   0   8    7.96    6.67
  -6   0  -8   -0.20    6.07
  -7   0  -8    5.25    7.60
   7   0   8    6.93    7.41
   8   0   8   -4.41    8.48
 -12   1   8    3.59    7.95
  12  -1  -8   -9.03    7.53
 -11   1   8    7.71    7.24
 -11   1   8    3.78    7.22
  11  -1  -8    2.95    6.58
 -10   1   8    8.37    6.58
 -10   1   8    2.89    6.21
  10  -1  -8   -1.52    5.58
  -9   1   8   30.62    6.80
  -9   1   8   33.11    6.36
   9  -1  -8   40.41    6.21
  -8   1   8  118.00    8.09
   8  -1  -8  113.00    7.50
  -8   1   8  116.18    7.34
  -7   1   8   -3.37    4.40
  -7   1   8   -4.48    4.81
   7  -1  -8   -6.13    3.24
  -6   1   8   15.61    4.45
  -6   1   8   18.37    5.00
   6  -1  -8   18.23    3.95
  -5   1   8   77.77    6.16
   5  -1  -8   82.01    5.16
  -5   1   8   75.22    5.31
  -4   1   8  275.57    8.62
  -4   1   8  282.49    9.62
   4  -1  -8  278.58    8.46
  -3   1   8  924.00   18.02
  -3   1   8  904.37   19.06
   3  -1  -8  943.42   17.76
   2  -1  -8  605.01   13.13
   2  -1  -8  636.67   11.23
  -2   1   8  613.69   13.49
  -2   1   8  585.88   14.09
   1  -1  -8  805.53   16.10
  -1   1   8  807.51   16.39
  -1   1   8  789.75   16.96
   1  -1  -8  805.17   15.06
   0   1   8   14.18    3.72
   0  -1  -8   13.35    3.13
   0  -1  -8   10.26    2.98
  -1  -1  -8  541.05   12.75
   1   1   8  557.26   13.08
  -2  -1  -8  105.58    6.48
   2   1   8   98.00    6.37
   3   1   8   21.14    5.29
  -3  -1  -8   29.73    4.95
   4   1   8   -2.90    5.20
  -4  -1  -8    6.37    4.86
   5   1   8   56.22    7.30
  -5  -1  -8   58.87    6.92
   6   1   8   45.75    8.09
   7   1   8    7.72    7.93
 -12   2   8  -14.82    8.28
 -11   2   8    6.81    8.29
  11  -2  -8    5.52    7.08
 -11   2   8   -8.84    6.92
 -10   2   8   15.94    6.86
 -10   2   8   -0.48    6.90
  10  -2  -8    8.03    6.26
   9  -2  -8   24.43    5.61
  -9   2   8   21.19    6.87
  -9   2   8   18.61    6.13
  -8   2   8    0.00    4.30
  -8   2   8    7.01    5.85
   8  -2  -8    9.16    4.62
  -7   2   8   23.49    5.76
   7  -2  -8   41.70    4.60
  -7   2   8   33.35    4.80
  -6   2   8   -5.50    3.38
  -6   2   8    1.95    4.28
   6  -2  -8    0.30    3.44
  -5   2   8   91.71    5.81
  -5   2   8   93.75    6.65
   5  -2  -8   90.48    5.85
  -4   2   8  350.34   10.58
   4  -2  -8  373.02    9.79
  -4   2   8  356.22   10.01
   3  -2  -8  100.20    5.51
  -3   2   8  107.62    6.79
  -3   2   8  101.90    5.91
   2  -2  -8   38.91    2.92
  -2   2   8   38.47    4.79
  -2   2   8   31.13    4.15
   2  -2  -8   31.96    3.63
  -1   2   8  103.04    5.99
   1  -2  -8  109.73    5.53
   1  -2  -8  108.28    4.92
  -1   2   8  108.01    6.60
   0   2   8   90.17    6.27
   0  -2  -8   96.73    5.53
   0  -2  -8   86.49    5.47
   0   2   8   88.48    5.67
  -1  -2  -8   24.68    4.38
   1   2   8   20.60    4.42
  -2  -2  -8  449.00   12.06
   2   2   8  452.07   12.60
   3   2   8   86.35    6.90
  -3  -2  -8   93.07    6.82
   4   2   8  205.85   10.14
  -4  -2  -8  191.72    9.35
   5   2   8    7.82    6.55
   6   2   8   31.85    7.89
   7   2   8   12.29    9.06
 -12   3   8   24.12    9.77
 -12   3   8   10.22    8.19
 -11   3   8   46.42    8.91
 -11   3   8   48.66    8.36
 -10   3   8   34.49    7.26
 -10   3   8   31.22    7.90
  10  -3  -8   36.27    6.89
   9  -3  -8    7.36    5.24
  -9   3   8    6.97    5.84
  -9   3   8   19.02    6.96
   8  -3  -8   16.22    4.80
  -8   3   8    3.14    6.11
  -8   3   8   10.34    5.49
   7  -3  -8   48.86    5.20
  -7   3   8   47.92    5.76
  -7   3   8   49.05    6.60
   6  -3  -8   49.84    4.70
  -6   3   8   47.49    5.40
  -6   3   8   47.65    5.67
  -5   3   8  445.59   12.92
   5  -3  -8  428.05   11.13
  -5   3   8  449.87   11.87
   4  -3  -8  308.00    9.20
  -4   3   8  297.73   10.40
  -4   3   8  307.47    9.41
   3  -3  -8    5.16    3.17
  -3   3   8   -6.31    3.34
   3  -3  -8    0.81    2.44
  -3   3   8    0.01    3.53
  -2   3   8  217.21    8.54
   2  -3  -8  233.15    7.66
  -2   3   8  217.89    8.00
   2  -3  -8  221.24    6.60
   1  -3  -8  164.44    6.27
  -1   3   8  146.48    7.42
   1  -3  -8  165.87    6.59
  -1   3   8  166.81    7.17
   0  -3  -8  295.55    8.99
   0   3   8  295.64    9.98
   0   3   8  298.82    9.58
   0  -3  -8  306.50    9.38
  -1  -3  -8  475.98   12.30
  -1  -3  -8  477.65   13.01
   1   3   8  475.23   12.78
   2   3   8   76.96    5.99
  -2  -3  -8   71.14    6.53
  -2  -3  -8   78.57    5.93
  -3  -3  -8   34.90    5.27
   3   3   8   22.94    5.83
   4   3   8   -0.19    5.82
   5   3   8    6.22    6.87
   6   3   8    4.80    7.56
   7   3   8    3.11    8.70
 -12   4   8    0.44    8.08
 -12   4   8   10.35    9.56
 -11   4   8    6.72    7.16
 -11   4   8   14.74    9.06
 -10   4   8   78.80    8.25
 -10   4   8   79.24    9.16
  -9   4   8   27.76    7.18
  -9   4   8   20.76    6.24
  -8   4   8   54.98    6.61
   8  -4  -8   56.47    6.04
  -8   4   8   49.56    7.44
  -7   4   8   77.42    7.54
  -7   4   8   70.67    6.50
   7  -4  -8   83.35    5.88
  -6   4   8  108.59    7.67
  -6   4   8  106.49    7.10
   6  -4  -8  112.00    6.84
  -5   4   8   -3.71    4.16
   5  -4  -8   -0.61    3.13
  -5   4   8   -3.72    3.90
  -4   4   8   10.55    4.00
   4  -4  -8    9.65    3.51
  -4   4   8   12.60    4.91
  -3   4   8   21.07    4.19
   3  -4  -8   26.24    3.63
   3  -4  -8   18.76    3.71
  -3   4   8   12.66    4.68
  -2   4   8   24.94    4.93
   2  -4  -8   26.35    3.76
   2  -4  -8   36.85    4.04
  -2   4   8   24.85    4.46
   1  -4  -8    6.53    3.70
  -1   4   8   -0.81    4.45
   1  -4  -8    5.79    3.30
  -1   4   8    1.73    3.78
   0   4   8  131.66    7.22
   0  -4  -8  133.53    6.45
   0   4   8  137.12    7.72
   0  -4  -8  139.70    7.11
  -1  -4  -8   66.22    5.67
   1   4   8   65.00    6.02
  -1  -4  -8   67.69    6.35
   2   4   8   11.96    5.22
  -2  -4  -8   10.83    5.85
  -3  -4  -8   88.43    8.29
   3   4   8   84.96    7.50
  -4  -4  -8   29.45    8.31
   4   4   8   26.42    6.79
  -5  -4  -8   31.38    8.71
   5   4   8   34.55    7.81
  -6  -4  -8   45.22   10.90
   6   4   8   38.94    8.63
 -12   5   8   14.00    8.25
 -12   5   8   22.18   10.34
 -11   5   8   11.36    7.51
 -11   5   8    5.57    9.09
 -10   5   8   -1.38    7.42
 -10   5   8   12.99    6.87
  -9   5   8   28.61    7.82
  -9   5   8   51.67    7.18
  -8   5   8  166.87    9.20
  -8   5   8  165.59   10.50
  -7   5   8   51.44    7.34
  -7   5   8   56.06    6.22
  -6   5   8  229.57    9.20
   6  -5  -8  231.87    8.69
  -6   5   8  232.79   10.80
  -5   5   8  216.89    9.99
   5  -5  -8  211.54    7.96
  -5   5   8  201.61    8.51
  -4   5   8  318.62   11.18
  -4   5   8  294.67    9.79
   4  -5  -8  321.88    9.39
   3  -5  -8   28.65    4.19
   3  -5  -8   29.25    3.78
  -3   5   8   26.50    4.56
  -3   5   8   26.08    5.29
   2  -5  -8  513.53   12.67
   2  -5  -8  533.03   12.34
  -2   5   8  510.13   13.82
  -1   5   8   89.83    6.13
  -1   5   8   96.67    6.52
   1  -5  -8  109.07    6.83
   0   5   8    7.79    4.58
   0  -5  -8   13.93    4.94
   0   5   8   16.87    4.66
   1   5   8    5.07    4.74
  -1  -5  -8    4.42    5.28
  -2  -5  -8   65.43    7.72
   2   5   8   72.50    6.95
   3   5   8   -2.85    5.88
  -3  -5  -8   16.37    6.82
   4   5   8    4.41    6.52
  -4  -5  -8    5.34    7.99
   5   5   8   13.86    7.60
  -5  -5  -8    6.31    8.48
  -6  -5  -8   14.79   10.46
   6   5   8   28.54    8.80
 -12   6   8  -10.80    9.18
 -12   6   8   -8.03    8.44
 -11   6   8   -6.63    8.49
 -11   6   8    2.78    7.92
 -10   6   8   16.11    7.96
 -10   6   8   16.84    7.08
  -9   6   8   13.42    7.60
  -9   6   8    5.18    6.26
  -8   6   8   39.16    6.28
  -8   6   8   59.84    8.10
  -7   6   8  101.36    8.62
  -7   6   8  119.63    8.13
  -6   6   8   40.89    5.68
  -6   6   8   49.01    6.42
  -5   6   8   11.50    4.71
  -5   6   8   20.88    5.95
  -4   6   8   92.55    7.28
  -4   6   8   85.69    6.14
   4  -6  -8   86.73    5.77
   3  -6  -8  188.93    7.62
  -3   6   8  183.24    9.05
  -3   6   8  179.87    8.56
  -2   6   8    0.69    4.18
   2  -6  -8    2.56    4.43
  -2   6   8    1.20    4.65
  -1   6   8  250.33    9.43
   1  -6  -8  251.24    9.48
  -1   6   8  240.36    9.86
   0   6   8    2.67    4.94
   0  -6  -8    4.23    5.24
   0   6   8   -0.08    4.69
   1   6   8   53.52    6.76
  -1  -6  -8   59.47    6.88
  -2  -6  -8   -6.52    6.29
   2   6   8   -2.19    5.41
  -3  -6  -8   61.80    8.98
   3   6   8   74.49    7.96
  -4  -6  -8    0.69    7.59
   4   6   8   -5.77    7.27
  -5  -6  -8   -2.22    8.55
   5   6   8   -6.48    8.21
 -12   7   8    4.43    9.77
 -12   7   8    8.62    8.47
 -11   7   8  -12.60    8.38
 -11   7   8  -10.84    7.06
 -10   7   8   -6.31    6.40
 -10   7   8   -9.08    7.97
  -9   7   8   32.17    7.04
  -9   7   8   32.95    8.21
  -8   7   8    7.53    7.08
  -8   7   8   17.63    5.93
  -7   7   8    2.82    5.10
  -7   7   8   -9.28    6.11
  -6   7   8   34.03    6.28
  -6   7   8   37.19    6.11
  -5   7   8  235.14    9.44
  -5   7   8  257.83   11.24
  -4   7   8   73.70    6.38
  -4   7   8   64.56    6.99
   4  -7  -8   88.39    6.46
  -3   7   8  199.06    9.59
  -3   7   8  214.55    9.26
   3  -7  -8  204.61    8.68
  -2   7   8  179.42    8.43
   2  -7  -8  192.46    8.87
  -2   7   8  193.24    9.09
   1  -7  -8  121.92    8.23
  -1   7   8  115.88    7.58
  -1   7   8  134.28    8.46
   0  -7  -8   61.57    7.10
   0   7   8   56.65    6.72
   0   7   8   43.48    6.12
   1   7   8    4.40    6.04
  -1  -7  -8    7.90    6.59
   2   7   8   10.52    6.13
  -2  -7  -8  -14.15    6.75
  -3  -7  -8   32.78    8.87
   3   7   8   43.37    8.01
   4   7   8   12.24    7.63
  -4  -7  -8   17.72    8.67
  -5  -7  -8   -6.19    9.73
   5   7   8   -1.68    7.93
 -11   8   8   -5.20    7.83
 -11   8   8    4.75    9.29
 -10   8   8   21.82    9.13
 -10   8   8   24.50    7.84
  -9   8   8    7.08    8.08
  -9   8   8   25.36    6.76
  -8   8   8    6.22    6.25
  -8   8   8    2.31    7.35
  -7   8   8   10.27    7.13
  -7   8   8    2.06    5.51
  -6   8   8   51.12    7.75
  -6   8   8   48.16    6.56
  -5   8   8    1.47    4.72
  -5   8   8    0.86    6.57
  -4   8   8   61.58    6.40
   4  -8  -8   85.05    7.02
  -4   8   8   61.70    7.28
  -3   8   8   57.16    6.91
  -3   8   8   66.95    6.56
   3  -8  -8   70.86    6.65
   2  -8  -8    5.17    5.39
  -2   8   8   -2.25    5.14
  -2   8   8   -1.55    5.05
  -1   8   8   11.81    5.18
   1  -8  -8   10.16    6.03
  -1   8   8   19.19    5.93
   0  -8  -8  181.34   10.17
   0   8   8  191.01    9.47
  -1  -8  -8   23.20    7.67
   1   8   8   18.13    6.80
  -2  -8  -8   78.31    9.32
   2   8   8   78.16    8.76
  -3  -8  -8   24.19    9.23
   3   8   8   25.03    7.96
  -4  -8  -8    4.61    9.54
   4   8   8    4.35    7.58
 -11   9   8   30.26    8.30
 -11   9   8   19.95   10.01
 -10   9   8   -5.52    8.61
 -10   9   8   -2.86    6.89
  -9   9   8   13.04    6.90
  -9   9   8   13.74    8.37
  -8   9   8    5.38    6.06
  -8   9   8    1.66    7.59
  -7   9   8   19.33    7.72
  -7   9   8   11.10    6.33
  -6   9   8   12.02    6.05
  -6   9   8   18.67    7.27
  -5   9   8   42.97    6.51
  -5   9   8   55.14    7.82
  -4   9   8    2.06    6.65
  -4   9   8   -3.20    5.13
   4  -9  -8    6.30    6.03
  -3   9   8   16.83    5.36
   3  -9  -8   17.79    6.60
  -3   9   8   20.00    6.68
   2  -9  -8   33.32    6.88
  -2   9   8   21.87    5.75
  -2   9   8   23.48    6.54
  -1   9   8   74.78    6.96
   1  -9  -8   77.18    8.50
   0   9   8    1.84    6.31
   0  -9  -8   10.01    6.68
   1   9   8   -1.21    6.70
  -1  -9  -8    5.47    7.86
   2   9   8    7.18    7.57
  -2  -9  -8   15.84    8.31
  -3  -9  -8   15.16    9.57
   3   9   8   16.09    8.40
 -11  10   8   -0.82    8.37
 -11  10   8   -6.39    9.78
 -10  10   8   33.79   10.18
 -10  10   8    7.79    8.06
  -9  10   8   31.69    8.42
  -9  10   8   15.15    7.09
  -8  10   8   -3.55    6.02
  -8  10   8   -4.71    7.83
  -7  10   8   29.54    8.35
  -7  10   8   20.61    6.35
  -6  10   8   87.85    7.58
  -6  10   8   97.25    9.63
  -5  10   8   12.57    6.08
  -5  10   8   18.61    7.77
  -4  10   8   31.29    5.84
   4 -10  -8   17.93    6.80
  -4  10   8   51.28    8.16
  -3  10   8   -6.76    5.67
  -3  10   8    2.56    6.62
   3 -10  -8   -4.43    6.52
   2 -10  -8   -0.46    6.72
  -2  10   8    4.52    5.61
  -1  10   8   27.65    6.91
   1 -10  -8   19.95    7.83
   0 -10  -8   53.22    9.20
   0  10   8   42.97    7.79
   1  10   8    3.59    7.24
  -1 -10  -8   -6.89    8.26
  -2 -10  -8   13.13    9.37
   2  10   8    8.68    8.06
  -3 -10  -8   36.47   10.86
   3  10   8   38.16    9.21
 -10  11   8    7.71    7.73
 -10  11   8   28.36   10.06
  -9  11   8   21.87    9.60
  -9  11   8    6.53    7.81
  -8  11   8   56.93    8.43
  -8  11   8   55.12    9.96
  -7  11   8    3.88    6.74
  -7  11   8   11.75    8.28
  -6  11   8   41.02    7.25
  -6  11   8   42.24    8.77
  -5  11   8   21.39    6.63
  -5  11   8    4.42    7.47
  -4  11   8   22.69    6.58
   4 -11  -8   24.56    7.54
  -4  11   8   21.59    7.32
  -3  11   8    8.89    6.37
   3 -11  -8    3.95    7.29
  -2  11   8   -7.17    6.12
   2 -11  -8   -1.54    7.53
   1 -11  -8   -3.18    7.80
  -1  11   8   -6.51    6.69
   0 -11  -8    8.66    8.06
   0  11   8   11.76    7.49
   1  11   8    9.26    7.94
  -1 -11  -8   -3.55    9.16
   2  11   8   -1.25    8.20
  -2 -11  -8    3.77    9.13
  -9  12   8   12.85    8.27
  -9  12   8    4.66    9.76
  -8  12   8   12.91    9.41
  -8  12   8    6.50    7.50
  -7  12   8   20.85    9.75
  -7  12   8   16.58    7.41
  -6  12   8   39.09    7.47
  -6  12   8   36.67    8.99
  -5  12   8   13.84    6.75
  -5  12   8    9.99    8.44
  -4  12   8    6.60    7.33
  -4  12   8   -6.06    6.25
  -3  12   8   72.64    8.02
   3 -12  -8   72.96    9.85
   2 -12  -8    1.92    8.21
  -2  12   8    3.27    6.93
  -1  12   8    8.12    7.35
   1 -12  -8   16.08    9.19
   0  12   8   -2.36    7.93
   0 -12  -8  -10.92    8.97
  -8  13   8   16.10   10.78
  -8  13   8    2.59    7.88
  -7  13   8  -11.59    8.65
  -7  13   8   -2.09    7.50
  -6  13   8    2.88    9.39
  -6  13   8    1.40    7.06
  -5  13   8   26.80    8.78
  -5  13   8   22.52    7.36
  -4  13   8   15.04    7.54
  -3  13   8    0.07    7.33
  -2  13   8   -2.93    7.21
   2 -13  -8   -0.20    8.87
   1 -13  -8   19.29   10.02
  -1  13   8   18.24    8.12
  -7  14   8   -8.32   10.17
  -7  14   8   -2.37    7.71
  -6  14   8    9.80    8.24
  -6  14   8   10.39    9.28
  -5  14   8   -4.05    7.31
  -4  14   8   15.73    8.10
  -3  14   8   14.63    8.20
   0 -19   9   -3.10    9.58
   0 -19   9   -9.07   10.90
   1 -19   9   13.33   10.35
   2 -19   9   11.28   10.10
  -2 -18   9  -12.95   10.45
  -1 -18   9   22.11   11.10
  -1 -18   9    7.20    9.33
   0 -18   9    6.87   10.31
   0 -18   9   11.86    9.48
   1 -18   9    9.91    9.24
   2 -18   9   23.03    9.78
  -3  18  -9    3.59    8.94
   3 -18   9  -11.38    9.12
  -4  18  -9  -11.58    9.13
   4 -18   9   -5.38    9.74
  -4 -17   9  -15.54   11.46
  -3 -17   9   16.57   10.71
  -2 -17   9   -4.98   10.61
  -1 -17   9   23.01   10.88
  -1 -17   9    2.23    8.62
   0 -17   9   92.49   11.68
   0 -17   9   74.22   10.45
   1 -17   9   -6.23    8.13
   2 -17   9   15.21    8.85
   3 -17   9    0.18    9.02
   4 -17   9   -7.65    9.09
  -5  17  -9    7.44    6.05
   5  16  -9    1.27    6.42
  -5 -16   9  -18.49   10.36
  -4 -16   9   -4.27    9.72
   4  16  -9   -6.19    5.70
  -3 -16   9   30.70   10.13
  -2 -16   9   32.70   10.54
  -2 -16   9   14.66    8.67
  -1 -16   9   -2.19    8.60
  -1 -16   9   -1.86    7.74
   0 -16   9   11.32    8.11
   0 -16   9   16.28    9.90
   1 -16   9    1.34    7.45
   2 -16   9   34.85    8.98
  -3  16  -9    6.43    4.71
   3 -16   9   15.94    8.79
  -4  16  -9   10.43    5.37
  -5  16  -9   48.51    6.85
  -6  16  -9    4.50    6.68
  -6 -15   9   12.78   11.85
   6  15  -9    5.54    6.88
  -5 -15   9   19.18   10.29
   5  15  -9   21.77    6.61
  -4 -15   9   21.49   10.41
   4  15  -9    9.91    5.42
  -3 -15   9   -0.27    9.17
   3  15  -9   -0.13    4.74
  -2 -15   9   69.78    9.92
  -2 -15   9   52.96    8.68
   2  15  -9   64.03    5.37
  -1 -15   9   49.89    9.89
  -1 -15   9   36.17    8.26
   0 -15   9   14.27    8.27
   0 -15   9   21.12    7.60
   1 -15   9   21.40    7.62
  -1  15  -9   28.21    4.20
  -2  15  -9   50.84    5.01
   2 -15   9   45.29    8.61
  -3  15  -9   75.93    5.93
  -4  15  -9    1.51    5.15
  -5  15  -9    8.36    5.73
  -6  15  -9    4.70    6.63
  -7  15  -9   -8.22    7.33
  -7 -14   9   -0.80   11.16
   7  14  -9   -7.79    6.51
   6  14  -9    1.87    6.49
  -6 -14   9    3.07    9.72
  -5 -14   9    1.52    9.08
   5  14  -9   -3.46    5.59
   4  14  -9   -0.32    5.14
  -4 -14   9   -0.53    8.97
   3  14  -9   38.38    5.12
  -3 -14   9   36.21    8.80
   2  14  -9    6.73    4.30
  -2 -14   9    7.16    8.08
  -2 -14   9    4.42    6.78
  -1 -14   9    2.42    6.53
   1  14  -9    7.12    3.79
  -1 -14   9   14.57    8.13
   0 -14   9   31.27    7.15
   0  14  -9   40.76    4.39
   0 -14   9   46.18    8.42
  -1  14  -9   58.93    4.75
   1 -14   9   41.37    7.76
   2 -14   9   -0.17    6.97
  -2  14  -9    5.59    4.30
  -3  14  -9  104.14    6.91
  -4  14  -9    6.06    4.96
  -5  14  -9   20.96    6.20
  -6  14  -9    7.03    6.23
  -7  14  -9   17.72    7.26
  -7 -13   9    0.81   10.36
   7  13  -9    9.52    7.15
   6  13  -9   31.00    6.84
  -6 -13   9   39.94   10.52
   5  13  -9   15.21    5.67
  -5 -13   9   15.70    8.46
  -4 -13   9   -3.19    7.56
   4  13  -9   10.34    4.88
  -3 -13   9  168.53   10.99
   3  13  -9  181.09    7.90
  -2 -13   9   22.27    7.15
  -2 -13   9   28.87    6.75
   2  13  -9   24.13    4.28
   1  13  -9   80.00    5.03
  -1 -13   9   82.63    8.49
  -1 -13   9   72.08    7.70
   0  13  -9   68.78    4.70
   0 -13   9   53.34    7.18
   0 -13   9   55.34    8.60
   1 -13   9   92.78    8.37
  -2  13  -9   78.57    5.32
  -3  13  -9    1.50    4.51
  -4  13  -9    5.63    4.64
  -5  13  -9    5.55    5.33
  -6  13  -9   37.28    7.18
  -7  13  -9   12.36    7.05
  -8  13  -9   23.34    8.26
  -8 -12   9   12.26   10.06
   8  12  -9   23.80    7.59
   7  12  -9   18.39    6.76
  -7 -12   9   23.98   10.12
   6  12  -9   49.83    6.55
  -6 -12   9   26.61    9.34
   5  12  -9   54.90    6.02
  -5 -12   9   43.77    8.37
  -4 -12   9    5.72    7.51
   4  12  -9   10.66    4.65
   3  12  -9    9.74    4.21
  -3 -12   9    4.79    6.94
  -3 -12   9    8.36    6.08
  -2 -12   9   23.37    6.12
   2  12  -9   14.31    3.84
  -2 -12   9   20.99    7.01
   1  12  -9   45.03    4.23
  -1 -12   9   46.96    6.94
  -1 -12   9   42.77    6.44
   0 -12   9   55.06    6.79
   0  12  -9   47.86    4.27
   0 -12   9   52.88    7.23
  -1  12  -9    3.34    3.57
  -2  12  -9  105.41    6.26
  -3  12  -9    4.04    4.27
  -4  12  -9  114.96    7.12
  -5  12  -9    0.72    5.26
  -6  12  -9   38.65    6.92
  -7  12  -9    2.04    6.25
  -8  12  -9   -2.41    7.47
   9  11  -9    3.82    7.73
  -9 -11   9    9.57    9.99
   8  11  -9   21.85    7.19
  -8 -11   9   27.27   10.41
   7  11  -9   93.17    8.13
  -7 -11   9  108.20   10.52
  -6 -11   9   -6.77    7.22
   6  11  -9    6.22    5.23
   5  11  -9  126.03    7.57
  -5 -11   9  135.22    9.90
   4  11  -9  125.63    6.89
  -4 -11   9  116.14    9.16
   3  11  -9  111.74    6.70
  -3 -11   9  101.88    7.51
  -3 -11   9  107.67    8.35
   2  11  -9   58.30    4.50
  -2 -11   9   56.40    6.31
  -2 -11   9   48.88    6.49
  -1 -11   9  143.03    8.36
   1  11  -9  133.42    5.82
  -1 -11   9  137.38    8.89
   0  11  -9  245.81    7.53
   0 -11   9  221.65    9.83
  -1  11  -9  113.54    5.98
  -2  11  -9    2.23    3.53
  -3  11  -9   67.12    5.37
  -4  11  -9    5.62    4.67
  -5  11  -9    3.02    4.97
  -6  11  -9   12.19    6.16
  -7  11  -9   10.67    6.87
  -8  11  -9    2.62    7.67
  -9 -10   9    8.37    9.66
   9  10  -9   24.45    7.47
   8  10  -9   17.08    6.62
  -8 -10   9   11.88    9.26
  -7 -10   9    1.56    8.11
   7  10  -9   -7.54    5.55
   6  10  -9   72.66    6.64
  -6 -10   9   65.39    8.19
  -5 -10   9   -9.57    6.16
   5  10  -9   -5.40    4.13
  -4 -10   9   29.72    6.07
   4  10  -9   24.56    4.72
  -3 -10   9   36.86    6.29
   3  10  -9   34.32    4.01
  -3 -10   9   31.56    5.29
   2  10  -9  488.38   11.35
  -2 -10   9  520.22   13.29
  -2 -10   9  477.60   13.68
  -1 -10   9   77.41    6.20
  -1 -10   9   56.29    6.34
   1  10  -9   65.24    4.54
  -1  10  -9   54.18    4.59
  -2  10  -9   78.55    5.25
  -3  10  -9  133.36    6.93
  -4  10  -9   38.35    5.33
  -5  10  -9   45.54    6.30
  -6  10  -9   46.05    6.70
  -7  10  -9   11.49    6.43
  -8  10  -9    1.39    7.75
  10   9  -9    1.15    7.84
   9   9  -9    2.30    6.45
  -9  -9   9   -2.27    9.07
   8   9  -9   -3.19    6.03
  -8  -9   9    0.17    8.20
  -7  -9   9   14.85    7.62
   7   9  -9    3.16    5.37
  -6  -9   9   26.96    6.63
   6   9  -9   16.09    4.91
  -5  -9   9   51.18    6.95
   5   9  -9   44.38    5.17
   4   9  -9  429.10   11.22
  -4  -9   9  425.83   12.71
   3   9  -9   71.20    4.78
  -3  -9   9   66.25    5.53
  -3  -9   9   80.72    6.44
   2   9  -9  431.68   10.50
  -2  -9   9  467.50   11.87
  -2  -9   9  453.72   12.32
   1   9  -9  162.18    6.38
  -1  -9   9  176.40    8.06
  -1  -9   9  170.36    7.64
  -1   9  -9   -5.63    3.06
  -2   9  -9   50.15    4.68
  -3   9  -9  271.19    8.89
  -4   9  -9  167.74    8.35
  -5   9  -9   82.50    6.84
  -6   9  -9    2.82    5.57
  -7   9  -9    8.77    6.94
  -8   9  -9    6.08    7.36
  10   8  -9   10.79    7.45
  -9  -8   9   12.49    8.89
   9   8  -9    1.91    6.77
  -8  -8   9   70.75    9.02
   8   8  -9   71.09    7.69
   7   8  -9   47.87    6.31
  -7  -8   9   38.22    7.54
  -6  -8   9   26.46    6.43
   6   8  -9   25.46    4.83
  -5  -8   9   21.69    5.99
   5   8  -9   17.56    4.46
  -4  -8   9   -7.71    4.31
   4   8  -9    4.32    3.66
   3   8  -9   -0.21    2.88
  -3  -8   9    1.02    3.63
  -3  -8   9    4.40    4.39
   2   8  -9  104.66    5.36
  -2  -8   9  108.45    6.15
  -2  -8   9  110.69    6.66
   1   8  -9    0.80    2.83
  -1   8  -9 1128.78   20.69
  -2   8  -9    5.54    3.47
  -3   8  -9  314.31    9.92
  -4   8  -9   66.31    5.82
  -5   8  -9   12.80    5.19
  -6   8  -9   -1.57    5.35
  -7   8  -9   -2.71    6.26
  -8   8  -9   22.13    7.87
  10   7  -9   24.53    7.42
  -9  -7   9   -9.77    7.92
   9   7  -9   -2.61    5.80
  -8  -7   9   63.39    8.50
   8   7  -9   54.80    6.59
  -7  -7   9   62.62    7.32
   7   7  -9   54.24    5.89
  -6  -7   9   26.55    5.80
   6   7  -9   17.90    4.50
  -5  -7   9   54.30    5.98
   5   7  -9   62.88    5.11
  -4  -7   9   78.49    5.64
   4   7  -9   67.87    5.11
  -3  -7   9   38.56    3.95
   3   7  -9   32.62    3.88
  -3  -7   9   33.60    4.29
  -2  -7   9  321.86    8.91
  -2  -7   9  305.84    8.49
   2   7  -9  303.06    8.54
   1   7  -9  221.24    7.12
   0   7  -9  421.56   10.40
  -1   7  -9   78.60    5.19
  -2   7  -9   12.97    3.66
  -3   7  -9   48.72    5.02
  -4   7  -9   19.16    5.04
  -5   7  -9    2.43    4.92
  -6   7  -9  236.09   11.01
  -7   7  -9   13.96    6.80
  -8   7  -9   20.86    7.96
  11   6  -9    4.80    7.58
  10   6  -9   13.13    6.70
  -9  -6   9   55.90    8.83
   9   6  -9   45.64    7.42
  -8  -6   9   22.75    7.15
   8   6  -9    5.40    5.09
  -7  -6   9   19.95    6.46
   7   6  -9   14.39    5.15
   6   6  -9   44.13    5.02
  -6  -6   9   43.07    5.57
  -6  -6   9   51.91    5.66
  -5  -6   9  641.00   14.48
   5   6  -9  617.05   14.30
  -5  -6   9  633.32   14.97
  -4  -6   9  181.11    6.65
  -4  -6   9  183.97    6.72
   4   6  -9  173.78    7.15
  -3  -6   9  215.05    6.84
  -3  -6   9  225.28    6.86
  -3  -6   9  209.41    6.47
   3   6  -9  225.45    7.45
  -2  -6   9   47.19    3.89
   2   6  -9   55.75    4.12
  -2  -6   9   44.95    3.81
  -2  -6   9   45.76    3.74
  -1  -6   9   80.68    4.73
   1   6  -9   84.89    4.97
   0   6  -9  170.63    6.54
   0  -6   9  172.38    6.27
  -1   6  -9  264.34    8.11
   1  -6   9  252.50    7.70
  -2   6  -9    1.81    3.37
   2  -6   9    6.00    3.58
  -3   6  -9  184.66    8.03
   3  -6   9  188.23    8.05
  -4   6  -9  310.91   10.59
  -5   6  -9   14.74    5.35
  -6   6  -9    8.42    5.85
  -7   6  -9   -0.52    6.56
  -8   6  -9   11.69    7.80
  11   5  -9    1.51    7.49
  10   5  -9   15.49    6.66
   9   5  -9   17.07    6.06
  -8  -5   9   47.04    7.13
   8   5  -9   43.18    6.09
  -7  -5   9  402.16   12.23
  -7  -5   9  406.93   12.42
   7   5  -9  427.03   12.32
   6   5  -9   15.16    4.21
  -6  -5   9   16.37    4.00
  -6  -5   9   10.47    4.80
  -6  -5   9    9.79    4.56
  -5  -5   9  413.65   10.74
  -5  -5   9  394.23   11.51
  -5  -5   9  404.30   10.12
   5   5  -9  394.07   10.85
  -4  -5   9  161.24    7.52
   4   5  -9  155.00    6.47
  -4  -5   9  167.63    5.77
  -4  -5   9  147.31    6.15
  -3  -5   9    2.04    2.28
  -3  -5   9    9.48    3.13
   3   5  -9    1.90    2.72
  -3  -5   9    4.87    2.65
   2   5  -9   44.19    3.87
  -2  -5   9   39.36    3.63
   1   5  -9    4.33    2.98
  -1  -5   9    5.52    2.68
   0  -5   9  381.82    9.77
   0   5  -9  424.22   10.28
   1  -5   9  633.34   13.68
  -1   5  -9  610.79   13.65
  -2   5  -9   66.75    5.11
   2  -5   9   69.96    5.34
   3  -5   9    7.79    3.95
  -3   5  -9    6.48    4.01
  -4   5  -9    9.65    4.69
   4  -5   9   16.14    4.75
  -5   5  -9   25.50    5.83
  -6   5  -9   70.17    7.61
  -7   5  -9   -5.96    6.59
  -8   5  -9    0.59    7.85
  11   4  -9   -9.46    7.51
  10   4  -9   11.67    6.65
   9   4  -9   56.91    7.01
  -8  -4   9    1.12    5.79
   8   4  -9   -4.46    4.63
  -8  -4   9    7.45    5.77
  -7  -4   9   58.34    6.17
  -7  -4   9   49.76    6.04
   7   4  -9   64.62    5.91
  -7  -4   9   49.57    5.87
  -6  -4   9    0.90    3.80
   6   4  -9   -4.93    3.59
  -6  -4   9   -8.04    3.94
  -6  -4   9    3.31    4.69
   5   4  -9  115.82    6.45
  -5  -4   9  115.95    6.21
  -5  -4   9  101.60    6.77
  -5  -4   9  105.49    5.28
   4   4  -9    5.44    3.09
  -4  -4   9   -1.29    2.52
  -4  -4   9    0.17    3.35
  -4  -4   9   -0.58    4.30
  -3  -4   9   -2.36    1.73
  -3  -4   9   -4.30    3.70
  -3  -4   9    2.43    3.23
   3   4  -9   -2.24    2.69
  -2  -4   9 2344.96   38.62
   2   4  -9 2423.10   39.19
  -1  -4   9    6.79    2.95
   1   4  -9    2.64    2.84
   0   4  -9  267.38    8.33
   0  -4   9  274.75    8.16
   1  -4   9  174.49    6.87
  -1   4  -9  158.49    6.93
   2  -4   9    4.54    3.55
  -2   4  -9   -0.37    3.43
  -3   4  -9   25.59    4.78
   3  -4   9   23.60    4.71
   4  -4   9   10.65    4.98
  -4   4  -9    5.61    4.81
   5  -4   9   15.09    5.69
  -5   4  -9   17.47    5.54
  -6   4  -9  129.74    9.22
  -7   4  -9   -3.47    6.65
  -8   4  -9    8.45    8.53
  12   3  -9    6.78    7.70
  11   3  -9    8.10    7.04
  10   3  -9   -1.25    6.28
  -9  -3   9    5.31    5.62
  -9  -3   9   -7.04    5.79
   9   3  -9   -2.71    5.33
  -8  -3   9   -4.58    5.50
   8   3  -9   -5.90    4.59
  -8  -3   9   -3.42    4.77
  -7  -3   9  111.22    6.87
   7   3  -9  109.38    6.83
  -7  -3   9  106.01    7.39
   6   3  -9   67.90    5.49
  -6  -3   9   60.12    5.34
  -6  -3   9   59.95    6.17
  -5  -3   9   76.28    5.95
   5   3  -9   91.62    5.56
  -5  -3   9   90.58    5.78
   4   3  -9  893.71   17.82
  -4  -3   9  890.90   18.95
  -4  -3   9  908.45   17.77
   3   3  -9    7.66    3.02
  -3  -3   9    1.93    2.92
  -3  -3   9    7.16    3.62
  -2  -3   9  395.69   11.03
  -2  -3   9  403.39    9.98
   2   3  -9  408.43   10.15
  -1  -3   9   73.81    4.79
   1   3  -9   80.67    4.92
   0  -3   9   75.11    5.01
  -1   3  -9   -5.87    3.09
   1  -3   9   -4.62    3.42
  -2   3  -9   10.23    3.52
   2  -3   9   14.88    4.15
   3  -3   9  895.18   18.91
  -3   3  -9  860.52   18.90
  -4   3  -9   94.04    7.14
   4  -3   9   88.54    6.88
  -5   3  -9   33.05    6.22
   5  -3   9   37.75    6.46
  -6   3  -9   15.27    6.61
   6  -3   9   13.10    6.62
  -7   3  -9    0.44    7.53
  -8   3  -9  -10.19    7.61
  12   2  -9   11.57    7.85
  11   2  -9   -1.32    6.90
  10   2  -9    3.45    5.98
 -10  -2   9   14.14    6.72
   9   2  -9    4.10    5.53
  -9  -2   9    4.43    6.41
  -9  -2   9   11.11    6.38
  -8  -2   9  130.36    9.00
   8   2  -9  130.51    8.09
  -8  -2   9  129.30    8.23
  -7  -2   9   45.37    6.31
   7   2  -9   43.50    5.27
  -7  -2   9   33.20    5.28
  -6  -2   9   -6.33    3.73
  -6  -2   9   10.28    4.71
   6   2  -9    2.84    3.35
   5   2  -9    3.05    3.36
  -5  -2   9    0.15    4.26
  -5  -2   9    0.24    3.62
  -4  -2   9  169.64    7.02
   4   2  -9  180.98    6.92
  -4  -2   9  181.98    8.03
   3   2  -9    6.49    3.00
  -3  -2   9    5.52    3.62
  -3  -2   9    8.36    3.21
  -2  -2   9  244.93    8.83
   2   2  -9  219.81    7.38
  -2  -2   9  224.93    7.55
  -1  -2   9   44.12    4.33
   1   2  -9   52.62    4.21
   0  -2   9  198.25    7.53
  -1   2  -9 1318.51   24.51
   1  -2   9 1325.73   24.58
  -2   2  -9   17.16    4.16
   2  -2   9    7.20    4.24
  -3   2  -9   13.78    4.22
   3  -2   9   13.95    4.25
   4  -2   9    1.30    5.19
  -4   2  -9   11.26    5.24
   5  -2   9   34.54    6.53
  -5   2  -9   27.48    6.33
  -6   2  -9   30.46    7.24
   6  -2   9    3.65    6.68
   7  -2   9    0.17    7.44
  -7   2  -9    1.94    7.24
  -8   2  -9   28.13    8.79
  12   1  -9    5.82    7.76
  11   1  -9   17.25    7.29
 -10  -1   9  175.20   10.72
  10   1  -9  165.36   10.01
 -10  -1   9  161.55   10.96
  -9  -1   9   15.81    5.94
  -9  -1   9    3.98    6.53
   9   1  -9   -4.55    5.15
  -8  -1   9   -6.19    4.99
   8   1  -9    7.67    4.32
  -8  -1   9    4.11    5.66
  -7  -1   9  104.76    6.77
   7   1  -9   82.61    5.89
  -7  -1   9   95.80    7.21
  -6  -1   9   -3.02    3.88
   6   1  -9    3.03    3.72
  -6  -1   9    3.09    4.69
  -5  -1   9   93.11    6.30
  -5  -1   9  111.01    7.23
   5   1  -9   93.25    6.26
   4   1  -9   56.39    4.51
  -4  -1   9   50.58    5.32
  -4  -1   9   54.89    4.50
   3   1  -9   37.00    3.65
  -3  -1   9   38.94    4.31
  -3  -1   9   31.80    4.44
  -2  -1   9  572.70   13.90
   2   1  -9  560.61   12.63
  -2  -1   9  562.39   12.88
  -1  -1   9   66.51    5.22
  -1  -1   9   63.20    4.83
   1   1  -9   65.26    4.62
   0   1  -9  185.79    7.05
   0  -1   9  202.02    7.64
   1  -1   9   72.96    5.63
  -1   1  -9   68.09    5.22
  -2   1  -9  129.58    7.32
   2  -1   9  139.44    7.60
  -3   1  -9  227.67    9.53
   3  -1   9  240.04    9.70
  -4   1  -9    4.13    5.17
   4  -1   9   -1.57    5.39
   5  -1   9   20.31    6.56
  -5   1  -9   23.42    6.30
   6  -1   9  140.91   10.16
  -6   1  -9  115.35    9.35
  -7   1  -9    0.83    7.22
   7  -1   9    2.30    7.69
  12   0  -9   15.58    7.95
 -11   0   9   -3.22    7.13
  11   0  -9   10.75    6.76
 -11   0   9    3.63    7.94
 -10   0   9   62.83    7.97
  10   0  -9   47.86    7.16
 -10   0   9   66.78    8.64
  -9   0   9   29.94    7.40
   9   0  -9   31.23    5.96
  -9   0   9   46.86    6.86
  -8   0   9    7.69    5.83
   8   0  -9    1.24    4.78
  -8   0   9    1.08    5.07
   7   0  -9   47.22    5.39
  -7   0   9   32.92    5.53
  -7   0   9   32.86    6.26
  -6   0   9    8.42    4.55
  -6   0   9    5.32    4.90
   6   0  -9    1.24    3.74
   5   0  -9  800.60   16.99
  -5   0   9  836.75   17.45
  -5   0   9  820.13   18.50
  -4   0   9   87.14    5.94
  -4   0   9   91.47    6.31
   4   0  -9   83.12    5.40
   3   0  -9   35.94    4.06
  -3   0   9   38.96    4.04
  -3   0   9   37.12    5.03
  -2   0   9   58.05    5.49
   2   0  -9   72.60    4.89
  -2   0   9   63.79    4.68
   1   0  -9  277.12    8.49
  -1   0   9  288.82    9.87
  -1   0   9  298.80    9.25
   1   0  -9  300.95    6.95
   0   0   9   16.07    3.74
   0   0  -9   16.63    3.53
  -1   0  -9   42.04    4.86
   1   0   9   37.17    5.01
   2   0   9    3.24    4.40
  -2   0  -9   -0.49    3.82
  -3   0  -9  171.63    8.73
   3   0   9  182.47    9.05
   4   0   9   32.79    6.57
  -4   0  -9   31.95    5.97
  -5   0  -9   13.51    5.83
   5   0   9   10.21    6.36
   6   0   9    1.19    7.03
  -6   0  -9   18.44    7.14
   7   0   9    2.52    8.22
  12  -1  -9    2.90    7.37
 -12   1   9   -7.42    7.76
 -11   1   9   14.25    8.49
  11  -1  -9    6.10    6.59
 -11   1   9   13.16    7.63
 -10   1   9    9.59    6.69
 -10   1   9   19.98    8.02
  10  -1  -9   16.11    6.19
  -9   1   9   36.72    6.82
   9  -1  -9   33.07    6.06
  -9   1   9   40.61    7.31
   8  -1  -9   10.02    4.88
  -8   1   9    7.47    5.95
  -8   1   9   11.26    5.31
  -7   1   9  619.91   16.49
  -7   1   9  607.38   15.39
   7  -1  -9  635.30   15.14
  -6   1   9   11.63    5.40
  -6   1   9   -5.10    4.15
   6  -1  -9   -1.11    3.63
  -5   1   9   39.97    4.99
  -5   1   9   29.46    5.50
   5  -1  -9   30.24    4.34
  -4   1   9    4.77    4.49
  -4   1   9    8.28    3.89
   4  -1  -9    9.96    3.50
   3  -1  -9  169.32    6.61
  -3   1   9  173.50    8.19
  -3   1   9  176.12    7.36
   2  -1  -9   26.15    3.92
  -2   1   9   19.37    4.77
  -2   1   9   26.46    4.31
  -1   1   9   10.70    4.51
   1  -1  -9    8.45    3.09
   1  -1  -9   12.08    2.65
  -1   1   9   12.54    4.12
   0   1   9  866.81   18.39
   0  -1  -9  856.63   17.53
   0  -1  -9  888.76   18.13
   1   1   9  185.22    7.89
   2   1   9    2.53    4.72
  -2  -1  -9   17.42    4.61
  -3  -1  -9   56.47    5.99
   3   1   9   60.59    6.11
   4   1   9   53.77    6.72
  -4  -1  -9   70.41    7.04
  -5  -1  -9   21.67    6.47
   5   1   9   12.44    6.94
   6   1   9   13.18    7.78
   7   1   9  -12.42    8.62
 -12   2   9   15.11    8.47
 -12   2   9    3.33    9.23
 -11   2   9    0.14    8.53
  11  -2  -9   -0.80    6.54
 -11   2   9    1.52    7.41
 -10   2   9   14.12    6.82
  10  -2  -9   19.78    6.54
 -10   2   9   23.56    8.35
  -9   2   9   30.02    6.52
   9  -2  -9   41.36    6.20
  -9   2   9   52.28    8.04
  -8   2   9    5.85    5.50
  -8   2   9    2.34    6.28
   8  -2  -9   11.14    4.82
   7  -2  -9  153.27    7.97
  -7   2   9  168.22    8.96
  -7   2   9  154.96    8.56
   6  -2  -9   -5.48    3.65
  -6   2   9    0.13    5.20
  -6   2   9    5.62    4.52
  -5   2   9   92.97    6.73
  -5   2   9  103.53    6.83
   5  -2  -9  120.38    6.73
  -4   2   9  183.35    8.85
   4  -2  -9  168.93    7.00
  -4   2   9  182.01    7.81
  -3   2   9  110.55    6.67
   3  -2  -9  119.60    6.13
  -3   2   9  128.93    7.71
  -2   2   9 1570.85   28.19
   2  -2  -9 1586.97   26.89
  -2   2   9 1491.27   29.18
   2  -2  -9 1541.19   27.60
   1  -2  -9   41.87    4.45
  -1   2   9   37.17    5.29
  -1   2   9   39.15    4.92
   1  -2  -9   48.64    4.05
   0  -2  -9   19.79    3.97
   0   2   9    8.13    4.47
   0  -2  -9   11.42    3.88
  -1  -2  -9   34.74    5.28
   1   2   9   24.04    5.31
  -1  -2  -9   33.67    4.85
   2   2   9    1.99    4.93
  -2  -2  -9   -0.36    4.26
  -3  -2  -9   17.20    5.16
   3   2   9    7.77    5.76
   4   2   9   45.32    7.34
   5   2   9   30.28    7.66
   6   2   9   18.60    8.05
 -12   3   9    6.91    8.90
 -12   3   9   16.91    8.43
 -11   3   9   -3.34    8.00
 -11   3   9   -7.31    7.18
  10  -3  -9   -0.39    5.59
 -10   3   9   -0.99    7.39
 -10   3   9    6.59    6.84
   9  -3  -9    2.27    5.20
  -9   3   9    1.72    5.81
  -9   3   9    4.29    7.02
   8  -3  -9    4.35    4.72
  -8   3   9    5.95    5.55
  -8   3   9    1.54    6.45
   7  -3  -9    6.41    4.24
  -7   3   9    4.43    5.08
  -7   3   9    6.05    5.91
   6  -3  -9   20.80    4.40
  -6   3   9   21.71    6.03
  -6   3   9   13.22    4.90
  -5   3   9   14.03    4.67
   5  -3  -9   24.60    4.18
  -5   3   9   29.56    5.89
  -4   3   9  483.89   13.90
  -4   3   9  492.45   12.78
   4  -3  -9  501.26   12.37
  -3   3   9   56.62    6.03
   3  -3  -9   68.16    4.95
  -3   3   9   68.62    5.61
  -2   3   9  108.38    6.85
  -2   3   9  107.47    7.31
   2  -3  -9  105.79    5.19
   2  -3  -9   93.45    5.82
  -1   3   9    8.73    4.36
  -1   3   9   20.36    5.32
   1  -3  -9   21.98    3.76
   1  -3  -9   20.65    4.28
   0  -3  -9  317.71   10.00
   0  -3  -9  313.19    9.89
   0   3   9  315.34   10.60
  -1  -3  -9   29.50    5.24
   1   3   9   29.08    5.52
  -1  -3  -9   33.86    5.08
  -2  -3  -9   35.38    6.44
   2   3   9   24.01    5.92
   3   3   9  168.87    9.73
  -3  -3  -9  178.33   10.59
  -4  -3  -9    3.10    6.68
   4   3   9   -0.12    6.33
   5   3   9   14.56    7.59
   6   3   9   -2.13    8.77
 -12   4   9   -1.09    9.13
 -12   4   9   12.03    8.52
 -11   4   9   12.23    9.32
 -11   4   9   24.52    8.09
 -10   4   9   33.09    8.56
 -10   4   9   29.04    7.53
  -9   4   9    1.79    6.13
  -9   4   9    8.87    7.24
   8  -4  -9   71.11    6.43
  -8   4   9   69.76    8.32
  -8   4   9   71.60    7.20
  -7   4   9   74.38    7.84
  -7   4   9   79.44    7.04
   7  -4  -9   71.48    6.06
  -6   4   9   49.51    6.00
  -6   4   9   62.38    7.16
   6  -4  -9   57.80    5.64
   5  -4  -9   25.32    4.40
  -5   4   9   32.27    5.29
  -5   4   9   30.36    6.04
  -4   4   9  244.76   10.36
   4  -4  -9  232.07    8.52
  -4   4   9  219.76    8.96
  -3   4   9   13.98    5.09
   3  -4  -9    5.65    3.89
  -3   4   9    5.87    4.34
  -2   4   9   17.51    5.16
   2  -4  -9   21.92    4.28
   2  -4  -9   23.83    4.01
  -2   4   9   23.06    4.67
  -1   4   9   22.97    5.63
   1  -4  -9   29.11    4.54
  -1   4   9   27.36    5.05
   1  -4  -9   34.15    4.83
   0   4   9  122.98    7.74
   0   4   9  138.19    8.11
   0  -4  -9  134.81    7.35
   0  -4  -9  135.84    7.42
   1   4   9  157.82    8.87
  -1  -4  -9  173.89    8.91
   2   4   9  120.74    8.26
  -2  -4  -9  114.00    8.58
  -3  -4  -9   17.30    6.71
   3   4   9   17.24    6.51
  -4  -4  -9   34.52    8.13
   4   4   9   38.27    7.81
   5   4   9   41.34    8.69
  -5  -4  -9   22.55    9.36
   6   4   9   10.36    8.85
  -6  -4  -9  -10.96    9.42
 -12   5   9   13.66    9.75
 -12   5   9   15.56    8.75
 -11   5   9    2.06    7.47
 -11   5   9   -6.95    9.20
 -10   5   9  112.87   10.55
 -10   5   9   92.08    8.78
  -9   5   9    6.44    7.71
  -9   5   9   15.78    6.54
  -8   5   9   17.06    5.89
  -8   5   9   17.23    7.18
  -7   5   9    2.05    6.15
  -7   5   9   -2.05    5.17
  -6   5   9   -0.13    4.85
  -6   5   9    0.21    5.81
  -5   5   9   12.12    5.77
  -5   5   9   16.65    4.95
  -4   5   9    0.50    5.43
  -4   5   9    3.43    4.46
  -3   5   9   84.34    7.09
  -3   5   9   86.14    6.45
  -2   5   9   44.70    5.57
   2  -5  -9   57.76    5.24
  -2   5   9   45.06    6.06
   1  -5  -9  179.05    8.22
  -1   5   9  152.00    8.22
  -1   5   9  185.39    9.28
   0   5   9   49.65    6.41
   0   5   9   38.78    5.91
   0  -5  -9   44.36    5.95
   1   5   9   77.36    7.40
  -1  -5  -9   97.91    7.80
  -2  -5  -9    9.82    6.66
   2   5   9   22.26    6.48
   3   5   9   25.59    6.93
  -3  -5  -9   25.38    7.34
   4   5   9   22.10    7.66
  -4  -5  -9   15.24    8.58
   5   5   9    8.19    8.24
  -5  -5  -9    8.21    8.77
 -12   6   9   22.01    8.81
 -12   6   9   23.49   11.14
 -11   6   9   -1.13    7.40
 -11   6   9   -6.97    8.75
 -10   6   9   18.76    7.24
 -10   6   9    7.43    8.65
  -9   6   9    3.76    6.26
  -9   6   9   19.95    8.25
  -8   6   9   51.84    8.43
  -8   6   9   65.60    7.33
  -7   6   9   97.95    7.67
  -7   6   9   97.81    8.90
  -6   6   9   -2.55    5.01
  -6   6   9    3.66    6.12
  -5   6   9  377.81   11.93
  -5   6   9  381.27   13.49
  -4   6   9  210.00    9.14
  -4   6   9  221.94   10.49
  -3   6   9    4.78    4.76
  -3   6   9    6.13    5.41
  -2   6   9   50.38    6.87
   2  -6  -9   56.63    5.93
  -2   6   9   48.12    6.32
   1  -6  -9    8.30    5.02
  -1   6   9    5.11    5.61
  -1   6   9    2.77    4.77
   0   6   9   25.53    6.14
   0  -6  -9   24.93    6.11
   0   6   9   20.99    6.27
  -1  -6  -9    9.30    6.48
   1   6   9   12.63    6.09
  -2  -6  -9    5.90    6.43
   2   6   9    6.90    6.27
   3   6   9    3.17    7.33
  -3  -6  -9    5.17    7.85
   4   6   9   26.92    8.16
  -4  -6  -9   19.25    9.02
  -5  -6  -9   15.04    9.36
   5   6   9   22.84    8.80
 -12   7   9   -0.06   10.72
 -12   7   9   14.27    8.81
 -11   7   9    3.97    7.65
 -11   7   9    6.02    9.16
 -10   7   9    9.28    7.22
 -10   7   9   18.25    8.02
  -9   7   9   37.05    7.33
  -9   7   9   25.53    8.74
  -8   7   9   16.20    6.43
  -8   7   9  -11.80    6.97
  -7   7   9  178.00    9.64
  -7   7   9  177.80   10.60
  -6   7   9   33.14    6.22
  -6   7   9   39.04    7.51
  -5   7   9   77.34    7.25
  -5   7   9   74.58    8.05
  -4   7   9    3.75    5.78
  -4   7   9    3.35    4.90
  -3   7   9  106.03    8.50
  -3   7   9   95.21    7.19
  -2   7   9   -2.30    5.34
   2  -7  -9    5.44    5.47
  -2   7   9    6.24    5.72
   1  -7  -9   -2.26    5.31
  -1   7   9    2.37    5.29
  -1   7   9    2.58    5.80
   0   7   9   88.67    7.84
   0  -7  -9   92.13    8.29
   1   7   9   13.28    6.36
  -1  -7  -9    8.58    7.16
   2   7   9   59.21    8.00
  -2  -7  -9   73.84    9.53
  -3  -7  -9  -14.79    7.85
   3   7   9   11.13    7.48
   4   7   9   -0.52    8.42
  -4  -7  -9   -1.51    9.17
 -11   8   9   -3.00    8.36
 -11   8   9    8.16    9.77
 -10   8   9   13.25    7.93
 -10   8   9   -4.63    8.39
  -9   8   9   73.06   10.23
  -9   8   9   54.97    7.84
  -8   8   9    1.05    6.19
  -8   8   9   -1.51    7.60
  -7   8   9   59.75    8.89
  -7   8   9   35.18    6.68
  -6   8   9   -2.95    6.82
  -6   8   9    7.55    6.25
  -5   8   9   68.33    7.19
  -5   8   9   54.28    8.41
  -4   8   9   28.48    6.22
  -4   8   9   22.31    6.79
  -3   8   9    3.62    6.54
  -3   8   9    6.25    5.39
  -2   8   9  119.47    8.42
   2  -8  -9  134.81    9.25
  -2   8   9  131.59    8.98
  -1   8   9  146.46    9.62
   1  -8  -9  151.60    9.86
   0  -8  -9   -4.65    6.69
   0   8   9   -0.69    6.56
   1   8   9   27.28    7.08
  -1  -8  -9   32.65    8.43
  -2  -8  -9   10.41    7.76
   2   8   9    9.57    7.84
[truncated: 144,246 more chars]
