# Supplementary material for: Bis[tris(propane-1,3-diamine-κ2 N,N′)­nickel(II)] di­aqua­bis(propane-1,3-di­amine-κ2 N,N′)nickel(II) hexa­bromide dihydrate
Source: Acta Crystallogr Sect E Struct Rep Online. 2014 May 21;70(Pt 6):m227–8. doi: 10.1107/S1600536814011052 (PMC4051000; doi:10.1107/S1600536814011052)
Supplement: Supplementary file 2 [file e-70-0m227-Isup2.hkl]

#
# h,k,l, Fc-squared, Fo-squared, sigma(Fo-squared), status flag
#
data_I
_shelx_title ' elech_slim_0m in P -1'
_shelx_refln_list_code          4
_shelx_F_calc_maximum      214.03
_exptl_crystal_F_000       670.00
_reflns_d_resolution_high  0.6860

loop_
 _space_group_symop_operation_xyz
 'x, y, z'
 '-x, -y, -z'

_cell_length_a     8.7600
_cell_length_b    13.3270
_cell_length_c    13.3870
_cell_angle_alpha 107.774
_cell_angle_beta  109.045
_cell_angle_gamma  99.504

_shelx_F_squared_multiplier     1.000

loop_
 _refln_index_h
 _refln_index_k
 _refln_index_l
 _refln_F_squared_calc
 _refln_F_squared_meas
 _refln_F_squared_sigma
 _refln_observed_status
   1   0   0       1750.75       1729.11        23.41 o
   2   0   0       5809.99       6181.40        68.73 o
   3   0   0       1305.18       1277.99        20.67 o
   4   0   0        337.87        395.92        16.98 o
   5   0   0         17.38         26.44         7.32 o
   6   0   0        131.56        138.70        10.82 o
   7   0   0        583.05        593.50        23.64 o
   8   0   0        670.75        663.05        22.40 o
   9   0   0          4.20          4.53        30.77 o
  10   0   0          7.69          0.35        22.54 o
  11   0   0          2.42         24.78        37.12 o
 -11   1   0        162.82        173.19        28.70 o
 -10   1   0         36.64         69.95        23.41 o
  -9   1   0         46.91         57.44        19.93 o
  -8   1   0        131.81        122.18        14.83 o
  -7   1   0         13.99          8.82        11.03 o
  -6   1   0        158.94        185.44        21.93 o
  -5   1   0       1764.77       1663.52        24.16 o
  -4   1   0       4572.93       4802.38        48.82 o
  -3   1   0       7393.16       7923.78        88.90 o
  -2   1   0       5246.20       5528.66        61.68 o
  -1   1   0       2152.84       2086.29        25.05 o
   0   1   0        648.45        706.60         7.76 o
   1   1   0        833.85        859.36        12.05 o
   2   1   0       6207.38       6124.57        68.43 o
   3   1   0       7733.86       7696.67        71.27 o
   4   1   0        242.49        263.13         9.33 o
   5   1   0       9471.36       9159.59        87.90 o
   6   1   0        276.51        282.07        12.45 o
   7   1   0        618.00        581.63        30.21 o
   8   1   0         73.29         87.72        18.67 o
   9   1   0         10.54         -2.70        19.83 o
  10   1   0          8.67         -3.53        32.71 o
  11   1   0          9.23         15.13        38.68 o
 -11   2   0         11.64        -12.42        24.61 o
 -10   2   0        134.37        199.25        25.81 o
  -9   2   0          0.21         -2.95        15.36 o
  -8   2   0        278.85        295.54        17.12 o
  -7   2   0         39.12         41.68        10.72 o
  -6   2   0       3628.92       3533.43        42.44 o
  -5   2   0       2994.85       2972.84        35.29 o
  -4   2   0        146.22        168.56         7.74 o
  -3   2   0       6451.12       6800.76        63.69 o
  -2   2   0      16136.91      17030.97       179.68 o
  -1   2   0        349.40        339.38         7.08 o
   0   2   0       3783.95       4025.62        33.64 o
   1   2   0        379.53        430.58        10.09 o
   2   2   0       5591.34       5754.50        65.01 o
   3   2   0      30292.31      30918.94       269.08 o
   4   2   0        166.13        154.05        11.53 o
   5   2   0        487.94        483.60        22.12 o
   6   2   0        221.49        212.91        11.65 o
   7   2   0        824.60        818.89        67.62 o
   8   2   0         10.61         48.42        17.79 o
   9   2   0         41.03         40.74        30.90 o
  10   2   0        186.72        182.79        38.24 o
  11   2   0         48.80          9.35        42.16 o
 -11   3   0         24.98         55.77        37.65 o
 -10   3   0        180.41        179.73        31.84 o
  -9   3   0         63.01         42.34        16.42 o
  -8   3   0       2968.46       3028.53        43.39 o
  -7   3   0         49.10         63.29        11.62 o
  -6   3   0         15.31          4.07         8.75 o
  -5   3   0       1136.04       1111.45        19.17 o
  -4   3   0         18.73         26.08         5.89 o
  -3   3   0        326.26        349.46         9.56 o
  -2   3   0        636.71        562.28         8.82 o
   0   3   0       8949.70       9138.82        69.16 o
   1   3   0        354.55        367.78         9.49 o
   2   3   0       2257.33       2131.59        28.32 o
   3   3   0       1721.98       1489.14        18.15 o
   4   3   0         10.82          6.46         5.30 o
   5   3   0       2835.28       2706.52        32.50 o
   6   3   0       2200.73       2041.05        38.32 o
   7   3   0         15.33          3.87        14.71 o
   8   3   0       1284.66       1280.11        52.49 o
   9   3   0         80.65         64.73        32.95 o
  10   3   0         44.15         49.41        35.55 o
 -12   4   0          6.65         13.17        40.25 o
 -11   4   0         66.53         47.55        37.17 o
 -10   4   0        288.24        341.64        29.48 o
  -9   4   0         16.44        -14.98        14.98 o
  -8   4   0        250.90        244.89        16.42 o
  -7   4   0        343.17        354.62        15.74 o
  -6   4   0        328.26        328.37        13.20 o
  -5   4   0       3467.13       3427.11        39.30 o
  -4   4   0          0.27         -6.06         6.06 o
  -3   4   0      33974.61      34101.34       295.92 o
  -2   4   0       4613.50       4865.37        48.36 o
  -1   4   0       1628.94       1631.85        13.95 o
   0   4   0       1446.27       1345.70        13.92 o
   1   4   0       7565.97       7556.90       101.78 o
   2   4   0        698.00        734.32        13.08 o
   3   4   0        629.90        628.23        15.58 o
   4   4   0          3.20         15.14         7.97 o
   5   4   0       1025.56       1009.01        44.44 o
   6   4   0        545.61        532.27        23.11 o
   7   4   0         81.39         71.73        24.58 o
   8   4   0         63.69         26.64        27.08 o
   9   4   0          9.29         60.42        34.96 o
  10   4   0        163.26        143.13        39.66 o
 -12   5   0         14.31        -22.52        40.05 o
 -11   5   0          2.69         -6.15        30.24 o
 -10   5   0         12.19         -9.58        22.04 o
  -9   5   0        169.48        146.71        22.01 o
  -8   5   0         69.95         77.07        13.59 o
  -7   5   0       1137.02       1141.02        24.04 o
  -6   5   0       1068.97        987.21        20.67 o
  -5   5   0      13357.95      13591.51       125.77 o
  -4   5   0         86.12         93.27         7.05 o
  -3   5   0         40.68         61.32         9.52 o
  -2   5   0         33.11         42.03         4.94 o
  -1   5   0       6705.27       6843.03        49.93 o
   0   5   0       3973.03       3995.95        30.58 o
   1   5   0         39.87         49.95         4.47 o
   2   5   0      15545.90      15219.77       138.59 o
   3   5   0        308.36        276.97        13.68 o
   4   5   0        262.33        259.03        21.62 o
   5   5   0        492.48        480.01        19.85 o
   6   5   0        292.83        227.74        25.80 o
   7   5   0        111.88         83.49        26.15 o
   8   5   0          9.70         36.63        28.74 o
   9   5   0         29.00         68.31        33.74 o
  10   5   0         37.37         51.76        39.91 o
 -12   6   0          0.13          3.72        40.74 o
 -11   6   0          1.68          4.24        26.01 o
 -10   6   0          1.96         29.00        22.71 o
  -9   6   0         11.80         51.49        20.56 o
  -8   6   0        339.00        351.79        22.65 o
  -7   6   0        403.47        384.74        16.03 o
  -6   6   0        340.09        357.16        13.93 o
  -5   6   0       1546.27       1497.35        42.26 o
  -4   6   0        650.67        615.40        17.52 o
  -3   6   0       3703.87       3641.69        47.28 o
  -2   6   0       9191.24       9145.52        87.11 o
  -1   6   0       2604.43       2698.38        22.33 o
   0   6   0      10261.98       9918.56       118.34 o
   1   6   0         60.41         60.00         7.70 o
   2   6   0         33.62         36.88         8.60 o
   3   6   0        395.67        407.23        13.14 o
   4   6   0         10.06         14.21        13.59 o
   5   6   0          0.79          4.05        15.30 o
   6   6   0        370.18        366.56        25.06 o
   7   6   0        339.48        341.38        31.66 o
   8   6   0         10.84         -3.43        24.71 o
   9   6   0         53.36         30.64        28.36 o
 -12   7   0          0.43         53.12        31.19 o
 -11   7   0        134.12        168.71        30.22 o
 -10   7   0         23.22          0.52        23.82 o
  -9   7   0        109.81         86.40        21.47 o
  -8   7   0        195.39        241.16        21.35 o
  -7   7   0        480.47        491.94        24.23 o
  -6   7   0         12.26          4.43        12.79 o
  -5   7   0          0.64         -1.00         6.59 o
  -4   7   0         45.86         64.48        10.22 o
  -3   7   0       1251.57       1193.15        19.44 o
  -2   7   0       8808.81       8659.65        63.75 o
  -1   7   0       4673.55       4750.04        36.98 o
   0   7   0       1606.75       1506.82        15.37 o
   1   7   0          2.16         -1.22         5.51 o
   2   7   0       3486.05       3345.41        59.49 o
   3   7   0       2600.42       2440.50        42.29 o
   4   7   0        166.11        154.52        17.21 o
   5   7   0       1617.86       1614.35        42.62 o
   6   7   0        251.60        197.87        29.50 o
   7   7   0         62.13         79.11        24.97 o
   8   7   0         38.90         56.38        27.86 o
   9   7   0         24.32         35.65        30.83 o
 -11   8   0          7.30        -13.02        26.44 o
 -10   8   0         66.01         64.68        32.42 o
  -9   8   0         79.07         33.16        21.52 o
  -8   8   0        227.27        207.50        21.27 o
  -7   8   0         79.36         74.03        16.91 o
  -6   8   0       1510.88       1561.50        42.53 o
  -5   8   0        119.43        137.53        14.07 o
  -4   8   0       1313.08       1286.96        28.28 o
  -3   8   0        183.00        185.77         9.87 o
  -2   8   0       2181.98       2069.74        30.26 o
  -1   8   0       2538.27       2497.82        22.45 o
   0   8   0         19.70         14.44         4.67 o
   1   8   0       1926.49       1840.66        24.22 o
   2   8   0        363.30        337.77        20.37 o
   3   8   0        765.00        766.76        44.44 o
   4   8   0       1388.41       1322.79        34.80 o
   5   8   0        474.66        460.84        26.44 o
   6   8   0          3.23        -23.03        40.30 o
   7   8   0        210.80        263.22        28.31 o
   8   8   0          7.74        -20.47        28.76 o
 -11   9   0         11.03         16.34        28.11 o
 -10   9   0        183.45        208.21        27.38 o
  -9   9   0         53.18         40.75        21.29 o
  -8   9   0       1059.60       1126.95        48.57 o
  -7   9   0        263.05        200.81        19.52 o
  -6   9   0        124.07        123.07        15.28 o
  -5   9   0         99.39         93.55        13.15 o
  -4   9   0         44.82         39.65        11.07 o
  -3   9   0        843.87        865.92        32.69 o
  -2   9   0        239.81        249.10        19.48 o
  -1   9   0       3446.38       3372.37        29.36 o
   0   9   0        124.20        122.01         9.29 o
   1   9   0       2232.10       2311.56        29.33 o
   2   9   0        287.58        265.93        16.61 o
   3   9   0        722.21        700.64        26.09 o
   4   9   0        320.23        326.73        22.18 o
   5   9   0         36.50         30.29        20.55 o
   6   9   0        100.33         75.01        23.13 o
   7   9   0         28.76         73.81        31.61 o
   8   9   0         63.01          1.77        38.61 o
 -11  10   0         27.45         41.80        30.34 o
 -10  10   0        278.33        264.56        53.42 o
  -9  10   0          0.68         -3.29        29.75 o
  -8  10   0        135.96        133.28        21.42 o
  -7  10   0        455.17        416.69        25.49 o
  -6  10   0        771.33        805.67        27.70 o
  -5  10   0        691.56        644.88        24.43 o
  -4  10   0        261.12        224.16        12.56 o
  -3  10   0       1232.87       1264.52        21.68 o
  -2  10   0        219.13        244.44        10.17 o
  -1  10   0       1110.39       1059.15        17.47 o
   0  10   0         19.61         15.67        10.42 o
   1  10   0          3.66          2.19        12.14 o
   2  10   0         13.27          3.63        14.36 o
   3  10   0         28.69         42.09        15.88 o
   4  10   0        128.11        121.15        20.35 o
   5  10   0          1.97        -20.93        20.93 o
   6  10   0        161.37        183.93        28.27 o
   7  10   0        133.34        112.83        28.98 o
 -11  11   0          0.13          2.20        28.11 o
 -10  11   0         22.03         14.61        41.08 o
  -9  11   0         48.13         12.25        22.97 o
  -8  11   0          0.22         17.04        19.96 o
  -7  11   0        221.00        237.90        21.44 o
  -6  11   0        231.18        229.40        35.50 o
  -5  11   0       2024.51       1961.46        82.90 o
  -4  11   0       1305.40       1279.37        24.49 o
  -3  11   0        291.31        302.13        12.31 o
  -2  11   0         55.13         55.72         9.08 o
  -1  11   0        314.43        320.49        18.54 o
   0  11   0       1137.64       1149.10        43.58 o
   1  11   0          2.94          7.47        12.68 o
   2  11   0        426.84        425.32        22.78 o
   3  11   0         75.40         91.32        19.75 o
   4  11   0        566.66        591.10        30.68 o
   5  11   0        126.15        104.06        25.31 o
   6  11   0          1.14         22.41        27.61 o
   7  11   0         66.30         75.18        31.89 o
 -11  12   0          0.73          0.93        29.41 o
 -10  12   0          1.68         -7.13        26.98 o
  -9  12   0          3.09         16.99        24.07 o
  -8  12   0         38.66         47.03        25.14 o
  -7  12   0        578.76        572.21        34.57 o
  -6  12   0         32.34         46.07        16.85 o
  -5  12   0        302.89        372.51        25.57 o
  -4  12   0        730.91        702.85        18.90 o
  -3  12   0        188.29        221.74        12.34 o
  -2  12   0        705.76        671.13        24.07 o
  -1  12   0         15.02         22.92         9.58 o
   0  12   0        391.28        390.61        20.49 o
   1  12   0       1109.51       1144.06        62.46 o
   2  12   0         19.17         -1.84        17.63 o
   3  12   0         27.81          8.38        19.71 o
   4  12   0        224.82        244.37        35.35 o
   5  12   0         45.20         23.70        45.98 o
   6  12   0         11.07        -14.92        28.38 o
 -10  13   0         25.82         22.68        43.63 o
  -9  13   0         36.87         -1.08        24.83 o
  -8  13   0          0.21          0.47        21.39 o
  -7  13   0          5.43        -22.99        22.99 o
  -6  13   0          3.18         20.66        15.08 o
  -5  13   0          8.60        -11.35        13.41 o
  -4  13   0         13.92         10.14        11.84 o
  -3  13   0         56.93         82.93        11.68 o
  -2  13   0       1872.21       1861.59        27.44 o
  -1  13   0        298.30        332.86        17.32 o
   0  13   0        615.45        630.44        24.97 o
   1  13   0        314.04        361.74        22.75 o
   2  13   0          8.01         23.07        19.24 o
   3  13   0         19.92          5.90        39.49 o
   4  13   0          2.39          8.99        26.32 o
   5  13   0          3.46        -15.75        26.47 o
 -10  14   0         36.77         -3.55        28.34 o
  -9  14   0         46.64         88.40        50.36 o
  -8  14   0         24.38         21.11        23.37 o
  -7  14   0          0.39         11.11        28.05 o
  -6  14   0         25.99         29.32        18.07 o
  -5  14   0        120.87        118.60        16.33 o
  -4  14   0        514.04        523.28        19.81 o
  -3  14   0         26.03         13.33        11.82 o
  -2  14   0          3.84         28.57        23.96 o
  -1  14   0         20.78         32.47        25.46 o
   0  14   0          4.77         35.26        29.09 o
   1  14   0          0.45         -7.53        18.71 o
   2  14   0         16.98          4.20        38.05 o
   3  14   0        303.60        368.49        29.22 o
   4  14   0        153.87        168.41        49.48 o
  -9  15   0          2.92         30.42        23.47 o
  -8  15   0        149.15        142.41        22.83 o
  -7  15   0         94.38         81.76        29.23 o
  -6  15   0          0.05          2.22        17.75 o
  -5  15   0         12.89         22.41        16.09 o
  -4  15   0         19.48         16.35        20.40 o
  -3  15   0         72.28        117.78        28.29 o
  -2  15   0          0.27        -10.99        26.30 o
  -1  15   0          4.68         -3.08        40.94 o
   0  15   0         70.14         88.77        45.88 o
   1  15   0        421.71        485.19        28.15 o
   2  15   0         16.72         25.21        23.75 o
   3  15   0         21.62          9.47        26.39 o
  -8  16   0          9.63         -2.97        23.14 o
  -7  16   0         74.75        108.58        24.14 o
  -6  16   0         39.55         49.16        19.01 o
  -5  16   0         51.32         58.54        26.65 o
  -4  16   0         21.70         -8.33        28.76 o
  -3  16   0         66.87         76.36        41.18 o
  -2  16   0        383.33        431.96        38.22 o
  -1  16   0         22.85         -8.81        45.15 o
   0  16   0         22.99         48.97        48.38 o
   1  16   0         30.41         73.79        52.00 o
   2  16   0          3.64         51.71        54.60 o
  -7  17   0         26.93         31.36        31.08 o
  -6  17   0          0.20         17.41        29.38 o
  -5  17   0        257.82        225.39        32.50 o
  -4  17   0         63.69         73.15        33.06 o
  -3  17   0         56.22         71.67        33.07 o
  -2  17   0         22.72         -1.96        48.82 o
  -1  17   0         14.36        -41.28        48.72 o
   0  17   0          8.45         52.59        52.69 o
   1  17   0          3.67         96.41        58.51 o
  -6  18   0          0.46        -34.32        46.47 o
  -5  18   0         16.81        -12.39        45.59 o
  -4  18   0         16.02         -9.41        33.87 o
  -3  18   0         10.57         26.79        35.21 o
  -2  18   0          0.09         45.64        56.31 o
  -1  18   0          9.94        -16.70        57.29 o
   0 -18   1          4.44          4.16        54.01 o
   1 -18   1         90.50         92.40        56.65 o
   2 -18   1         56.13         77.32        52.83 o
   3 -18   1         17.96        -11.74        33.82 o
   4 -18   1         27.56         73.64        47.40 o
   5 -18   1          0.26        -23.94        45.49 o
   6 -18   1         71.10         67.84        40.27 o
  -1 -17   1         50.93        -30.90        53.57 o
   0 -17   1          3.61         -2.84        50.92 o
   1 -17   1         18.54         51.66        50.43 o
   2 -17   1         11.31         45.73        32.34 o
   3 -17   1        121.94        167.49        33.59 o
   4 -17   1         87.84         90.83        45.15 o
   5 -17   1         34.27         88.54        30.36 o
   6 -17   1          7.05        -19.87        29.71 o
   7 -17   1         29.21         27.17        56.80 o
  -3 -16   1         11.25         -0.83        54.99 o
  -2 -16   1          4.68          7.64        51.37 o
  -1 -16   1         18.57        -47.59        47.59 o
   0 -16   1          1.24          7.10        46.86 o
   1 -16   1        683.28        745.55        63.12 o
   2 -16   1         38.61        -14.09        28.90 o
   3 -16   1          1.55         31.52        29.13 o
   4 -16   1        102.54        123.54        23.83 o
   5 -16   1         37.44         20.81        30.43 o
   6 -16   1         29.40         49.40        25.51 o
   7 -16   1         33.70         26.28        20.99 o
   8 -16   1         41.14         52.89        22.92 o
  -4 -15   1          0.23         -9.36        26.81 o
  -3 -15   1         46.01         57.94        24.49 o
  -2 -15   1        233.64        249.13        25.38 o
  -1 -15   1         89.86         13.22        43.19 o
   0 -15   1          7.28         -9.84        41.91 o
   1 -15   1         25.53         11.04        26.69 o
   2 -15   1          0.05         13.64        25.80 o
   3 -15   1         65.28         65.60        20.03 o
   4 -15   1         98.05        113.07        21.13 o
   5 -15   1         26.57         10.91        18.17 o
   6 -15   1        298.39        374.26        21.55 o
   7 -15   1         35.58         27.10        36.78 o
   8 -15   1          5.39         13.35        21.20 o
   9 -15   1         29.06         32.34        27.94 o
  -5 -14   1         79.00         81.89        29.75 o
  -4 -14   1        130.69        158.32        28.50 o
  -3 -14   1         36.92          0.50        28.96 o
  -2 -14   1        327.70        282.37        23.88 o
  -1 -14   1         33.86         60.96        27.03 o
   0 -14   1          3.49        -35.89        35.89 o
   1 -14   1         13.85        -10.78        23.84 o
   2 -14   1        231.23        252.85        38.48 o
   3 -14   1        192.72        181.65        20.33 o
   4 -14   1        611.43        601.77        20.60 o
   5 -14   1         73.41         62.73        15.05 o
   6 -14   1         10.46         -3.20        15.82 o
   7 -14   1         16.70          3.34        20.75 o
   8 -14   1         83.20         62.71        23.22 o
   9 -14   1         12.70         47.19        27.03 o
  10 -14   1          8.38         29.41        30.14 o
  -6 -13   1          2.35        -30.63        30.63 o
  -5 -13   1         20.71         47.52        33.59 o
  -4 -13   1        176.99        193.48        26.25 o
  -3 -13   1         21.39         14.57        20.19 o
  -2 -13   1          5.03         -4.25        28.23 o
  -1 -13   1        241.85        253.91        19.00 o
   0 -13   1        138.80        139.58        15.17 o
   1 -13   1        366.35        372.41        27.24 o
   2 -13   1          0.36         -9.21         9.21 o
   3 -13   1        422.44        426.75        31.90 o
   4 -13   1         35.68         28.13        12.06 o
   5 -13   1         20.59         11.09        13.72 o
   6 -13   1         70.54         71.90        22.43 o
   7 -13   1        104.26        109.76        21.64 o
   8 -13   1          0.32         35.85        27.69 o
   9 -13   1        164.70        176.63        49.16 o
  10 -13   1         60.23         49.25        30.90 o
  -6 -12   1          0.25        -19.21        26.43 o
  -5 -12   1         35.65         60.85        24.60 o
  -4 -12   1        203.59        233.79        31.36 o
  -3 -12   1         13.90          6.39        20.71 o
  -2 -12   1       1504.48       1584.83        43.24 o
  -1 -12   1          2.69          5.67        13.52 o
   0 -12   1          2.14          6.67        10.93 o
   1 -12   1        363.99        356.82        16.57 o
   2 -12   1          0.03          3.77         8.23 o
   3 -12   1          9.12          8.01        11.15 o
   4 -12   1        754.38        710.29        20.50 o
   5 -12   1          0.92          3.82        17.02 o
   6 -12   1        182.32        154.65        18.46 o
   7 -12   1        217.15        205.49        21.61 o
   8 -12   1        142.94        144.16        23.34 o
   9 -12   1          0.30         22.10        22.93 o
  10 -12   1          4.78        -16.66        26.28 o
  -7 -11   1         14.36         37.53        30.08 o
  -6 -11   1        129.12        156.16        28.03 o
  -5 -11   1        112.28        109.41        23.24 o
  -4 -11   1        405.50        434.99        26.56 o
  -3 -11   1        127.22         90.67        18.90 o
  -2 -11   1        376.50        368.52        20.98 o
  -1 -11   1         34.21         24.44        11.74 o
   0 -11   1       1055.94       1037.18        17.90 o
   1 -11   1        383.68        394.70        15.63 o
   2 -11   1        680.00        682.17        14.40 o
   3 -11   1       2091.59       2063.47        26.93 o
   4 -11   1        214.18        200.11        12.82 o
   5 -11   1         14.98         20.47        12.79 o
   6 -11   1        508.04        484.44        23.21 o
   7 -11   1        135.29        129.40        26.86 o
   8 -11   1          0.54        -14.58        23.36 o
   9 -11   1          0.16        -17.67        21.79 o
  10 -11   1          0.88        -13.00        24.68 o
  11 -11   1          7.47         42.33        29.27 o
  -8 -10   1         35.14         14.68        30.84 o
  -7 -10   1        175.56        152.53        63.19 o
  -6 -10   1          7.21         -9.02        23.57 o
  -5 -10   1        121.92        147.19        24.56 o
  -4 -10   1          6.96         32.22        18.24 o
  -3 -10   1        136.93        151.77        17.66 o
  -2 -10   1        194.78        195.58        15.75 o
  -1 -10   1       3433.34       3338.83        60.13 o
   0 -10   1         70.11         84.55         7.48 o
   1 -10   1       2290.96       2284.26        26.05 o
   2 -10   1        418.18        393.81        11.27 o
   3 -10   1          1.43          3.19        12.48 o
   4 -10   1        117.91        104.20        12.17 o
   5 -10   1        562.54        631.19        22.74 o
   6 -10   1        232.37        270.59        18.86 o
   7 -10   1        532.62        450.63        43.68 o
   8 -10   1        190.28        223.93        28.89 o
   9 -10   1         59.05         28.32        22.84 o
  10 -10   1         22.50         57.65        27.59 o
  11 -10   1         14.66         23.33        29.70 o
  -8  -9   1          0.24        -14.97        28.70 o
  -7  -9   1         95.03         69.43        65.03 o
  -6  -9   1         45.72         19.22        22.38 o
  -5  -9   1        161.51        183.13        40.01 o
  -4  -9   1        693.36        741.28        28.02 o
  -3  -9   1         18.47         32.75        18.19 o
  -2  -9   1        403.03        383.76        17.93 o
  -1  -9   1        122.33        113.13         9.47 o
   0  -9   1       3513.93       3361.77        38.59 o
   1  -9   1        104.33        126.99        14.37 o
   2  -9   1        481.30        462.89         8.71 o
   3  -9   1       2185.25       2081.09        51.01 o
   4  -9   1       2622.50       2716.08        41.62 o
   5  -9   1         23.78         27.43        11.43 o
   6  -9   1       2234.22       2191.88        41.57 o
   7  -9   1        461.26        461.68        23.46 o
   8  -9   1          0.10        -12.53        20.32 o
   9  -9   1          1.06         38.21        21.23 o
  10  -9   1        167.32        152.96        36.60 o
  11  -9   1          1.70         -7.60        28.54 o
  -9  -8   1         26.93         41.59        34.20 o
  -8  -8   1        132.80        144.48        28.95 o
  -7  -8   1         60.08         81.82        25.47 o
  -6  -8   1         70.56         83.72        22.67 o
  -5  -8   1       1831.19       1822.85        51.85 o
  -4  -8   1         39.34         71.52        14.79 o
  -3  -8   1        379.02        370.00        20.57 o
  -2  -8   1        832.22        787.07        20.90 o
  -1  -8   1        143.02        130.09         7.16 o
   0  -8   1       1109.34       1093.66        12.27 o
   1  -8   1        465.68        423.12        14.66 o
   2  -8   1       2078.06       2086.89        19.54 o
   3  -8   1         15.28         20.14         6.97 o
   4  -8   1       1219.15       1186.72        24.19 o
   5  -8   1       4286.81       4190.92        59.20 o
   6  -8   1         53.60         74.37        14.16 o
   7  -8   1        129.47        161.16        19.00 o
   8  -8   1        519.80        576.79        45.51 o
   9  -8   1        140.29        136.18        23.96 o
  10  -8   1         85.46         63.54        53.37 o
  11  -8   1         60.17         26.06        27.79 o
  -9  -7   1        151.77        133.73        53.76 o
  -8  -7   1         12.89         25.08        24.69 o
  -7  -7   1        214.15        255.71        26.30 o
  -6  -7   1         73.24         88.66        32.12 o
  -5  -7   1         26.87         23.01        16.56 o
  -4  -7   1         11.07          3.69        13.13 o
  -3  -7   1       2722.19       2637.54        61.77 o
  -2  -7   1       1055.19       1003.84        22.07 o
  -1  -7   1       6045.28       6123.08        53.08 o
   0  -7   1       1729.35       1627.02        18.33 o
   1  -7   1          5.19         13.21         6.98 o
   2  -7   1       5056.75       4912.91        45.28 o
   3  -7   1       2043.44       2036.62        74.40 o
   4  -7   1        195.14        235.34        12.78 o
   5  -7   1        653.95        644.94        15.36 o
   6  -7   1         71.35         60.73        14.23 o
   7  -7   1        124.27        121.74        17.25 o
   8  -7   1         19.98         13.87        17.20 o
   9  -7   1        391.26        440.96        35.11 o
  10  -7   1        196.23        263.38        34.47 o
  11  -7   1         16.25         -4.44        27.58 o
 -10  -6   1         52.96          2.33        32.29 o
  -9  -6   1         99.09        129.93        42.72 o
  -8  -6   1        145.95        133.08        26.07 o
  -7  -6   1         61.31         50.35        20.75 o
  -6  -6   1       1059.23       1042.16        52.12 o
  -5  -6   1       1549.89       1442.74        46.49 o
  -4  -6   1       4674.58       4510.16        65.34 o
  -3  -6   1         20.93         27.34         6.77 o
  -2  -6   1       4765.89       4480.25        58.54 o
  -1  -6   1       1453.03       1442.83        19.33 o
   0  -6   1        356.96        319.11        11.16 o
   1  -6   1          9.51          8.99         6.19 o
   2  -6   1      10902.67      10815.79       184.06 o
   3  -6   1         99.36         84.32         9.74 o
   4  -6   1       2201.85       2088.62        25.89 o
   5  -6   1         94.14        111.29         9.22 o
   6  -6   1         13.86          8.73         8.92 o
   7  -6   1        831.40        905.55        22.55 o
   8  -6   1        917.99        892.61        31.80 o
   9  -6   1         14.30         13.65        20.51 o
  10  -6   1         32.88         14.25        38.34 o
  11  -6   1         61.58         42.66        28.51 o
 -10  -5   1          2.63        -37.02        37.02 o
  -9  -5   1          8.88        -25.36        30.60 o
  -8  -5   1        317.56        286.40        35.84 o
  -7  -5   1         69.79         68.11        24.29 o
  -6  -5   1        698.57        638.32        36.04 o
  -5  -5   1          4.31          3.20        10.02 o
  -4  -5   1       1238.13       1242.07        24.41 o
  -3  -5   1       4417.24       4372.04        46.47 o
  -2  -5   1        627.56        679.77        22.45 o
  -1  -5   1       3465.80       3440.03        30.92 o
   0  -5   1       6005.93       5890.70        73.91 o
   1  -5   1      16545.43      17327.95       288.80 o
   2  -5   1       3493.22       3610.93        61.38 o
   3  -5   1       6473.72       6832.04        76.33 o
   4  -5   1       1626.88       1595.14        25.31 o
   5  -5   1        500.01        508.94        14.42 o
   6  -5   1         18.78         16.94        10.08 o
   7  -5   1        178.30        206.17        14.25 o
   8  -5   1         52.18         42.16        13.62 o
   9  -5   1          3.47        -24.21        24.21 o
  10  -5   1          0.83         15.03        24.20 o
  11  -5   1          1.99        -17.90        26.73 o
 -10  -4   1          2.02          2.79        35.40 o
  -9  -4   1         14.11         26.54        30.65 o
  -8  -4   1        116.99        121.83        28.55 o
  -7  -4   1         30.35          4.95        21.45 o
  -6  -4   1        784.41        831.75        33.79 o
  -5  -4   1        241.98        207.30        14.96 o
  -4  -4   1        166.09        158.43        10.60 o
  -3  -4   1       7009.18       6841.10       109.51 o
  -2  -4   1        161.52        171.26         7.05 o
  -1  -4   1       9435.24       9719.10        90.20 o
   0  -4   1       2655.52       2616.57        40.52 o
   1  -4   1       9329.76       9673.92       165.06 o
   2  -4   1      25751.35      26900.46       397.99 o
   3  -4   1        429.82        385.33        13.02 o
   4  -4   1        730.25        682.84        22.99 o
   5  -4   1       9653.23       9412.30        90.54 o
   6  -4   1        896.49        926.64        22.66 o
   7  -4   1        308.47        308.45        15.61 o
   8  -4   1         51.42         54.73        15.81 o
   9  -4   1         98.19        117.86        22.45 o
  10  -4   1         97.40        146.67        34.89 o
  11  -4   1          4.83         53.91        37.90 o
 -11  -3   1          1.06         16.50        38.93 o
 -10  -3   1        104.21         90.15        38.59 o
  -9  -3   1         83.43         54.65        30.41 o
  -8  -3   1         79.44        114.38        27.96 o
  -7  -3   1          1.91          4.64        14.19 o
  -6  -3   1        699.29        688.99        19.23 o
  -5  -3   1          3.29          1.56         6.62 o
  -4  -3   1       1393.43       1321.08        18.16 o
  -3  -3   1          2.90         -1.07         4.18 o
  -2  -3   1       2287.92       2340.30        31.73 o
  -1  -3   1      17081.99      18025.81       161.68 o
   0  -3   1      28624.08      29974.47       347.53 o
   1  -3   1       8828.71       9269.66       104.75 o
   2  -3   1      12957.39      13567.23       144.09 o
   3  -3   1       1522.67       1617.84        23.87 o
   4  -3   1       5395.22       5301.26        64.26 o
   5  -3   1        640.91        659.85        19.00 o
   6  -3   1       1102.27       1111.35        28.63 o
   7  -3   1       2180.57       2169.55        33.86 o
   8  -3   1        138.50        152.89        15.51 o
   9  -3   1          6.97         -3.51        15.17 o
  10  -3   1        209.40        246.63        27.05 o
  11  -3   1          1.74         27.47        40.20 o
 -11  -2   1          5.67        -38.88        38.88 o
 -10  -2   1         21.13         10.77        32.76 o
  -9  -2   1        329.28        340.56        25.33 o
  -8  -2   1       1253.13       1267.05        72.89 o
  -7  -2   1       1234.29       1337.19        32.98 o
  -6  -2   1        640.04        629.29        16.53 o
  -5  -2   1        193.13        158.83        11.37 o
  -4  -2   1        352.04        382.22        10.53 o
  -3  -2   1       3608.55       3489.55        35.12 o
  -2  -2   1       2094.44       2171.86        36.36 o
  -1  -2   1       2931.39       3064.89        37.07 o
   0  -2   1       4374.01       4809.47        82.16 o
   1  -2   1        113.95        134.53         4.36 o
   2  -2   1         97.21        106.66         5.50 o
   3  -2   1       4525.45       4633.22        87.97 o
   4  -2   1      11114.47      11122.26       124.51 o
   5  -2   1       5762.73       5693.89        71.76 o
   6  -2   1        398.38        400.75        14.74 o
   7  -2   1        601.23        627.45        20.33 o
   8  -2   1        635.23        627.29        25.83 o
   9  -2   1         45.55         -6.59        16.11 o
  10  -2   1         71.76         67.47        23.97 o
  11  -2   1         11.45        -25.22        37.07 o
 -11  -1   1        128.84        153.02        41.43 o
 -10  -1   1         15.89         -6.12        31.83 o
  -9  -1   1        189.06        209.17        22.96 o
  -8  -1   1          1.37         -0.81        15.50 o
  -7  -1   1       1247.77       1194.92        23.56 o
  -6  -1   1       2056.85       2034.36        29.03 o
  -5  -1   1       1057.63       1073.66        32.12 o
  -4  -1   1       6195.06       6094.80        59.38 o
  -3  -1   1      14286.86      14814.79       131.60 o
  -2  -1   1      27572.34      28843.62       309.48 o
  -1  -1   1       1543.17       1453.94        14.40 o
   0  -1   1         33.19         30.75         2.15 o
   1  -1   1       3275.30       3503.84        39.37 o
   2  -1   1      10455.57      10954.20       118.08 o
   3  -1   1        148.65        171.79         8.48 o
   4  -1   1       1137.36       1042.00        31.29 o
   5  -1   1        818.05        816.68        20.91 o
   6  -1   1        122.80        139.66        11.34 o
   7  -1   1        109.14         97.44        12.85 o
   8  -1   1        701.06        693.71        23.26 o
   9  -1   1        340.09        349.62        25.67 o
  10  -1   1        274.02        260.87        27.94 o
  11  -1   1         27.71         26.45        27.68 o
 -11   0   1          3.19         15.72        37.07 o
 -10   0   1         14.38          4.46        30.90 o
  -9   0   1        550.62        536.57        27.67 o
  -8   0   1         52.98         67.01        13.62 o
  -7   0   1        277.74        312.12        14.58 o
  -6   0   1       4066.37       4079.87        46.64 o
  -5   0   1        562.21        510.62        14.23 o
  -4   0   1       5818.12       5811.54        57.00 o
  -3   0   1       5209.00       5525.51        52.65 o
  -2   0   1        476.69        556.98         9.31 o
  -1   0   1      24527.23      25416.20       349.11 o
   0   0   1         61.11         65.35         4.51 o
   1   0   1       1989.38       1904.04        23.30 o
   2   0   1       9057.24       9813.59       106.87 o
   3   0   1        877.46        793.98        32.37 o
   4   0   1        282.34        250.50        11.43 o
   5   0   1         16.02         35.57        10.29 o
   6   0   1        198.33        202.68        11.67 o
   7   0   1       1428.10       1419.11        32.30 o
   8   0   1        104.81        114.43        19.19 o
   9   0   1          3.84         33.02        20.22 o
  10   0   1         24.60         31.68        26.86 o
  11   0   1         49.52         11.07        38.44 o
 -11   1   1         39.71         29.53        35.67 o
 -10   1   1         13.88         17.14        22.33 o
  -9   1   1         13.22         -8.07        19.63 o
  -8   1   1        105.01        137.43        20.77 o
  -7   1   1        231.65        206.28        21.01 o
  -6   1   1        452.60        460.72        14.90 o
  -5   1   1       1964.97       1966.55        26.56 o
  -4   1   1      12320.11      12224.66       111.67 o
  -3   1   1      12652.01      13247.85       130.05 o
  -2   1   1       1736.22       1826.70        19.79 o
  -1   1   1      13642.31      14771.63       129.97 o
   0   1   1      18500.08      18955.78       226.59 o
   1   1   1       5559.98       5608.61        62.01 o
   2   1   1       9218.65       9648.26       107.58 o
   3   1   1        194.45        183.23         9.03 o
   4   1   1       5173.76       5130.77        64.45 o
   5   1   1        196.84        211.23        10.22 o
   6   1   1        117.35        117.19        11.09 o
   7   1   1        479.47        476.20        19.49 o
   8   1   1          1.33        -13.47        23.85 o
   9   1   1         32.66         28.43        25.73 o
  10   1   1          8.59          3.77        34.86 o
  11   1   1         12.14        -13.96        40.10 o
 -12   2   1         44.60         13.76        41.57 o
 -11   2   1         62.71         42.61        25.85 o
 -10   2   1          3.41         11.09        21.01 o
  -9   2   1         14.75         27.28        15.16 o
  -8   2   1        160.94        174.73        14.72 o
  -7   2   1         59.89         83.56        11.81 o
  -6   2   1       2770.54       2883.81        36.71 o
  -5   2   1        282.92        257.13        10.40 o
  -4   2   1        328.55        344.09        10.55 o
  -3   2   1       1991.43       1893.39        22.73 o
  -2   2   1       2736.61       3091.64        30.56 o
  -1   2   1         18.86         31.63         2.81 o
   0   2   1       8050.53       8271.23        64.95 o
   1   2   1      25788.06      26783.63       280.23 o
   2   2   1      14546.80      14998.84       161.04 o
   3   2   1       4549.52       4587.90        56.78 o
   4   2   1       3690.23       3740.37        59.08 o
   5   2   1       1083.01       1087.43        26.06 o
   6   2   1        137.83        131.56        11.09 o
   7   2   1         53.66         40.30        16.16 o
   8   2   1         39.73          8.57        25.54 o
   9   2   1         92.92        106.94        32.95 o
  10   2   1         36.03        -34.91        34.91 o
 -12   3   1         21.82         55.18        42.16 o
 -11   3   1          1.75         18.26        35.55 o
 -10   3   1        114.21        119.98        18.96 o
  -9   3   1        193.60        241.74        17.90 o
  -8   3   1          0.12        -11.52        11.52 o
  -7   3   1        794.77        740.27        20.35 o
  -6   3   1       1373.94       1412.91        24.61 o
  -5   3   1       1055.23        997.46        18.25 o
  -4   3   1        854.36        883.29        15.35 o
  -3   3   1        213.06        210.40         7.45 o
  -2   3   1       3116.43       3273.13        32.14 o
  -1   3   1      14403.65      14877.72       161.29 o
   0   3   1       2683.61       2653.92        23.90 o
   1   3   1       2650.66       2791.93        24.98 o
   2   3   1       6930.81       7106.77       134.46 o
   3   3   1        881.62        891.03        19.09 o
   4   3   1         99.07        114.24        11.01 o
   5   3   1       3746.07       3633.09        41.34 o
   6   3   1        318.29        351.46        19.12 o
   7   3   1       1236.58       1180.45        35.21 o
   8   3   1         15.42         47.15        27.81 o
   9   3   1         45.27         33.49        32.76 o
  10   3   1         21.41         43.14        37.65 o
 -12   4   1         84.55         89.07        43.29 o
 -11   4   1          9.72         31.59        39.00 o
 -10   4   1         65.15         52.66        23.26 o
  -9   4   1        758.64        833.12        47.76 o
  -8   4   1        344.00        385.83        17.97 o
  -7   4   1        786.63        809.06        21.07 o
  -6   4   1        924.60        883.96        19.46 o
  -5   4   1         13.19          6.81         6.60 o
  -4   4   1       1547.49       1508.39        30.52 o
  -3   4   1       1099.21        987.37        14.39 o
  -2   4   1       6107.40       6305.85        61.11 o
  -1   4   1       2661.00       2716.93        25.18 o
   0   4   1       3505.39       3491.89        31.13 o
   1   4   1       8290.33       8600.13        69.14 o
   2   4   1        353.15        312.95        10.16 o
   3   4   1       3312.19       3192.59        43.52 o
   4   4   1       4045.77       4049.51        42.63 o
   5   4   1        300.10        303.19        16.68 o
   6   4   1          6.94         22.86        22.65 o
   7   4   1         24.48          9.01        24.78 o
   8   4   1         60.34         68.21        28.94 o
   9   4   1         33.58         -1.96        32.71 o
  10   4   1         69.23        109.73        42.45 o
 -12   5   1          0.06         15.28        40.84 o
 -11   5   1         64.30         72.23        27.22 o
 -10   5   1        177.21        208.33        25.48 o
  -9   5   1        117.90        135.85        21.41 o
  -8   5   1        355.97        369.26        17.88 o
  -7   5   1       1683.31       1583.24        28.58 o
  -6   5   1        609.45        622.36        17.15 o
  -5   5   1        273.21        277.86        10.86 o
  -4   5   1       9243.76       9475.96        88.69 o
  -3   5   1       1393.39       1459.89        24.56 o
  -2   5   1        189.48        168.45         6.34 o
  -1   5   1         33.87         58.48         6.61 o
   0   5   1       3084.65       3033.00        28.60 o
   1   5   1       1521.27       1463.67        19.65 o
   2   5   1       1071.81       1059.07        19.73 o
   3   5   1       1951.30       1861.71        35.29 o
   4   5   1       1250.96       1182.98        26.33 o
   5   5   1         18.77        -17.19        17.19 o
   6   5   1        896.35       1017.70        43.48 o
   7   5   1         44.35         33.59        25.51 o
   8   5   1        169.55        159.43        33.44 o
   9   5   1        166.95        188.27        39.91 o
 -12   6   1         11.59          3.10        29.13 o
 -11   6   1         56.60         59.91        26.49 o
 -10   6   1          8.86         18.22        23.85 o
  -9   6   1        728.98        729.03        31.83 o
  -8   6   1        145.73        108.72        18.59 o
  -7   6   1        103.93         88.30        11.53 o
  -6   6   1       1287.46       1276.18        22.80 o
  -5   6   1       2179.39       2174.17        40.65 o
  -4   6   1        142.02        140.50         9.19 o
  -3   6   1       8158.47       8381.54        82.30 o
  -2   6   1       3829.34       4088.02        37.83 o
  -1   6   1       3907.02       3774.04        35.01 o
   0   6   1         72.89         57.57         5.51 o
   1   6   1       5708.99       5510.27        55.56 o
   2   6   1        112.50        122.42         7.97 o
   3   6   1        112.64        148.45        14.39 o
   4   6   1         69.68         38.77        15.28 o
   5   6   1        579.86        610.06        28.60 o
   6   6   1          8.95          9.16        19.92 o
   7   6   1         38.70         54.51        23.25 o
   8   6   1         18.55          7.56        33.93 o
   9   6   1          2.10         32.86        30.90 o
 -12   7   1          0.03        -17.93        32.95 o
 -11   7   1         28.15         50.16        26.88 o
 -10   7   1         51.49         97.44        24.46 o
  -9   7   1          6.13         21.05        20.85 o
  -8   7   1         52.72         59.61        35.40 o
  -7   7   1        695.74        668.21        26.13 o
  -6   7   1       1166.46       1062.08        28.09 o
  -5   7   1        385.20        389.29        17.74 o
  -4   7   1       5070.13       4914.13        63.96 o
  -3   7   1        183.02        202.32        13.37 o
  -2   7   1         23.46         30.55         8.37 o
  -1   7   1       3737.95       3732.23        35.75 o
   0   7   1       3638.31       3685.78        38.16 o
   1   7   1         16.63         16.93         6.57 o
   2   7   1       3798.50       3673.50        96.32 o
   3   7   1        168.27        187.59        39.12 o
   4   7   1        967.92        853.43        28.44 o
   5   7   1         20.09         18.76        19.46 o
   6   7   1        423.67        428.16        29.15 o
   7   7   1          0.48        -23.46        23.46 o
   8   7   1          5.68         -1.05        30.68 o
 -12   8   1         20.79         29.72        30.24 o
 -11   8   1         28.16         13.17        26.12 o
 -10   8   1          0.03         -6.49        23.48 o
  -9   8   1          0.08        -13.18        19.39 o
  -8   8   1         90.14         74.77        19.47 o
  -7   8   1          2.90         -2.82        14.00 o
  -6   8   1        553.48        537.64        21.73 o
  -5   8   1       2421.82       2310.54        54.99 o
  -4   8   1        395.24        389.09        33.81 o
  -3   8   1        200.50        192.98         9.23 o
  -2   8   1       4846.56       4878.70        45.79 o
  -1   8   1        454.47        448.35        18.02 o
   0   8   1       3864.50       3766.78        55.18 o
   1   8   1       2519.96       2464.38        48.00 o
   2   8   1         61.68         41.11        12.58 o
   3   8   1        133.07        129.64        16.65 o
   4   8   1        237.71        239.76        21.39 o
   5   8   1          3.66         14.65        20.30 o
   6   8   1        102.09        109.78        28.20 o
   7   8   1         82.05         85.40        26.90 o
   8   8   1         11.15        -18.32        28.44 o
 -11   9   1         35.92          4.95        27.30 o
 -10   9   1         63.80         57.35        25.54 o
  -9   9   1          5.01         -6.66        21.57 o
  -8   9   1          4.12         11.59        18.93 o
  -7   9   1        411.98        487.29        23.95 o
  -6   9   1         44.29         78.53        15.57 o
  -5   9   1         11.05          5.62        11.89 o
  -4   9   1        548.66        531.88        16.69 o
  -3   9   1       1773.99       1747.29        23.68 o
  -2   9   1         69.82         67.47         8.98 o
  -1   9   1       1541.88       1457.43        20.39 o
   0   9   1       1422.82       1473.06        23.13 o
   1   9   1         75.17         91.28        13.52 o
   2   9   1        127.11        107.59        21.06 o
   3   9   1       1866.24       1894.36        43.11 o
   4   9   1          1.05         -3.17        25.36 o
   5   9   1        574.74        574.77        31.09 o
   6   9   1        155.30        184.57        44.00 o
   7   9   1         34.15         21.34        29.30 o
 -11  10   1         17.18        -26.45        26.45 o
 -10  10   1         24.17         54.13        26.78 o
  -9  10   1        156.36        159.44        42.38 o
  -8  10   1        512.05        480.67        26.27 o
  -7  10   1          0.92         -3.42        30.85 o
  -6  10   1        344.48        355.52        23.70 o
  -5  10   1          1.97        -11.11        12.82 o
  -4  10   1        142.10        181.31        13.17 o
  -3  10   1        208.72        241.99        11.39 o
  -2  10   1       3888.43       3782.24        49.10 o
  -1  10   1         56.30         41.85         8.85 o
   0  10   1        609.65        623.29        16.98 o
   1  10   1        685.63        677.97        23.73 o
   2  10   1       1298.90       1351.83        38.22 o
   3  10   1          4.73         13.38        28.77 o
   4  10   1        175.47        188.63        41.40 o
   5  10   1         81.64         44.13        24.40 o
   6  10   1         34.24         54.86        32.93 o
   7  10   1          6.40         18.43        30.87 o
 -11  11   1         62.53         25.73        33.25 o
 -10  11   1        163.39        194.76        27.94 o
  -9  11   1        106.43         75.43        24.30 o
  -8  11   1        223.84        281.80        55.85 o
  -7  11   1        715.52        714.10        29.34 o
  -6  11   1         40.99         24.91        22.06 o
  -5  11   1          2.64         -5.49        12.29 o
  -4  11   1        240.62        244.11        13.28 o
  -3  11   1        366.98        340.34        13.97 o
  -2  11   1         97.17        103.97        10.63 o
  -1  11   1        788.03        749.77        17.81 o
   0  11   1         14.68         16.04        14.19 o
   1  11   1         69.91         67.70        21.45 o
   2  11   1          3.39          5.92        16.71 o
   3  11   1        470.03        477.41        34.23 o
   4  11   1         76.91         49.74        38.46 o
   5  11   1          4.77        -12.99        24.85 o
   6  11   1        146.75        183.24        51.19 o
 -11  12   1         38.78         50.22        35.16 o
 -10  12   1          0.64         22.15        25.60 o
  -9  12   1        224.88        206.92        31.90 o
  -8  12   1         92.80         94.46        22.12 o
  -7  12   1         10.38          0.27        19.22 o
  -6  12   1        384.02        366.89        19.27 o
  -5  12   1       2019.85       2010.70        34.20 o
  -4  12   1        144.18        148.57        18.68 o
  -3  12   1        853.78        858.10        20.49 o
  -2  12   1        138.37        173.58        12.72 o
  -1  12   1         48.72         40.52        12.98 o
   0  12   1        385.22        437.05        22.05 o
   1  12   1        298.95        331.79        67.70 o
   2  12   1          3.00        -18.31        18.31 o
   3  12   1        322.18        366.19        27.22 o
   4  12   1         10.03          4.24        32.54 o
   5  12   1          7.23        -16.02        26.20 o
   6  12   1          5.68         -1.29        29.81 o
 -10  13   1         24.23         11.52        27.97 o
  -9  13   1          3.56        -11.09        24.21 o
  -8  13   1        166.24        167.40        25.41 o
  -7  13   1        176.72        187.77        18.95 o
  -6  13   1        187.72        205.30        28.45 o
  -5  13   1         94.38        143.21        16.17 o
  -4  13   1        589.67        570.04        19.27 o
  -3  13   1        478.71        486.01        17.58 o
  -2  13   1          2.39          5.20        11.53 o
  -1  13   1         52.65         33.09        18.36 o
   0  13   1        877.14        917.27        30.56 o
   1  13   1         11.46         -1.02        19.12 o
   2  13   1        244.05        222.35        24.28 o
   3  13   1          5.73         26.15        23.90 o
   4  13   1          0.15        -13.37        24.76 o
   5  13   1         50.35         87.89        30.48 o
 -10  14   1         10.86          2.06        28.69 o
  -9  14   1          0.35         49.46        26.33 o
  -8  14   1         49.05         48.37        24.00 o
  -7  14   1         12.50          8.74        18.56 o
  -6  14   1        215.05        196.77        23.08 o
  -5  14   1        320.21        374.72        20.07 o
  -4  14   1         16.50         -0.66        13.48 o
  -3  14   1        210.66        193.59        14.96 o
  -2  14   1        662.47        670.47        23.71 o
  -1  14   1        386.55        438.29        36.36 o
   0  14   1        146.87        166.40        21.93 o
   1  14   1         13.76         -2.60        33.42 o
   2  14   1        103.49        113.54        25.54 o
   3  14   1         36.63         35.36        25.99 o
   4  14   1         12.37        -19.63        34.47 o
  -9  15   1         18.28          3.59        23.12 o
  -8  15   1          8.11         28.87        21.93 o
  -7  15   1         38.56         41.91        20.05 o
  -6  15   1         28.22          6.59        17.68 o
  -5  15   1        205.76        194.80        19.50 o
  -4  15   1          1.21          6.25        24.94 o
  -3  15   1         45.13         42.36        27.47 o
  -2  15   1          0.84        -24.25        27.08 o
  -1  15   1        216.72        247.57        49.55 o
   0  15   1        230.91        284.09        35.40 o
   1  15   1         60.55         34.72        23.94 o
   2  15   1         10.48          1.99        37.83 o
   3  15   1        261.46        290.16        32.25 o
  -8  16   1        107.33         97.90        24.05 o
  -7  16   1          0.06        -20.13        20.13 o
  -6  16   1         40.72         37.14        19.72 o
  -5  16   1          4.51         -5.11        27.43 o
  -4  16   1          1.89          9.24        30.03 o
  -3  16   1         92.42         69.93        30.71 o
  -2  16   1         22.93         11.80        43.48 o
  -1  16   1          8.14         30.36        45.98 o
   0  16   1         93.92        114.04        52.00 o
   1  16   1          0.92         26.44        57.39 o
   2  16   1         24.74         29.01        28.83 o
  -7  17   1         21.66        -14.32        56.07 o
  -6  17   1         74.74         43.91        30.81 o
  -5  17   1          4.09        -39.03        41.91 o
  -4  17   1          0.10         27.56        32.57 o
  -3  17   1         84.57         58.25        46.42 o
  -2  17   1         80.86         25.36        49.70 o
  -1  17   1          0.23        111.10        52.74 o
   0  17   1          0.83          3.92        51.46 o
  -5  18   1         92.31         74.77        49.60 o
  -4  18   1          3.48        -13.93        34.65 o
  -3  18   1         23.68        104.15        58.32 o
   3 -19   2        106.63        159.53        53.23 o
   0 -18   2         94.89        132.16        60.72 o
   1 -18   2         36.80          7.20        52.49 o
   2 -18   2         11.59         -8.69        33.23 o
   3 -18   2          1.35        -25.95        32.94 o
   4 -18   2          3.37         95.34        48.04 o
   5 -18   2         47.33         81.53        48.23 o
   6 -18   2         16.83         19.86        32.15 o
  -2 -17   2        203.26        259.57        60.77 o
  -1 -17   2          4.73         46.57        53.91 o
   0 -17   2          4.28        -30.85        48.72 o
   1 -17   2         15.85         27.13        47.45 o
   2 -17   2          0.06        -16.12        30.01 o
   3 -17   2         16.19        -22.26        35.57 o
   4 -17   2          1.46        -17.04        41.72 o
   5 -17   2         60.22         72.86        35.67 o
   6 -17   2         76.96         74.92        30.21 o
   7 -17   2         28.78          2.31        30.88 o
  -3 -16   2         38.25         52.44        60.18 o
  -2 -16   2          3.79         -1.96        50.88 o
  -1 -16   2          5.23         17.14        47.35 o
   0 -16   2        173.19        168.93        48.97 o
   1 -16   2         51.21         33.89        29.45 o
   2 -16   2         67.12        129.46        30.58 o
   3 -16   2        344.85        354.55        34.63 o
   4 -16   2          2.38         -4.59        23.74 o
   5 -16   2          4.69        -24.87        24.87 o
   6 -16   2         12.88         25.22        32.75 o
   7 -16   2          1.28        -19.57        19.57 o
   8 -16   2         25.73         42.63        23.73 o
  -4 -15   2         10.02         25.44        24.71 o
  -3 -15   2        176.66        218.46        27.10 o
  -2 -15   2         27.37         58.86        47.15 o
  -1 -15   2         56.30         97.54        45.73 o
   0 -15   2        621.05        660.99        53.67 o
   1 -15   2        215.55        202.89        41.20 o
   2 -15   2          0.48          7.89        25.80 o
   3 -15   2         39.06         43.82        19.44 o
   4 -15   2          1.36          4.99        26.93 o
   5 -15   2         18.24         17.77        14.98 o
   6 -15   2         32.02         41.67        17.77 o
   7 -15   2         15.54         32.78        19.55 o
   8 -15   2        161.06        183.48        42.36 o
   9 -15   2         21.39         12.74        26.26 o
  -5 -14   2         41.21         14.29        27.87 o
  -4 -14   2         39.66          4.05        23.52 o
  -3 -14   2        227.33        236.88        38.78 o
  -2 -14   2        318.81        322.37        26.10 o
  -1 -14   2        150.26        159.00        27.37 o
   0 -14   2         11.84         13.95        24.08 o
   1 -14   2        396.60        393.20        30.43 o
   2 -14   2        275.74        279.38        27.30 o
   3 -14   2        258.86        230.49        21.07 o
   4 -14   2        143.46        142.81        24.91 o
   5 -14   2        237.21        243.87        17.22 o
   6 -14   2        295.83        261.31        19.64 o
   7 -14   2          7.89         46.27        21.35 o
   8 -14   2         34.47         35.15        23.20 o
   9 -14   2          5.32          0.94        25.80 o
  10 -14   2         12.43         12.54        28.90 o
  -6 -13   2         25.36         13.74        27.69 o
  -5 -13   2        159.97        163.65        40.79 o
  -4 -13   2          0.39        -13.31        20.63 o
  -3 -13   2         78.09        112.30        19.45 o
  -2 -13   2         33.76          8.50        15.88 o
  -1 -13   2         24.85         16.90        13.64 o
   0 -13   2        271.04        275.09        30.03 o
   1 -13   2         63.62         62.10        19.33 o
   2 -13   2         42.54         40.60        18.26 o
   3 -13   2        985.45        979.73        30.76 o
   4 -13   2        668.90        676.73        20.88 o
   5 -13   2          0.02         -1.56        12.97 o
   6 -13   2        550.29        595.71        26.47 o
   7 -13   2         66.48         85.27        21.54 o
   8 -13   2         82.69         50.28        44.58 o
   9 -13   2          5.25        -12.94        24.86 o
  10 -13   2         17.05         31.31        29.18 o
  -7 -12   2         62.37         94.02        30.50 o
  -6 -12   2          1.49        -12.61        25.59 o
  -5 -12   2         33.89         14.33        28.94 o
  -4 -12   2          0.67          5.22        19.88 o
  -3 -12   2        394.85        394.70        45.83 o
  -2 -12   2         33.20         38.95        14.59 o
  -1 -12   2         26.17         18.50        12.27 o
   0 -12   2       1561.92       1577.64        25.65 o
   1 -12   2         30.49         31.02        13.72 o
   2 -12   2        856.82        869.72        47.71 o
   3 -12   2        264.86        296.70        16.80 o
   4 -12   2        579.90        573.12        18.70 o
   5 -12   2        432.70        443.20        21.61 o
   6 -12   2        141.98        111.73        36.63 o
   7 -12   2         15.71         26.20        21.47 o
   8 -12   2         38.28         40.52        21.72 o
   9 -12   2        175.29        187.85        53.18 o
  10 -12   2         10.13         60.24        28.29 o
  -7 -11   2         16.03         -1.39        27.53 o
  -6 -11   2        233.94        268.06        28.48 o
  -5 -11   2         72.10         69.01        25.02 o
  -4 -11   2        333.25        363.05        36.85 o
  -3 -11   2       1406.53       1446.63        35.03 o
  -2 -11   2        622.61        610.18        25.12 o
  -1 -11   2         18.21          6.57        10.51 o
   0 -11   2         33.67         14.18         6.60 o
   1 -11   2        592.85        588.47        35.48 o
   2 -11   2         86.25         92.54        13.19 o
   3 -11   2         41.78         30.44         8.72 o
   4 -11   2        164.59        192.25        13.86 o
   5 -11   2        527.61        479.12        21.13 o
   6 -11   2        384.25        428.69        43.53 o
   7 -11   2        570.52        623.41        28.46 o
   8 -11   2         17.88        -13.06        20.34 o
   9 -11   2        184.44        223.41        28.57 o
  10 -11   2         81.34         57.35        26.65 o
  11 -11   2         49.62         40.39        29.53 o
  -8 -10   2         94.64         90.01        29.83 o
  -7 -10   2         27.81         15.20        25.73 o
  -6 -10   2         14.83         21.00        22.42 o
  -5 -10   2        453.53        443.24        26.36 o
  -4 -10   2        758.33        758.14        29.38 o
  -3 -10   2        271.20        246.04        23.99 o
  -2 -10   2       2086.17       2149.91        54.77 o
  -1 -10   2       1091.77       1083.41        17.06 o
   0 -10   2        109.69        108.35        11.79 o
   1 -10   2       1136.24       1114.77        42.06 o
   2 -10   2       1331.59       1303.42        18.22 o
   3 -10   2       1182.03       1133.32        20.79 o
   4 -10   2         89.40        119.28        20.37 o
   5 -10   2         33.76         10.61        12.83 o
   6 -10   2        141.36        186.00        31.73 o
   7 -10   2         55.55         54.41        18.25 o
   8 -10   2         11.08        -15.45        23.06 o
   9 -10   2         30.49         31.72        23.60 o
  10 -10   2          0.88        -15.70        24.97 o
  11 -10   2         10.25        -11.50        28.31 o
  -9  -9   2          1.01          9.03        30.15 o
  -8  -9   2         65.19         15.01        35.01 o
  -7  -9   2         59.45          8.73        34.81 o
  -6  -9   2        678.53        632.07        48.13 o
  -5  -9   2        616.56        601.42        28.40 o
  -4  -9   2        359.79        344.11        20.09 o
  -3  -9   2       1759.83       1762.46        35.45 o
  -2  -9   2         66.56         83.80        11.38 o
  -1  -9   2          4.98          6.28         6.04 o
   0  -9   2       2217.79       2250.75        59.96 o
   1  -9   2       4122.83       3871.19        54.09 o
   2  -9   2        310.97        286.41        14.67 o
   3  -9   2       5433.40       5229.22        94.75 o
   4  -9   2         38.46         49.49        11.06 o
   5  -9   2        462.73        473.63        23.28 o
   6  -9   2        218.94        223.27        18.04 o
   7  -9   2        436.19        418.39        23.75 o
   8  -9   2        217.04        171.51        21.63 o
   9  -9   2        108.47        104.44        23.37 o
  10  -9   2         25.12         33.54        26.18 o
  11  -9   2          1.15        -32.81        32.81 o
  -9  -8   2         30.39         76.21        38.66 o
  -8  -8   2          9.22        -24.34        24.34 o
  -7  -8   2         10.51          2.00        22.31 o
  -6  -8   2        633.02        633.30        30.87 o
  -5  -8   2          5.28        -10.79        18.85 o
  -4  -8   2          2.67         14.88        13.35 o
  -3  -8   2        141.79        165.07        13.54 o
  -2  -8   2       1888.95       1891.32        32.54 o
  -1  -8   2      10053.94      10040.97        73.20 o
   0  -8   2        776.45        744.52        16.93 o
   1  -8   2       6375.26       6058.33        81.54 o
   2  -8   2       3644.70       3622.31        46.66 o
   3  -8   2          0.30         -4.31         8.47 o
   4  -8   2        129.12        123.93        14.00 o
   5  -8   2        110.78        105.55        12.92 o
   6  -8   2       2204.17       2185.05        43.78 o
   7  -8   2        226.94        246.52        20.05 o
   8  -8   2        100.44        118.72        27.42 o
   9  -8   2          1.44         22.63        21.57 o
  10  -8   2         41.72         30.70        25.62 o
  11  -8   2          2.31          2.03        29.23 o
  -9  -7   2        105.58        101.80        30.98 o
  -8  -7   2          2.83         -6.79        29.23 o
  -7  -7   2         63.16          2.39        20.06 o
  -6  -7   2        440.33        455.22        25.12 o
  -5  -7   2        458.37        412.71        22.22 o
  -4  -7   2        474.67        506.32        20.65 o
  -3  -7   2        102.11         92.09        11.13 o
  -2  -7   2       4730.75       4832.67        63.17 o
  -1  -7   2          8.46         10.38         3.57 o
   0  -7   2          3.95         -3.15         8.87 o
   1  -7   2       1235.51       1131.83        34.77 o
   2  -7   2        375.63        394.86         8.62 o
   3  -7   2        673.83        737.23        21.20 o
   4  -7   2       9897.89       9822.19       156.84 o
   5  -7   2         92.88        140.87        15.96 o
   6  -7   2       2427.01       2367.51        42.85 o
   7  -7   2        342.28        315.08        20.86 o
   8  -7   2        264.54        239.31        22.52 o
   9  -7   2         35.89         40.95        31.04 o
  10  -7   2          4.16        -24.90        24.90 o
  11  -7   2         49.02         19.34        27.77 o
 -10  -6   2          0.07         -9.88        29.56 o
  -9  -6   2         16.40        -25.22        25.22 o
  -8  -6   2        150.04        191.96        31.93 o
  -7  -6   2        901.60        816.32        33.33 o
  -6  -6   2        454.47        454.43        24.60 o
  -5  -6   2        740.09        739.80        46.52 o
  -4  -6   2        580.93        561.02        15.50 o
  -3  -6   2        570.25        530.40        17.77 o
  -2  -6   2       1675.33       1598.84        28.18 o
  -1  -6   2       3820.76       3591.91        36.77 o
   0  -6   2        101.87         98.01        10.06 o
   1  -6   2       5970.92       6068.57       113.60 o
   2  -6   2       8964.41       9380.23       108.80 o
   3  -6   2       1447.99       1440.62        31.78 o
   4  -6   2       1297.35       1277.32        42.60 o
   5  -6   2        823.98        838.01        56.73 o
   6  -6   2        241.83        284.19        13.54 o
   7  -6   2         42.23         42.47        15.43 o
   8  -6   2         10.97          6.66        17.88 o
   9  -6   2       1010.23       1062.48        70.44 o
  10  -6   2         28.33         60.25        24.87 o
  11  -6   2         59.44         63.08        28.85 o
 -10  -5   2         99.22        117.86        37.12 o
  -9  -5   2        394.12        343.74        40.54 o
  -8  -5   2         40.43         43.87        26.00 o
  -7  -5   2        461.27        446.32        32.86 o
  -6  -5   2       1006.26       1005.81        38.83 o
  -5  -5   2        203.57        183.54        17.04 o
  -4  -5   2         46.12         53.74         8.27 o
  -3  -5   2       1090.73       1002.03        16.54 o
  -2  -5   2       8560.93       8290.33        97.69 o
  -1  -5   2        889.32        848.15        13.16 o
   0  -5   2      13852.29      14522.71       167.20 o
   1  -5   2       1468.47       1603.49        17.17 o
   4  -5   2       1742.62       1704.50        27.23 o
   5  -5   2         99.84        122.80        10.96 o
   6  -5   2        720.13        736.87        22.38 o
   7  -5   2       2398.58       2450.74        41.33 o
   8  -5   2         71.13         69.61        19.85 o
   9  -5   2        112.27        105.12        30.36 o
  10  -5   2          5.72         16.98        24.79 o
  11  -5   2         72.42         51.46        39.66 o
 -11  -4   2          5.39        -37.75        37.75 o
 -10  -4   2         59.24         77.86        36.58 o
  -9  -4   2         51.40        -28.01        28.01 o
  -8  -4   2        285.17        281.06        31.34 o
  -7  -4   2         74.35        107.80        16.20 o
  -6  -4   2        213.56        195.07        14.82 o
  -5  -4   2        444.05        432.02        12.15 o
  -4  -4   2      19350.54      19238.81       171.20 o
  -3  -4   2        380.57        417.83        13.69 o
  -2  -4   2       7715.94       7463.40        72.20 o
  -1  -4   2       3790.92       3716.04        37.53 o
   0  -4   2       3270.28       3340.19        47.37 o
   1  -4   2        869.69        948.75        23.75 o
   2  -4   2       2987.93       3070.64        36.64 o
   3  -4   2       2669.03       2547.91        41.06 o
   4  -4   2       9062.32       8909.01       101.70 o
   5  -4   2        331.54        313.95        21.37 o
   6  -4   2         65.90         74.42        12.27 o
   7  -4   2         44.80         52.80        12.79 o
   8  -4   2         35.32         29.48        14.10 o
   9  -4   2        280.33        327.68        22.74 o
  10  -4   2          0.01        -17.37        51.41 o
  11  -4   2         10.74        -12.68        37.51 o
 -11  -3   2         28.38         23.60        38.44 o
 -10  -3   2          1.88          5.68        32.46 o
  -9  -3   2        104.28        128.98        31.14 o
  -8  -3   2          6.25        -14.86        14.86 o
  -7  -3   2       1438.60       1381.55        33.70 o
  -6  -3   2       1602.21       1531.93        38.59 o
  -5  -3   2       1864.86       1856.81        24.70 o
  -4  -3   2        166.50        155.10         7.99 o
  -3  -3   2       1841.23       1819.80        21.68 o
  -2  -3   2        150.64        139.43         9.24 o
  -1  -3   2        279.00        287.32         7.98 o
   0  -3   2        694.51        751.98        11.66 o
   1  -3   2      45807.50      48942.98       732.72 o
   2  -3   2         83.23         84.93         5.65 o
   3  -3   2       4834.01       4911.97        58.53 o
   4  -3   2        954.59        980.74        20.15 o
   5  -3   2         33.62         35.33         9.60 o
   6  -3   2          5.59         18.31        11.47 o
   7  -3   2         14.70         14.92        11.97 o
   8  -3   2         23.13         30.44        14.89 o
   9  -3   2        221.13        259.98        20.32 o
  10  -3   2         68.39         78.79        35.74 o
  11  -3   2          0.91         15.91        39.56 o
 -11  -2   2          9.30         16.21        35.94 o
 -10  -2   2        154.68        166.73        36.38 o
  -9  -2   2         91.20        107.05        24.58 o
  -8  -2   2         15.27         40.10        23.41 o
  -7  -2   2         26.28          4.65        10.26 o
  -6  -2   2        332.40        359.81        13.57 o
  -5  -2   2        120.35        112.51         8.12 o
  -4  -2   2       3212.14       3039.61        33.23 o
  -3  -2   2       2467.40       2530.98        27.08 o
  -2  -2   2       4764.00       5027.63        59.15 o
  -1  -2   2      17931.98      18607.77       144.16 o
   0  -2   2       2604.97       2674.86        37.75 o
   1  -2   2       2905.25       3230.70        37.46 o
   2  -2   2       2618.44       2516.11        40.74 o
   3  -2   2       1353.75       1299.07        25.88 o
   4  -2   2        149.06        115.68        10.16 o
   5  -2   2        263.77        286.86        14.55 o
   6  -2   2       5520.89       5308.21        71.70 o
   7  -2   2        493.54        501.42        23.59 o
   8  -2   2        427.83        436.07        20.12 o
   9  -2   2          8.37         15.97        22.55 o
  10  -2   2          2.46         -0.88        33.69 o
  11  -2   2         23.21         79.52        40.59 o
 -11  -1   2          2.65        -10.43        35.16 o
 -10  -1   2          0.54        -17.20        44.41 o
  -9  -1   2        138.85        152.37        39.37 o
  -8  -1   2          8.04          8.82        12.34 o
  -6  -1   2        232.82        252.63        12.91 o
  -5  -1   2       1030.56       1011.96        17.88 o
  -4  -1   2       7957.75       8110.46        76.51 o
  -3  -1   2         12.82         23.50         6.26 o
  -2  -1   2       2181.15       2208.33        22.95 o
  -1  -1   2        910.16        996.38         8.60 o
   0  -1   2       6839.25       6850.08        76.34 o
   1  -1   2      13039.14      13787.37       156.96 o
   2  -1   2       1389.71       1340.46        20.50 o
   3  -1   2        569.79        506.06        25.88 o
   4  -1   2      21061.55      20959.03       226.79 o
   5  -1   2         23.78         17.45         9.32 o
   6  -1   2        162.33        175.03        14.77 o
   7  -1   2         10.81          4.35        13.39 o
   8  -1   2         60.97         65.17        15.24 o
   9  -1   2          5.66        -20.97        20.97 o
  10  -1   2         17.65         20.94        25.10 o
  11  -1   2         35.33         54.89        41.23 o
 -12   0   2          0.47        -16.84        42.75 o
 -11   0   2        100.78        147.18        27.61 o
 -10   0   2         25.27         -5.40        21.03 o
  -9   0   2         96.11         55.99        19.13 o
  -8   0   2        225.21        202.69        15.26 o
  -7   0   2       4540.36       4494.93        52.30 o
  -6   0   2         37.96         10.86         8.69 o
  -5   0   2       2959.63       3047.93        35.59 o
  -4   0   2         59.89         81.92         6.52 o
  -3   0   2       4369.49       4540.62        44.59 o
  -2   0   2       2717.20       2668.32        27.21 o
  -1   0   2        676.16        602.83         8.36 o
   0   0   2         12.48         18.60         3.60 o
   1   0   2      15150.39      16004.75       181.81 o
   2   0   2       3035.18       3176.12        50.26 o
   3   0   2        133.98        190.24         9.32 o
   4   0   2        908.28        866.35        31.46 o
   5   0   2        514.42        508.75        36.38 o
   6   0   2       2297.45       2193.11        40.47 o
   7   0   2        118.61        155.48        14.61 o
   8   0   2         17.07         -1.58        21.32 o
   9   0   2        455.30        476.83        54.11 o
  10   0   2         11.36         22.77        36.53 o
 -12   1   2          1.00         -9.84        39.37 o
 -11   1   2         12.07         18.76        42.99 o
 -10   1   2        133.09        156.55        24.06 o
  -9   1   2        848.68        904.82        52.99 o
  -8   1   2         61.95         87.54        13.56 o
  -7   1   2          5.21         14.70        19.21 o
  -6   1   2        525.25        580.77        16.51 o
  -5   1   2          7.22          2.92         6.85 o
  -4   1   2       2399.97       2499.21        29.08 o
  -3   1   2        847.38        921.80        18.15 o
  -2   1   2      24966.78      25970.42       227.97 o
  -1   1   2       1739.10       1898.05        17.06 o
   0   1   2         79.74         76.01         3.89 o
   1   1   2      16853.48      17248.90       183.20 o
   2   1   2       4557.67       4251.09        51.40 o
   3   1   2       2040.02       2140.51        32.15 o
   4   1   2        876.06        832.47        42.38 o
   5   1   2         30.22         46.50        11.59 o
   6   1   2       1207.12       1218.88        30.78 o
   7   1   2        609.77        631.50        27.21 o
   8   1   2         79.49         81.16        20.54 o
   9   1   2         19.50         28.14        22.37 o
  10   1   2          0.36        -16.89        37.56 o
 -12   2   2         80.83         78.83        43.33 o
 -11   2   2         39.56         49.89        30.63 o
 -10   2   2          4.41        -22.08        22.08 o
  -9   2   2        112.91         89.23        17.37 o
  -8   2   2        126.45        143.28        14.12 o
  -7   2   2       1138.32       1166.18        23.82 o
  -6   2   2        671.14        691.27        17.36 o
  -5   2   2       1395.09       1286.25        44.10 o
  -4   2   2      12919.27      12585.11       207.99 o
  -3   2   2       2466.01       2476.42        27.26 o
  -2   2   2        138.76        145.50        10.58 o
  -1   2   2       7646.53       8239.81        62.53 o
   0   2   2       2762.19       2733.45        24.19 o
   1   2   2        654.44        666.67        13.12 o
   2   2   2         47.13         34.00         6.35 o
   3   2   2      10942.18      10467.51       118.26 o
   4   2   2        819.52        821.85        22.50 o
   5   2   2          9.85         14.69        24.14 o
   6   2   2        123.91        141.32        18.61 o
   7   2   2        358.91        365.27        22.55 o
   8   2   2         26.29         14.98        29.09 o
   9   2   2         84.54        117.13        35.70 o
  10   2   2         27.35        -19.24        37.65 o
 -12   3   2         22.45         50.34        41.13 o
 -11   3   2          5.43         13.47        34.57 o
 -10   3   2         13.92         12.09        20.26 o
  -9   3   2          8.34         32.21        14.60 o
  -8   3   2         42.87         39.23        15.49 o
  -7   3   2        937.42        989.62        22.22 o
  -6   3   2       1955.04       1970.60        28.70 o
  -5   3   2        198.64        234.10        10.24 o
  -4   3   2       1004.93        951.75        16.16 o
  -3   3   2          7.55          8.18         4.50 o
  -2   3   2       5297.42       5378.24        44.88 o
  -1   3   2      13392.53      13985.57        97.47 o
   0   3   2       2133.75       2184.65        20.73 o
   1   3   2      23778.74      23508.42       181.37 o
   2   3   2        718.86        730.97        16.25 o
   3   3   2        115.73        118.94        10.44 o
   4   3   2        153.33        158.10        12.65 o
   5   3   2          3.08          8.52        11.38 o
   6   3   2        317.47        293.21        18.98 o
   7   3   2         37.19         24.53        25.46 o
   8   3   2        128.91        166.24        34.32 o
   9   3   2         45.16        -16.45        33.54 o
  10   3   2         35.60         29.77        40.10 o
 -12   4   2          6.79        -15.91        39.07 o
 -11   4   2         26.56         29.92        25.80 o
 -10   4   2        396.19        377.05        41.84 o
  -9   4   2        102.81        112.83        15.96 o
  -8   4   2         45.99         39.85        12.83 o
  -7   4   2         14.91         10.18         9.98 o
  -6   4   2       1756.40       1723.03        26.59 o
  -5   4   2       1545.07       1444.18        35.90 o
  -4   4   2       1429.27       1383.53        20.13 o
  -3   4   2        127.97        154.83         6.91 o
  -2   4   2       7274.73       7501.84        62.55 o
  -1   4   2       7790.61       7677.97        71.73 o
   0   4   2       3799.29       4231.89        36.60 o
   1   4   2        363.46        338.46         8.20 o
   2   4   2        154.23        153.26         8.69 o
   3   4   2       2799.12       2659.65        39.25 o
   4   4   2        870.06        922.31        45.93 o
   5   4   2         51.11         20.10        13.04 o
   6   4   2       1699.59       1614.74        52.98 o
   7   4   2          4.97         21.84        26.15 o
   8   4   2         15.02         16.60        30.95 o
   9   4   2         23.92         16.84        39.37 o
 -12   5   2         93.46         71.51        30.55 o
 -11   5   2          1.85         -4.75        25.55 o
 -10   5   2         12.26        -11.51        21.81 o
  -9   5   2        109.23         64.54        20.21 o
  -8   5   2          3.47         -2.99        12.59 o
  -7   5   2        530.73        492.72        18.30 o
  -6   5   2        257.05        297.97        13.06 o
  -5   5   2       2680.88       2556.30        41.90 o
  -4   5   2       1496.39       1442.80        20.77 o
  -3   5   2       2349.41       2427.18        27.49 o
  -2   5   2        485.34        456.84        10.10 o
  -1   5   2       9397.49       9211.75        75.92 o
   0   5   2         43.65         36.81         6.82 o
   1   5   2       1430.86       1428.69        19.98 o
   2   5   2       1446.10       1363.86        21.60 o
   3   5   2       2001.05       1911.49        28.38 o
   4   5   2        660.78        647.05        29.65 o
   5   5   2        419.42        349.03        27.57 o
   6   5   2         86.18         85.93        25.56 o
   7   5   2        114.91        125.06        30.65 o
   8   5   2        105.66        127.21        35.30 o
   9   5   2          3.18         37.80        38.34 o
 -12   6   2          5.25         52.50        50.04 o
 -11   6   2        102.17         71.16        27.51 o
 -10   6   2         63.92         97.57        23.86 o
  -9   6   2        172.58        174.78        22.13 o
  -8   6   2        261.50        230.07        20.60 o
  -7   6   2       1913.72       2038.68        54.84 o
  -6   6   2          3.51         -4.11         8.59 o
  -5   6   2         17.50         16.73         7.53 o
  -4   6   2          8.45         11.66         5.94 o
  -3   6   2        352.41        318.57        10.13 o
  -2   6   2        405.80        414.60        10.53 o
   0   6   2       5308.29       5526.01        56.46 o
   1   6   2       1491.66       1479.63        21.59 o
   2   6   2       2229.91       2415.37        54.89 o
   3   6   2       1590.22       1567.60        34.62 o
   4   6   2        972.88       1042.73        31.37 o
   5   6   2        247.21        223.44        21.87 o
   6   6   2        256.32        210.10        26.09 o
   7   6   2        131.00        157.39        27.14 o
   8   6   2          9.69         16.33        28.71 o
   9   6   2         50.00         28.66        33.14 o
 -12   7   2          5.35         24.84        30.17 o
 -11   7   2         38.70         36.41        30.53 o
 -10   7   2        108.32        141.36        27.05 o
  -9   7   2        827.42        841.63        33.44 o
  -8   7   2         63.28         53.58        17.82 o
  -7   7   2        496.21        471.65        42.65 o
  -6   7   2         29.45         38.67        27.45 o
  -5   7   2        499.36        524.82        19.66 o
  -4   7   2       2673.69       2681.99        49.87 o
  -3   7   2         50.67         29.14         7.01 o
  -2   7   2       7616.25       7342.27        97.42 o
  -1   7   2        937.98        963.00        18.57 o
   0   7   2       1423.21       1391.74        21.52 o
   1   7   2       1734.42       1860.21        39.80 o
   2   7   2        853.63        809.99        24.80 o
   3   7   2        403.47        412.34        21.88 o
   4   7   2          8.52         18.02        17.66 o
   5   7   2         74.77         66.83        21.69 o
   6   7   2         56.62         34.80        35.55 o
   7   7   2         37.42          9.00        26.24 o
   8   7   2         90.37         90.66        30.43 o
 -12   8   2         29.04         16.45        29.63 o
 -11   8   2         90.81         75.45        28.57 o
 -10   8   2          8.94         -7.38        23.70 o
  -9   8   2        157.19        177.57        22.54 o
  -8   8   2        429.25        363.96        29.80 o
  -7   8   2        236.43        244.61        19.99 o
  -6   8   2       1091.42       1160.68        31.66 o
  -5   8   2        795.93        813.21        37.04 o
  -4   8   2       3719.44       3614.45        43.13 o
  -3   8   2       1033.52       1108.55        27.01 o
  -2   8   2        550.36        538.49        13.62 o
  -1   8   2         14.85         -4.15         7.07 o
   0   8   2       2642.90       2639.34        35.83 o
   1   8   2        423.85        410.88        14.40 o
   2   8   2         39.83         21.05        28.50 o
   3   8   2       1162.85       1148.96        33.11 o
   4   8   2         57.20         22.89        24.21 o
   5   8   2        584.90        629.57        32.28 o
   6   8   2         16.51         -5.06        25.01 o
   7   8   2         42.44         62.08        28.18 o
   8   8   2         77.46         66.35        31.86 o
 -12   9   2          0.11         36.30        31.63 o
 -11   9   2          0.38         29.83        28.89 o
 -10   9   2          7.04        -22.88        22.88 o
  -9   9   2          0.38         -6.58        26.37 o
  -8   9   2          8.08          5.13        34.67 o
  -7   9   2        593.48        622.64        26.65 o
  -6   9   2       2121.92       1982.03        39.78 o
  -5   9   2        134.80        166.21        17.39 o
  -4   9   2       1948.37       1945.12        27.87 o
  -3   9   2        511.15        514.95        14.93 o
  -2   9   2        295.37        280.47        11.38 o
  -1   9   2        839.81        795.02        17.74 o
   0   9   2        931.51        969.52        26.15 o
   1   9   2       1328.08       1287.20        65.81 o
   2   9   2        904.12        865.28        28.63 o
   3   9   2          1.26         -1.49        40.13 o
   4   9   2        415.76        379.26        25.89 o
   5   9   2        192.57        241.80        50.58 o
   6   9   2          2.66         40.48        26.37 o
   7   9   2          2.14         14.21        30.80 o
 -11  10   2          5.14        -16.91        26.24 o
 -10  10   2         46.81        105.00        26.18 o
  -9  10   2         48.65         59.17        21.69 o
  -8  10   2        173.56        182.77        34.94 o
  -7  10   2         28.65          4.63        17.33 o
  -6  10   2         97.69        153.87        28.03 o
  -5  10   2        165.90        165.76        14.19 o
  -4  10   2         58.75         69.63        10.43 o
  -3  10   2         46.86         61.47         9.98 o
  -2  10   2        104.90        104.79        10.34 o
  -1  10   2       1885.27       1905.54        29.38 o
   0  10   2       1230.42       1113.46        33.52 o
   1  10   2       1219.38       1163.21        38.71 o
   2  10   2        165.90        204.54        36.58 o
   3  10   2        163.14        157.71        36.33 o
   4  10   2        167.00        142.09        23.71 o
   5  10   2          3.72        -30.16        30.16 o
   6  10   2          3.24         -4.25        39.96 o
 -11  11   2          5.34         15.65        27.67 o
 -10  11   2         35.40         64.98        26.83 o
  -9  11   2          1.32        -22.27        22.27 o
  -8  11   2         40.02         32.16        20.99 o
  -7  11   2         69.34         73.20        20.17 o
  -6  11   2          5.31         -8.50        16.08 o
  -5  11   2        322.69        377.85        17.89 o
  -4  11   2        836.48        808.75        36.17 o
  -3  11   2       1947.61       1952.57        28.41 o
  -2  11   2        146.39        182.00        12.59 o
  -1  11   2        565.84        576.58        26.96 o
   0  11   2        516.46        537.92        25.83 o
   1  11   2         25.29         55.68        17.56 o
   2  11   2          4.91        -18.81        18.81 o
   3  11   2          0.06        -16.30        20.42 o
   4  11   2        285.76        314.27        28.81 o
   5  11   2        267.22        331.09        32.32 o
   6  11   2         58.98         57.54        30.80 o
 -11  12   2         51.73        110.64        30.47 o
 -10  12   2         22.33          9.20        26.92 o
  -9  12   2        120.40        145.61        42.45 o
  -8  12   2         11.23         10.70        21.15 o
  -7  12   2        456.74        475.32        23.03 o
  -6  12   2        360.77        323.42        19.41 o
  -5  12   2          5.38          7.76        14.00 o
  -4  12   2         33.88         45.10        13.20 o
  -3  12   2        210.37        204.19        14.10 o
  -2  12   2          4.84        -11.38        11.38 o
  -1  12   2          1.87         22.78        35.18 o
   0  12   2         33.50         33.79        17.16 o
   1  12   2         59.17         54.41        35.94 o
   2  12   2        725.89        743.18        38.56 o
   3  12   2         12.08         32.07        36.01 o
   4  12   2        124.05        150.68        49.95 o
   5  12   2         72.39        146.77        31.97 o
 -10  13   2         39.43          7.01        27.50 o
  -9  13   2        377.63        362.78        42.53 o
  -8  13   2          6.17        -18.02        18.46 o
  -7  13   2        247.60        288.80        21.26 o
  -6  13   2         68.42         48.23        16.93 o
  -5  13   2        187.08        170.27        17.76 o
  -4  13   2        125.65        147.40        15.89 o
  -3  13   2          1.70        -10.73        12.53 o
  -2  13   2        111.32        114.78        16.52 o
  -1  13   2        684.67        697.94        54.67 o
   0  13   2        171.11        168.21        21.65 o
   1  13   2        114.15        122.70        44.75 o
   2  13   2         19.78         -2.26        23.62 o
   3  13   2          0.78          0.54        26.00 o
   4  13   2          9.55         36.52        33.27 o
 -10  14   2          1.38         -0.13        23.76 o
  -9  14   2         16.75         41.08        38.28 o
  -8  14   2         49.75         38.87        21.11 o
  -7  14   2         14.50         -2.34        21.43 o
  -6  14   2         25.35         22.35        17.80 o
  -5  14   2         12.43         38.25        16.61 o
  -4  14   2        608.31        614.01        21.58 o
  -3  14   2        333.29        337.61        20.80 o
  -2  14   2        155.80        178.12        21.20 o
  -1  14   2          5.96         21.22        19.08 o
   0  14   2         66.92         77.06        23.07 o
   1  14   2         21.94         38.37        74.55 o
   2  14   2          4.81          6.69        25.19 o
   3  14   2         16.40         15.33        28.05 o
  -9  15   2         11.41         49.92        23.64 o
  -8  15   2          0.16         -2.66        21.46 o
  -7  15   2         33.50         21.41        20.15 o
  -6  15   2        393.98        432.68        24.34 o
  -5  15   2          5.77          2.49        23.45 o
  -4  15   2         74.75         93.91        18.48 o
  -3  15   2         63.46         66.39        20.64 o
  -2  15   2         46.69         73.59        26.83 o
  -1  15   2          0.11        -26.17        26.17 o
   0  15   2         46.57         68.13        24.44 o
   1  15   2         64.98         93.69        47.35 o
   2  15   2        275.29        284.02        34.62 o
  -8  16   2         34.63         24.05        24.48 o
  -7  16   2          0.79        -24.31        33.30 o
  -6  16   2          0.45         22.14        37.63 o
  -5  16   2         14.40         27.59        29.03 o
  -4  16   2         16.85         -1.96        32.61 o
  -3  16   2         12.59        -39.22        43.24 o
  -2  16   2          2.67          5.97        46.32 o
  -1  16   2        413.48        392.90        58.32 o
   0  16   2          4.21        -38.44        53.13 o
   1  16   2         69.67         77.90        55.67 o
  -7  17   2          4.49        -28.02        63.63 o
  -6  17   2          0.04        -31.14        31.14 o
  -5  17   2          0.02        -43.14        43.14 o
  -4  17   2         70.02         83.32        34.50 o
  -3  17   2        109.99         99.11        51.32 o
  -2  17   2          0.98         64.73        51.95 o
  -1  17   2          1.64        -40.89        50.68 o
   2 -19   3        202.10        169.32        40.88 o
   3 -19   3          6.02         30.29        40.37 o
   4 -19   3         17.66         51.46        51.07 o
  -1 -18   3         51.71        107.82        57.98 o
   0 -18   3        148.67        209.87        57.63 o
   1 -18   3          0.27        -32.73        33.77 o
   2 -18   3         12.11         34.10        34.73 o
   3 -18   3         11.97        -32.62        32.62 o
   4 -18   3         11.95          4.31        45.69 o
   5 -18   3         50.87         38.60        31.64 o
   6 -18   3          9.88         33.35        33.06 o
  -2 -17   3          6.23         14.74        59.05 o
  -1 -17   3         73.50         10.18        52.20 o
   0 -17   3         40.22         32.46        47.99 o
   1 -17   3          2.78        -23.46        35.28 o
   2 -17   3         20.88         42.18        43.60 o
   3 -17   3         24.61         16.57        30.98 o
   4 -17   3         58.09        117.44        29.24 o
   5 -17   3        345.78        338.09        33.65 o
   6 -17   3          4.84        -28.84        28.84 o
   7 -17   3         22.28        -17.55        31.01 o
  -4 -16   3         16.37         -6.17        46.08 o
  -3 -16   3         38.92         45.83        52.79 o
  -2 -16   3          0.78         29.43        49.01 o
  -1 -16   3          0.02        -34.08        45.98 o
   0 -16   3         41.75         18.95        43.24 o
   1 -16   3          2.96         -1.30        42.75 o
   2 -16   3        236.15        235.85        32.76 o
   3 -16   3         91.43        102.50        21.89 o
   4 -16   3         77.85         92.32        26.87 o
   5 -16   3          0.10          5.97        25.64 o
   6 -16   3          5.60         -2.13        17.82 o
   7 -16   3         23.00         -0.43        20.27 o
   8 -16   3         26.16         87.19        26.92 o
  -5 -15   3         30.84         39.03        28.99 o
  -4 -15   3         53.58         39.56        24.91 o
  -3 -15   3         32.00         28.81        21.98 o
  -2 -15   3         41.65        107.14        47.79 o
  -1 -15   3        873.05        842.31        62.24 o
   0 -15   3        175.71        187.27        30.02 o
   1 -15   3          8.47         33.42        26.07 o
   2 -15   3        337.25        308.89        51.29 o
   3 -15   3          3.32         11.93        18.42 o
   4 -15   3          1.18        -21.65        21.65 o
   5 -15   3          0.12         22.42        14.84 o
   6 -15   3          0.09        -16.81        16.81 o
   7 -15   3         48.83         74.74        23.12 o
   8 -15   3        111.47         77.62        25.83 o
   9 -15   3         26.77         41.53        29.28 o
  -6 -14   3          7.85        -20.63        28.11 o
  -5 -14   3        113.16         89.87        26.65 o
  -4 -14   3         87.68         89.30        31.63 o
  -3 -14   3        789.01        794.47        36.48 o
  -2 -14   3          0.87         11.94        17.14 o
  -1 -14   3          5.31         45.10        39.12 o
   0 -14   3         36.58         21.93        24.04 o
   1 -14   3         83.82        101.38        25.35 o
   2 -14   3        111.17        135.99        18.55 o
   3 -14   3        223.01        226.11        25.07 o
   4 -14   3        675.29        718.32        21.02 o
   5 -14   3        124.64         88.99        15.42 o
   6 -14   3          5.99         17.14        19.73 o
   7 -14   3         35.98         26.05        21.33 o
   8 -14   3          0.27         18.20        26.98 o
   9 -14   3          1.25          2.68        25.93 o
  -6 -13   3        119.10        144.81        37.48 o
  -5 -13   3          4.22          0.53        23.69 o
  -4 -13   3         58.49         31.56        47.25 o
  -3 -13   3         16.99         11.57        29.11 o
  -2 -13   3         68.00         55.34        15.80 o
  -1 -13   3        410.13        390.19        18.60 o
   0 -13   3       2036.01       2040.90        53.64 o
   1 -13   3          0.01         -7.36        14.13 o
   2 -13   3       2791.47       2795.64        44.62 o
   3 -13   3        163.18        161.30        12.54 o
   4 -13   3         53.51         24.33        17.60 o
   5 -13   3          7.95         -0.42        15.18 o
   6 -13   3         61.16         82.09        18.84 o
   7 -13   3         16.90          3.86        20.10 o
   8 -13   3         71.07         93.42        33.84 o
   9 -13   3         48.45         37.57        25.87 o
  10 -13   3         30.83         49.76        28.43 o
  -7 -12   3          0.02         -0.41        28.15 o
  -6 -12   3         60.63         40.35        29.62 o
  -5 -12   3         10.58         15.57        22.53 o
  -4 -12   3        242.44        227.98        24.14 o
  -3 -12   3          0.86         -7.27        15.05 o
  -2 -12   3         87.36        102.46        41.87 o
  -1 -12   3       1556.45       1551.63        26.78 o
   0 -12   3       1488.98       1477.81        39.52 o
   1 -12   3        583.06        602.25        28.91 o
   2 -12   3        155.60        164.66        16.39 o
   3 -12   3         28.01         23.80        20.01 o
   4 -12   3       1022.74        924.26        24.47 o
   5 -12   3        754.15        740.41        32.73 o
   6 -12   3        113.32         72.99        18.14 o
   7 -12   3        804.79        749.35        42.58 o
   8 -12   3         50.78         83.20        22.67 o
   9 -12   3          0.14        -15.00        24.66 o
  10 -12   3          3.45        -16.24        27.90 o
  -8 -11   3          7.12         -8.87        65.42 o
  -7 -11   3         93.81         79.90        27.77 o
  -6 -11   3         13.44          9.35        23.08 o
  -5 -11   3        348.62        343.82        26.10 o
  -4 -11   3        462.62        456.18        25.67 o
  -3 -11   3        110.92        120.00        16.55 o
  -2 -11   3        315.69        304.02        31.83 o
  -1 -11   3        913.12        852.21        27.02 o
   0 -11   3        480.30        472.33        18.30 o
   1 -11   3        185.58        188.76        18.89 o
   2 -11   3          3.87         11.96        11.94 o
   3 -11   3       2108.69       2042.01        33.11 o
   4 -11   3        121.10        156.32        16.18 o
   5 -11   3       1237.58       1242.77        30.34 o
   6 -11   3        622.63        671.73        26.86 o
   7 -11   3        211.75        220.41        21.74 o
   8 -11   3          1.52         17.57        43.68 o
   9 -11   3        137.11        171.37        26.03 o
  10 -11   3         15.51         29.13        28.60 o
  -8 -10   3        228.68        233.46        32.37 o
  -7 -10   3         25.94         35.80        34.18 o
  -6 -10   3        950.00        980.07        46.91 o
  -5 -10   3         42.67         70.73        19.74 o
  -4 -10   3         46.37         46.94        25.56 o
  -3 -10   3          0.77        -19.46        19.46 o
  -2 -10   3        406.74        344.88        36.31 o
  -1 -10   3         47.37         47.66         6.89 o
   0 -10   3        654.47        611.15        18.99 o
   1 -10   3       1980.22       1887.84        39.87 o
   2 -10   3        328.47        354.14        11.39 o
   3 -10   3       1774.13       1829.02        37.61 o
   4 -10   3       1205.89       1207.74        32.95 o
   5 -10   3        529.33        574.65        22.51 o
   6 -10   3        317.84        330.58        20.71 o
   7 -10   3        295.27        279.00        37.02 o
   8 -10   3        217.87        242.07        28.50 o
   9 -10   3         28.73         39.98        55.67 o
  10 -10   3        249.61        291.43        80.16 o
  -9  -9   3         73.65         70.93        31.33 o
  -8  -9   3         95.69         84.85        26.64 o
  -7  -9   3         74.47         83.75        40.40 o
  -6  -9   3          1.16         24.56        18.48 o
  -5  -9   3        510.97        465.50        25.59 o
  -4  -9   3       1105.00       1039.74        29.04 o
  -3  -9   3       4475.43       4453.54        63.69 o
  -2  -9   3        223.39        181.42        12.12 o
  -1  -9   3       5171.68       5054.16        46.34 o
   0  -9   3        125.86        146.97        15.68 o
   1  -9   3        604.80        561.09        23.12 o
   2  -9   3         25.20         23.27         4.91 o
   3  -9   3         26.41         18.12        10.23 o
   4  -9   3          1.28          2.64        12.24 o
   5  -9   3        239.62        223.28        20.76 o
   6  -9   3         56.40         47.79        14.82 o
   7  -9   3        100.36         96.57        20.91 o
   8  -9   3        470.55        520.15        34.81 o
   9  -9   3        154.49        151.87        26.74 o
  10  -9   3         59.60         89.52        72.76 o
  11  -9   3          8.51         13.95        29.79 o
  -9  -8   3          1.84         -7.71        29.65 o
  -8  -8   3         44.30         63.79        24.85 o
  -7  -8   3        345.45        306.94        25.71 o
  -6  -8   3         22.23          4.09        18.22 o
  -5  -8   3        971.58        974.80        30.79 o
  -4  -8   3        335.88        366.26        18.82 o
  -3  -8   3       3400.79       3274.91        49.50 o
  -2  -8   3       2673.46       2633.52        46.59 o
  -1  -8   3        888.03        895.40        12.62 o
   0  -8   3         21.28         19.31        11.28 o
   1  -8   3       2639.33       2584.57        43.73 o
   2  -8   3       3966.66       3843.01        41.82 o
   3  -8   3        588.69        561.98        20.27 o
   4  -8   3       2483.65       2447.16        50.97 o
   5  -8   3         64.46         85.74        16.60 o
   6  -8   3        604.42        594.64        30.95 o
   7  -8   3        225.97        219.21        31.00 o
   8  -8   3          3.09         22.36        19.11 o
   9  -8   3         58.23         23.64        22.98 o
  10  -8   3          0.42        -11.61        25.42 o
  11  -8   3          0.08        -16.07        28.03 o
 -10  -7   3         47.51         52.99        31.04 o
  -9  -7   3         10.86         -5.16        25.79 o
  -8  -7   3         27.72         15.50        24.39 o
  -7  -7   3         68.75         59.60        20.44 o
  -6  -7   3        288.22        269.59        22.42 o
  -5  -7   3       2175.09       2196.90        51.39 o
  -4  -7   3       1259.06       1222.60        28.76 o
  -3  -7   3       1621.54       1560.58        29.63 o
  -2  -7   3       6201.83       6241.87        77.48 o
  -1  -7   3       2022.41       1918.17        24.57 o
   0  -7   3      15393.36      15491.67       181.67 o
   1  -7   3         19.61         35.96         4.10 o
   2  -7   3       4608.16       4807.02        77.41 o
   3  -7   3       3872.19       3831.72        67.13 o
   4  -7   3          0.04          2.41         8.74 o
   5  -7   3         63.31         82.07        16.65 o
   6  -7   3       1257.62       1193.49        40.79 o
   7  -7   3        298.62        318.73        21.74 o
   8  -7   3          3.97        -18.97        23.23 o
   9  -7   3         64.92         10.23        30.11 o
  10  -7   3          9.48         -0.26        25.13 o
  11  -7   3         54.12         74.63        34.55 o
 -10  -6   3          8.31         13.48        28.72 o
  -9  -6   3        111.10        130.69        26.77 o
  -8  -6   3         10.65         10.75        28.11 o
  -7  -6   3        204.08        179.09        23.45 o
  -6  -6   3         23.65          2.45        15.46 o
  -5  -6   3          0.85         -7.27        14.76 o
  -4  -6   3        405.46        392.46        13.35 o
  -3  -6   3        911.21        852.34        25.61 o
  -2  -6   3          4.87          8.29         6.47 o
  -1  -6   3          9.19          8.50         3.51 o
   0  -6   3       8295.80       8010.93        76.52 o
   1  -6   3       6749.71       6523.93        95.58 o
   2  -6   3       7636.31       7778.26       121.04 o
   3  -6   3       2574.43       2493.14        33.14 o
   4  -6   3        783.18        771.75        33.66 o
   5  -6   3       4009.06       3850.21        70.29 o
   6  -6   3        250.88        243.80        40.69 o
   7  -6   3        566.23        580.59        35.50 o
   8  -6   3        687.37        738.39        31.84 o
   9  -6   3          3.68          9.70        21.82 o
  10  -6   3          0.87         29.93        25.19 o
  11  -6   3         23.02         64.50        29.80 o
 -10  -5   3         18.47         16.50        34.18 o
  -9  -5   3          0.32         15.82        29.04 o
  -8  -5   3        228.86        171.82        28.16 o
  -7  -5   3        659.35        674.75        37.41 o
  -6  -5   3       1440.77       1347.53        54.99 o
  -5  -5   3         63.30         78.97        19.64 o
  -4  -5   3       1621.21       1573.26        23.48 o
  -3  -5   3         19.63         31.16         6.40 o
  -2  -5   3      11799.95      11593.90       132.56 o
  -1  -5   3         40.20         50.97         4.71 o
   0  -5   3         41.34         50.10         3.32 o
   1  -5   3       4191.31       4388.37        70.76 o
   2  -5   3         76.92         94.45         8.81 o
   3  -5   3        297.16        333.10        12.63 o
   4  -5   3        882.08        931.61        20.15 o
   5  -5   3       5511.10       5386.18        69.03 o
   6  -5   3       2924.47       2910.09        46.70 o
   7  -5   3        387.92        438.02        22.00 o
   8  -5   3         77.26         77.95        20.01 o
   9  -5   3        260.73        255.56        29.23 o
  10  -5   3         22.20         50.71        30.51 o
  11  -5   3          3.96          3.18        40.10 o
 -11  -4   3         12.13        -14.49        37.41 o
 -10  -4   3        247.07        160.12        36.68 o
  -9  -4   3         36.89         31.39        28.06 o
  -8  -4   3        477.36        547.98        35.74 o
  -7  -4   3         50.03         62.00        14.53 o
  -6  -4   3        452.11        452.52        20.48 o
  -5  -4   3       2575.88       2498.90        35.83 o
  -4  -4   3         77.96         75.90         7.65 o
  -3  -4   3       1107.52       1173.69        14.43 o
  -2  -4   3       1858.67       1696.87        19.88 o
  -1  -4   3      13619.86      14238.30       129.15 o
   0  -4   3        474.37        510.82        10.57 o
   1  -4   3          9.86         21.94         5.73 o
   2  -4   3        756.09        788.67        14.77 o
   3  -4   3      10511.89      10350.84       118.37 o
   4  -4   3       1033.55       1074.74        22.16 o
   5  -4   3        670.20        697.70        20.77 o
   6  -4   3        583.93        627.49        23.17 o
   7  -4   3         63.21         71.14        16.72 o
   8  -4   3        107.98         98.68        15.45 o
   9  -4   3         47.28         25.22        21.74 o
  10  -4   3        108.68        165.75        38.93 o
  11  -4   3        104.31         57.63        41.96 o
 -11  -3   3          0.64         -8.13        35.74 o
 -10  -3   3          4.68          2.60        31.44 o
  -9  -3   3          5.99         12.09        26.29 o
  -8  -3   3       1827.51       1825.03        40.63 o
  -7  -3   3        276.17        306.38        25.46 o
  -6  -3   3       1061.38       1023.85        22.12 o
  -5  -3   3       2449.27       2479.53        30.47 o
  -4  -3   3       1224.32       1130.15        21.87 o
  -3  -3   3       7178.28       7034.30        65.75 o
  -2  -3   3        225.38        234.56         6.23 o
  -1  -3   3       1576.50       1634.84        15.59 o
   0  -3   3        713.68        784.02        13.54 o
   1  -3   3       3648.85       3888.85        45.20 o
   2  -3   3       1512.52       1537.98        25.78 o
   3  -3   3       1883.93       1858.94        28.37 o
   4  -3   3        581.49        517.77        16.75 o
   5  -3   3        103.78        109.56        11.93 o
   6  -3   3        123.12        119.67        17.75 o
   7  -3   3         79.11         83.92        16.66 o
   8  -3   3       1106.55       1108.72        35.73 o
   9  -3   3        192.94        207.00        20.78 o
  10  -3   3         10.17          7.34        36.14 o
  11  -3   3          7.27         36.77        41.23 o
 -11  -2   3         44.56         -2.25        35.79 o
 -10  -2   3        165.85        239.30        36.72 o
  -9  -2   3         12.49          8.13        20.08 o
  -8  -2   3         35.06         13.68        25.66 o
  -7  -2   3       1188.85       1189.82        27.06 o
  -6  -2   3        339.70        344.26        13.04 o
  -5  -2   3       1987.78       1981.57        35.91 o
  -4  -2   3        652.31        638.13        12.88 o
  -3  -2   3      10247.49      10385.05       102.75 o
  -2  -2   3      13468.26      13406.90       154.75 o
  -1  -2   3       3179.91       3336.15        25.36 o
   0  -2   3      14021.71      14553.61       154.48 o
   1  -2   3        112.37        124.74        11.07 o
   2  -2   3      17372.23      18344.47       196.02 o
   3  -2   3        112.15        124.07        23.04 o
   4  -2   3          0.53         -3.72         8.17 o
   5  -2   3       1338.81       1367.85        29.00 o
   6  -2   3       1102.55       1090.17        29.03 o
   7  -2   3         14.94         -4.73        15.21 o
   8  -2   3         59.74         64.58        16.26 o
   9  -2   3          5.77          9.28        21.64 o
  10  -2   3         45.68         64.77        26.47 o
 -12  -1   3          0.37         -5.83        38.83 o
 -11  -1   3         51.43         81.53        36.09 o
 -10  -1   3         13.68         27.45        20.79 o
  -9  -1   3         40.83         41.81        18.89 o
  -8  -1   3          2.14        -11.93        11.93 o
  -7  -1   3        133.93        116.56        11.85 o
  -6  -1   3         34.59         28.58         9.03 o
  -5  -1   3       8280.61       8300.04        80.33 o
  -4  -1   3         45.70         59.74         6.42 o
  -3  -1   3       2101.10       1954.62        50.07 o
  -2  -1   3       9586.49       9882.98        89.16 o
  -1  -1   3       1581.32       1557.22        17.80 o
   0  -1   3       2961.25       3134.08        37.57 o
   1  -1   3       4954.51       5169.57        59.73 o
   2  -1   3       4575.57       4514.83        54.70 o
   3  -1   3      12127.42      12120.83       177.79 o
   4  -1   3        302.82        290.76        14.59 o
   5  -1   3       1433.99       1415.92        30.22 o
   6  -1   3        456.54        492.78        22.02 o
   7  -1   3        239.04        261.62        21.01 o
   8  -1   3         10.82         18.04        20.27 o
   9  -1   3          0.84          7.95        32.61 o
  10  -1   3         30.79         37.99        26.68 o
 -12   0   3         54.58        110.12        40.89 o
 -11   0   3         53.50         78.97        25.85 o
 -10   0   3         11.72         16.63        26.96 o
  -9   0   3         27.58         12.94        14.93 o
  -8   0   3        117.08        135.91        14.25 o
  -7   0   3       1466.72       1515.30        39.52 o
  -6   0   3       1465.14       1408.91        23.75 o
  -5   0   3        890.66        803.04        41.50 o
  -4   0   3       1608.58       1622.45        67.52 o
  -3   0   3       3110.05       3266.50        34.28 o
  -2   0   3       2692.41       2979.95        30.60 o
  -1   0   3       7322.66       7805.76        71.24 o
   0   0   3      25210.52      26749.33       289.93 o
   1   0   3       4161.37       4244.07        74.43 o
   2   0   3        356.78        402.24        17.53 o
   3   0   3       2917.89       2965.71        41.76 o
   4   0   3         20.15         41.25        10.01 o
   5   0   3         43.34         73.06        11.91 o
   6   0   3        286.65        295.93        20.74 o
   7   0   3        205.28        195.72        17.21 o
   8   0   3        478.67        523.56        28.29 o
   9   0   3          6.72         -9.05        22.68 o
  10   0   3          8.93        -36.87        40.01 o
 -12   1   3          3.33         -5.39        40.84 o
 -11   1   3        219.06        172.74        26.57 o
 -10   1   3         71.28        108.37        22.40 o
  -9   1   3        229.00        237.87        17.49 o
  -8   1   3        975.03        954.01        33.80 o
  -7   1   3          7.93         30.84        10.75 o
  -6   1   3        711.61        734.62        17.79 o
  -5   1   3        112.86        106.34         8.68 o
  -4   1   3        982.08        980.02        16.49 o
  -3   1   3       2489.13       2601.52        28.92 o
  -2   1   3      13889.04      14036.60       124.90 o
  -1   1   3       1271.59       1411.98        14.60 o
   0   1   3       1069.25       1088.45        14.51 o
   1   1   3        688.50        693.35        25.24 o
   2   1   3       2494.71       2585.83        36.20 o
   3   1   3        222.53        245.07        16.50 o
   4   1   3       3138.77       3112.70        46.31 o
   5   1   3       4704.64       4802.62        66.81 o
   6   1   3        811.08        830.45        45.86 o
   7   1   3          2.11         24.32        16.38 o
   8   1   3         95.63        113.11        22.03 o
   9   1   3          0.14         44.22        34.81 o
  10   1   3          2.17        -36.97        36.97 o
 -12   2   3          0.62        -36.97        36.97 o
 -11   2   3          0.93        -19.65        39.47 o
 -10   2   3        398.78        433.19        22.78 o
  -9   2   3        298.40        316.49        19.83 o
  -8   2   3        426.44        429.83        17.92 o
  -7   2   3        364.16        351.55        14.65 o
  -6   2   3       2103.62       2066.29        29.56 o
  -5   2   3        811.30        760.02        16.31 o
  -4   2   3        188.12        182.75         7.97 o
  -3   2   3      12800.59      13160.87       140.96 o
  -2   2   3       1115.34       1145.29        11.69 o
  -1   2   3      14864.05      15252.22       118.94 o
   0   2   3        903.24        929.54        11.91 o
   1   2   3       2030.58       1993.02        28.62 o
   2   2   3       2403.87       2548.76        36.32 o
   3   2   3       5745.45       5789.00       179.61 o
   4   2   3        184.26        155.96        13.08 o
   5   2   3        181.31        198.82        21.35 o
   6   2   3         26.73         19.81        14.86 o
   7   2   3        448.90        427.92        25.40 o
   8   2   3          6.16         44.02        31.34 o
   9   2   3        112.28        106.75        37.46 o
  10   2   3         41.81        -16.75        39.17 o
 -12   3   3         47.50         21.94        39.61 o
 -11   3   3         34.24        -15.46        24.65 o
 -10   3   3        258.69        229.85        20.32 o
  -9   3   3         24.70         20.75        14.39 o
  -8   3   3       2125.25       2098.21        34.36 o
  -7   3   3        200.27        204.63        13.93 o
  -6   3   3        580.73        581.40        16.81 o
  -5   3   3       3192.30       3249.95        59.60 o
  -4   3   3         75.77        112.62         7.60 o
  -3   3   3       2140.75       2159.66        35.78 o
  -2   3   3       5922.16       6407.00        51.78 o
  -1   3   3       1704.29       1800.36        23.15 o
   0   3   3       5836.23       5528.50        47.06 o
   1   3   3        660.70        697.65        11.72 o
   2   3   3       5758.55       5752.98       111.67 o
   3   3   3         17.66         15.88        18.46 o
   4   3   3        369.02        348.77        16.24 o
   5   3   3        445.34        520.67        22.80 o
   6   3   3        390.91        408.73        22.59 o
   7   3   3          0.07        -22.57        27.47 o
   8   3   3        322.18        357.55        40.01 o
   9   3   3         19.38         65.52        38.19 o
 -12   4   3          3.29          0.05        39.07 o
 -11   4   3         24.29         18.31        24.50 o
 -10   4   3        387.42        427.94        28.71 o
  -9   4   3         85.97         71.88        15.51 o
  -8   4   3          2.98         -7.20        11.99 o
  -7   4   3        323.67        350.64        15.28 o
  -6   4   3       1593.15       1584.43        25.47 o
  -5   4   3       2433.33       2381.90        30.93 o
  -4   4   3       3756.73       3853.52        41.72 o
  -3   4   3      12136.39      12158.99        96.21 o
  -2   4   3        347.16        327.96         9.40 o
  -1   4   3          0.20         10.00         4.30 o
   0   4   3       3658.21       3509.29        32.44 o
   1   4   3        200.73        194.00        13.99 o
   2   4   3        167.99        202.07        14.47 o
   3   4   3        380.84        344.13        15.63 o
   4   4   3         36.38         48.02        14.74 o
   5   4   3       1739.35       1691.84        37.07 o
   6   4   3         79.02         74.48        26.44 o
   7   4   3        143.76        152.68        31.78 o
   8   4   3          6.60         49.95        33.15 o
   9   4   3          1.66         22.48        39.07 o
 -12   5   3          1.97         17.56        29.16 o
 -11   5   3         43.07         76.18        26.05 o
 -10   5   3         34.09         45.54        22.30 o
  -9   5   3          5.28        -16.33        20.79 o
  -8   5   3         72.54         48.17        12.79 o
  -7   5   3       1749.21       1735.39        41.77 o
  -6   5   3        120.68        105.61        10.49 o
  -5   5   3       7283.72       7457.43        74.21 o
  -4   5   3       2225.56       2186.00        29.95 o
  -3   5   3        296.38        315.16         8.45 o
  -2   5   3        293.85        298.01         7.72 o
  -1   5   3       1918.39       1961.67        26.07 o
   0   5   3        645.11        698.94        11.98 o
   1   5   3       6094.57       6025.40        59.90 o
   2   5   3       4530.97       4511.56        50.42 o
   3   5   3        794.07        805.02        19.72 o
   4   5   3          0.43         -4.28        14.40 o
   5   5   3        546.97        554.24        36.28 o
   6   5   3         22.94          9.84        25.80 o
   7   5   3         31.56         51.66        30.85 o
   8   5   3          7.97        -33.69        33.69 o
   9   5   3         20.39         34.74        34.17 o
 -12   6   3         32.76         60.29        30.11 o
 -11   6   3         11.32         12.86        26.38 o
 -10   6   3         60.30         82.05        23.72 o
  -9   6   3        107.36        110.23        21.10 o
  -8   6   3        168.22        193.34        19.94 o
  -7   6   3        281.70        227.57        18.41 o
  -6   6   3        452.47        429.38        17.62 o
  -5   6   3          7.98         18.30         7.83 o
  -4   6   3        299.14        310.93        10.78 o
  -3   6   3       1086.68       1118.76        17.15 o
  -2   6   3       6062.95       6014.38        53.84 o
  -1   6   3          3.11         10.33         7.27 o
   0   6   3       8775.42       8832.96        86.80 o
   1   6   3        436.79        405.32        11.00 o
   2   6   3        663.20        666.80        22.71 o
   3   6   3          2.48         -0.90        19.37 o
   4   6   3       1124.22       1054.30        34.09 o
   5   6   3         45.42         17.19        19.65 o
   6   6   3        472.62        502.92        31.40 o
   7   6   3        104.52         49.58        34.89 o
   8   6   3         60.05         58.62        30.93 o
 -12   7   3          1.20        -30.42        30.42 o
 -11   7   3        243.42        162.48        28.55 o
 -10   7   3          7.41          3.67        22.20 o
  -9   7   3          3.93        -18.81        18.81 o
  -8   7   3        545.05        563.08        26.85 o
  -7   7   3        265.52        256.09        19.58 o
  -6   7   3        200.30        242.44        31.75 o
  -5   7   3        790.71        778.35        23.53 o
  -4   7   3        203.68        195.57        11.30 o
  -3   7   3       3147.04       3190.37        33.85 o
  -2   7   3       1072.11       1168.03        18.21 o
  -1   7   3       3359.79       3344.51        39.75 o
   0   7   3        250.76        308.29        14.54 o
   1   7   3         20.07         29.22         9.16 o
   2   7   3       1967.10       1973.58        66.74 o
   3   7   3       1348.22       1382.66        36.01 o
   4   7   3        114.95        142.39        20.61 o
   5   7   3        468.20        498.72        30.68 o
   6   7   3         24.98          0.26        25.23 o
   7   7   3         19.51         23.74        27.25 o
   8   7   3         12.75        -11.68        30.05 o
 -12   8   3          4.23         12.33        29.81 o
 -11   8   3         36.89         75.23        27.27 o
 -10   8   3        118.77        103.27        24.47 o
  -9   8   3        141.91        124.62        22.89 o
  -8   8   3        223.22        166.04        20.25 o
  -7   8   3        593.02        669.39        47.11 o
  -6   8   3        858.64        848.71        26.96 o
  -5   8   3         39.18         70.27        10.95 o
  -4   8   3        154.27        139.77        10.51 o
  -3   8   3        993.08        990.77        17.98 o
  -2   8   3         12.77         14.93         7.87 o
  -1   8   3        925.87        936.01        20.04 o
   0   8   3        215.07        233.36        17.41 o
   1   8   3        652.62        576.18        23.36 o
   2   8   3        504.40        473.53        25.85 o
   3   8   3        639.02        632.09        58.51 o
   4   8   3        726.03        746.64        33.15 o
   5   8   3          0.22         10.43        23.20 o
   6   8   3          1.87         32.41        25.52 o
   7   8   3        187.62        235.96        33.00 o
 -12   9   3         75.45         83.54        55.85 o
 -11   9   3         56.38         35.57        28.49 o
 -10   9   3        226.34        266.36        38.49 o
  -9   9   3         17.30         49.11        21.46 o
  -8   9   3       1104.37       1170.39        36.79 o
  -7   9   3        418.40        388.45        22.67 o
  -6   9   3         35.34         11.90        15.06 o
  -5   9   3         28.87         36.36        11.67 o
  -4   9   3       2201.04       2169.74        35.94 o
  -3   9   3        109.97        105.65        13.04 o
  -2   9   3       1213.90       1191.53        20.67 o
  -1   9   3        338.37        348.44        15.21 o
   0   9   3        592.67        521.25        17.56 o
   1   9   3        493.28        538.28        23.99 o
   2   9   3        423.52        430.92        23.90 o
   3   9   3        145.29        221.60        23.20 o
   4   9   3        385.84        313.12        31.36 o
   5   9   3         18.65         -0.64        23.08 o
   6   9   3         60.49         34.80        28.51 o
   7   9   3         13.65         18.68        31.81 o
 -11  10   3         25.50         31.18        27.81 o
 -10  10   3        172.22        164.71        30.85 o
  -9  10   3         51.06         64.90        22.05 o
  -8  10   3        135.81        131.46        22.46 o
  -7  10   3        340.07        300.27        21.86 o
  -6  10   3        269.34        289.76        16.97 o
  -5  10   3       1450.43       1443.65        28.43 o
  -4  10   3        418.86        418.45        15.64 o
  -3  10   3       1495.04       1513.83        24.75 o
  -2  10   3        263.33        279.39        14.82 o
  -1  10   3        142.49        162.10        24.02 o
   0  10   3         22.96         -2.16        14.77 o
   1  10   3        717.82        767.34        28.77 o
   2  10   3         93.05         38.69        19.30 o
   3  10   3        826.83        877.58        35.68 o
   4  10   3          3.71         25.64        22.64 o
   5  10   3         34.44         13.65        25.42 o
   6  10   3         79.09         85.74        31.44 o
 -11  11   3          4.13         30.08        31.56 o
 -10  11   3         27.05         40.79        26.40 o
  -9  11   3         73.31         62.01        25.41 o
  -8  11   3          4.68         14.32        20.73 o
  -7  11   3        181.14        180.95        18.07 o
  -6  11   3         22.06         30.95        14.62 o
  -5  11   3       1036.14       1053.21        26.32 o
  -4  11   3        569.63        567.55        18.20 o
  -3  11   3          1.60         -3.47        11.20 o
  -2  11   3         61.70         53.34        13.84 o
  -1  11   3       1474.97       1409.64        45.00 o
   0  11   3        284.01        300.39        21.60 o
   1  11   3         17.54          6.99        18.89 o
   2  11   3        145.14        142.92        22.83 o
   3  11   3         45.26         26.82        23.30 o
   4  11   3        126.47        163.75        28.31 o
   5  11   3          6.12          4.87        28.95 o
 -11  12   3          8.97         12.62        30.39 o
 -10  12   3         13.20         39.75        27.69 o
  -9  12   3          0.82         15.93        24.60 o
  -8  12   3         53.70         18.62        25.42 o
  -7  12   3        124.32         95.70        18.64 o
  -6  12   3        150.25        191.08        17.68 o
  -5  12   3         17.94          8.64        14.71 o
  -4  12   3        518.80        489.11        18.64 o
  -3  12   3         15.90          0.79        12.24 o
  -2  12   3        514.01        528.74        21.43 o
  -1  12   3         28.03         31.83        18.02 o
   0  12   3        207.05        231.61        31.19 o
   1  12   3        784.28        798.75        46.25 o
   2  12   3          1.87          1.64        23.65 o
   3  12   3         36.34         60.74        26.09 o
   4  12   3        169.13        190.26        30.68 o
 -10  13   3          9.26         12.61        27.70 o
  -9  13   3          0.03         14.49        22.12 o
  -8  13   3          1.72          0.75        20.56 o
  -7  13   3        107.36        108.04        28.03 o
  -6  13   3         68.72         68.50        21.18 o
  -5  13   3         48.60         43.21        16.60 o
  -4  13   3          8.19        -10.22        13.83 o
  -3  13   3          0.49          0.48        13.62 o
  -2  13   3        555.88        561.89        27.89 o
  -1  13   3        210.25        265.17        54.23 o
   0  13   3         47.57         60.51        22.31 o
   1  13   3        205.69        213.70        26.19 o
   2  13   3         86.78        107.88        27.22 o
   3  13   3         34.61         37.53        36.90 o
   4  13   3          6.34         19.73        29.49 o
 -10  14   3         14.56         -0.82        28.89 o
  -9  14   3         70.77         89.96        23.27 o
  -8  14   3         53.02         53.27        21.56 o
  -7  14   3         42.01         37.15        19.92 o
  -6  14   3         25.55         20.22        18.28 o
  -5  14   3        189.29        162.64        19.16 o
  -4  14   3        118.75        159.45        17.02 o
  -3  14   3         23.90          9.75        35.30 o
  -2  14   3        131.52        134.34        22.67 o
  -1  14   3        171.53        183.60        24.43 o
   0  14   3         45.76         25.09        24.35 o
   1  14   3          6.14        -19.30        24.72 o
   2  14   3          4.01        -17.74        26.20 o
   3  14   3         85.28         62.11        31.63 o
  -9  15   3          7.18        -28.42        28.42 o
  -8  15   3         53.07         58.61        26.36 o
  -7  15   3         28.27         34.73        21.33 o
  -6  15   3          5.70          7.49        23.29 o
  -5  15   3         32.49         49.90        19.45 o
  -4  15   3        157.82        164.44        21.32 o
  -3  15   3         13.10         13.93        22.33 o
  -2  15   3         49.19         78.81        24.34 o
  -1  15   3          1.66         13.98        42.67 o
   0  15   3          4.51          7.86        26.50 o
   1  15   3        129.78        137.35        29.89 o
  -8  16   3          0.17         -6.24        23.10 o
  -7  16   3         29.47          2.72        22.83 o
  -6  16   3         54.31         38.21        24.00 o
  -5  16   3         13.55          9.14        24.09 o
  -4  16   3          3.35        117.27        48.04 o
  -3  16   3         20.33         13.71        49.65 o
  -2  16   3        225.53        174.86        51.66 o
  -1  16   3         19.47        -25.80        46.32 o
   0  16   3          0.10         64.83        52.44 o
  -6  17   3         18.70        -32.51        44.07 o
  -5  17   3         62.20         88.24        49.26 o
  -4  17   3         79.27         15.57        54.16 o
  -3  17   3          2.51        -48.23        48.23 o
  -2  17   3         10.82        -42.06        54.79 o
   1 -19   4         63.96         53.02        37.72 o
   2 -19   4          1.83         50.60        40.32 o
   3 -19   4          1.02          2.79        48.62 o
   4 -19   4        141.48        168.05        54.06 o
  -1 -18   4         70.35         66.35        56.02 o
   0 -18   4          9.51          4.55        50.58 o
   1 -18   4        175.26        103.93        35.72 o
   2 -18   4        109.25         99.86        37.19 o
   3 -18   4         35.32         17.77        33.78 o
   4 -18   4         36.20         92.25        49.01 o
   5 -18   4         10.12         27.21        30.14 o
   6 -18   4         52.77         56.39        32.88 o
  -3 -17   4         25.74        -14.93        54.79 o
  -2 -17   4          2.91         55.09        52.39 o
  -1 -17   4        167.63        145.18        52.83 o
   0 -17   4         25.76         26.31        32.05 o
   1 -17   4         11.37         12.08        30.24 o
   2 -17   4        117.55         97.00        35.87 o
   3 -17   4         54.97         85.05        32.44 o
   4 -17   4        153.12        133.21        28.60 o
   5 -17   4         32.06         32.30        29.72 o
   6 -17   4         15.16         36.06        52.25 o
   7 -17   4        115.05        122.73        27.51 o
  -4 -16   4        181.69        124.23        62.19 o
  -3 -16   4         12.85        -52.20        52.20 o
  -2 -16   4          7.43         -9.94        47.55 o
  -1 -16   4         19.25         -7.98        44.61 o
   0 -16   4         30.74         10.79        28.74 o
   1 -16   4        497.38        546.85        37.73 o
   2 -16   4        111.93         81.48        28.88 o
   3 -16   4          0.00        -20.16        20.16 o
   4 -16   4        214.72        242.21        44.24 o
   5 -16   4        100.13        148.10        28.58 o
   6 -16   4          6.94          5.19        18.45 o
   7 -16   4        113.81        124.45        33.64 o
   8 -16   4         29.51         44.87        40.13 o
  -5 -15   4          6.53          8.95        26.60 o
  -4 -15   4         15.60         45.47        23.57 o
  -3 -15   4         20.14          7.77        20.48 o
  -2 -15   4        177.96        170.94        47.74 o
  -1 -15   4         63.03         16.60        41.47 o
   0 -15   4          3.81        -24.68        24.68 o
   1 -15   4        469.78        540.81        35.01 o
   2 -15   4         82.45         76.14        19.17 o
   3 -15   4        148.23        151.65        20.72 o
   4 -15   4         28.09         47.22        42.80 o
   5 -15   4        221.12        228.00        18.09 o
   6 -15   4        128.53        122.28        44.66 o
   7 -15   4         44.23         46.83        22.65 o
   8 -15   4         12.70         15.08        24.36 o
   9 -15   4         18.23        -16.84        27.23 o
  -6 -14   4         55.86        100.87        29.81 o
  -5 -14   4         82.30        126.36        30.60 o
  -4 -14   4        177.89        221.38        25.17 o
  -3 -14   4        205.22        197.28        20.70 o
  -2 -14   4        309.32        342.17        38.05 o
  -1 -14   4        550.35        544.69        34.27 o
   0 -14   4          6.63        -10.41        46.59 o
   1 -14   4          0.65         -5.25        15.57 o
   2 -14   4        155.34        148.73        37.00 o
   3 -14   4        177.13        203.12        23.91 o
   4 -14   4        162.14        160.00        16.41 o
   5 -14   4         79.98        111.84        23.80 o
   6 -14   4         67.23         74.14        19.20 o
   7 -14   4         29.27          5.05        22.30 o
   8 -14   4         97.95        121.48        26.59 o
   9 -14   4          0.38          6.97        31.75 o
  -7 -13   4        110.31        152.61        33.44 o
  -6 -13   4         11.03         12.70        25.54 o
  -5 -13   4          5.22         -3.34        22.47 o
  -4 -13   4        592.58        674.90        31.50 o
  -3 -13   4        250.12        259.73        20.04 o
  -2 -13   4         15.54         25.15        14.05 o
  -1 -13   4       1101.85       1056.90        22.30 o
   0 -13   4        246.69        241.14        24.32 o
   1 -13   4       1122.90       1058.34        27.97 o
   2 -13   4        179.62        197.90        20.63 o
   3 -13   4        359.64        376.27        15.10 o
   4 -13   4        502.44        440.47        20.04 o
   5 -13   4         21.63          3.97        17.41 o
   6 -13   4         47.18         28.90        17.98 o
   7 -13   4         91.59         73.47        23.80 o
   8 -13   4         24.32         44.03        23.97 o
   9 -13   4         40.09         55.24        27.26 o
  -7 -12   4         35.36         35.27        43.46 o
  -6 -12   4         32.89         32.15        49.70 o
  -5 -12   4        228.26        208.90        65.54 o
  -4 -12   4        154.97        167.93        21.09 o
  -3 -12   4        645.49        702.42        32.73 o
  -2 -12   4       1519.49       1485.77        37.12 o
  -1 -12   4         71.39         72.67        12.58 o
   0 -12   4        141.50        128.27        14.88 o
   1 -12   4        795.49        768.31        23.73 o
   2 -12   4       1403.77       1322.34        26.18 o
   3 -12   4         68.62         70.13        11.41 o
   4 -12   4        801.86        714.11        22.85 o
   5 -12   4          5.98        -13.96        13.96 o
   6 -12   4        281.24        224.20        21.50 o
   7 -12   4          1.04         25.68        19.64 o
   8 -12   4         42.38         69.09        22.55 o
   9 -12   4         30.68         23.69        26.33 o
  10 -12   4         31.31         52.21        29.12 o
  -8 -11   4          9.51         -3.57        27.47 o
  -7 -11   4          0.55        -23.30        25.47 o
  -6 -11   4        117.07        130.81        23.57 o
  -5 -11   4        192.27        217.56        51.63 o
  -4 -11   4        234.92        205.96        19.83 o
  -3 -11   4        108.61         99.33        27.15 o
  -2 -11   4        335.78        344.33        18.43 o
  -1 -11   4        577.48        532.26        13.35 o
   0 -11   4       2931.12       2872.12        75.46 o
   1 -11   4        285.15        309.02        22.36 o
   2 -11   4       4160.61       3979.44        46.42 o
   3 -11   4       1728.92       1620.42        35.70 o
   4 -11   4        428.25        340.65        22.57 o
   5 -11   4        144.40        146.90        19.10 o
   6 -11   4        144.09        190.67        20.61 o
   7 -11   4        393.84        391.67        25.65 o
   8 -11   4         16.24         36.85        22.10 o
   9 -11   4         53.19         39.29        42.53 o
  10 -11   4          1.35          5.88        28.91 o
  -9 -10   4         47.64         17.28        31.12 o
  -8 -10   4         21.37         -4.03        25.60 o
  -7 -10   4         76.83         48.94        30.24 o
  -6 -10   4         29.26         25.99        20.92 o
  -5 -10   4        347.45        368.21        23.26 o
  -4 -10   4        170.73        179.17        32.56 o
  -3 -10   4         78.69         60.74        13.86 o
  -2 -10   4       1392.32       1304.97        47.23 o
  -1 -10   4        870.13        861.58        17.68 o
   0 -10   4         83.60         85.52        16.16 o
   1 -10   4        973.35        953.96        29.85 o
   2 -10   4          4.40         -7.42         7.42 o
   3 -10   4        148.13        135.39        13.47 o
   4 -10   4        330.55        319.94        21.69 o
   5 -10   4       2463.19       2404.12        55.09 o
   6 -10   4          5.78         13.47        19.19 o
   7 -10   4       1028.86       1048.43        51.41 o
   8 -10   4         59.68         86.59        22.72 o
   9 -10   4        102.47         69.19        24.82 o
  10 -10   4          5.61        -25.74        25.74 o
  -9  -9   4          0.31         -2.88        29.26 o
  -8  -9   4         43.44         46.85        26.29 o
  -7  -9   4        217.75        257.64        25.54 o
  -6  -9   4        698.84        672.87        29.73 o
  -5  -9   4         95.46         83.20        17.20 o
  -4  -9   4        722.16        724.88        25.74 o
  -3  -9   4         55.11         38.92        12.00 o
  -2  -9   4       1649.46       1622.67        34.90 o
  -1  -9   4          7.75          5.51         6.75 o
   0  -9   4       4672.63       4570.00       109.85 o
   1  -9   4        220.69        214.79         7.25 o
   2  -9   4         49.35         50.77         8.33 o
   3  -9   4       2672.73       2580.35        50.04 o
   4  -9   4        857.05        815.77        28.84 o
   5  -9   4       1133.14       1103.79        35.50 o
   6  -9   4        434.65        427.91        28.30 o
   7  -9   4        312.52        339.28        30.85 o
   8  -9   4          4.34         11.21        20.22 o
   9  -9   4          2.18          2.90        22.70 o
  10  -9   4        149.62        224.39        40.94 o
 -10  -8   4          1.37         10.69        30.68 o
  -9  -8   4         65.80         92.12        28.32 o
  -8  -8   4        234.86        196.60        27.51 o
  -7  -8   4        110.62         81.56        53.13 o
  -6  -8   4        660.47        703.76        30.17 o
  -5  -8   4       1695.57       1691.62        49.63 o
  -4  -8   4         61.29         71.08        13.52 o
  -3  -8   4        317.31        271.26        20.47 o
  -2  -8   4       2364.97       2339.72        30.78 o
  -1  -8   4       2135.68       2110.05        27.35 o
   0  -8   4       3707.97       3692.73        33.43 o
   1  -8   4        455.58        448.32         9.65 o
   2  -8   4        176.86        198.70        11.65 o
   3  -8   4          3.11         -9.99         9.99 o
   4  -8   4        120.13        104.93        14.93 o
   5  -8   4       1433.61       1419.91        40.64 o
   6  -8   4         10.46          5.73        17.68 o
   7  -8   4         46.11         52.54        22.72 o
   8  -8   4        963.87       1033.01        36.50 o
   9  -8   4         43.57         98.53        38.34 o
  10  -8   4        104.52         63.30        49.38 o
 -10  -7   4         27.40         14.13        29.34 o
  -9  -7   4         72.41         77.59        51.71 o
  -8  -7   4          6.91         63.71        22.36 o
  -7  -7   4        475.86        511.69        30.58 o
  -6  -7   4         54.18         39.17        16.72 o
  -5  -7   4        288.87        331.75        21.54 o
  -4  -7   4        280.94        278.13        16.52 o
  -3  -7   4       9589.11       9408.07       113.68 o
  -2  -7   4        325.01        338.89        14.67 o
  -1  -7   4       8073.03       8015.40        78.17 o
   0  -7   4       2748.04       2663.54        30.70 o
   1  -7   4         80.92         99.54        11.36 o
   2  -7   4         45.51         46.71         8.72 o
   3  -7   4       5091.14       4902.35        84.42 o
   4  -7   4        189.03        217.03        11.56 o
   5  -7   4        541.76        528.73        29.33 o
   6  -7   4          0.10          3.82        19.15 o
   7  -7   4          8.63        -12.98        20.66 o
   8  -7   4          1.13         11.31        31.58 o
   9  -7   4         50.85         39.17        24.20 o
  10  -7   4         73.17        109.79        27.84 o
 -10  -6   4         12.80          6.76        29.20 o
  -9  -6   4          0.30         11.28        32.78 o
  -8  -6   4        235.31        232.16        24.74 o
  -7  -6   4         55.34         66.13        18.69 o
  -6  -6   4        446.87        445.30        22.39 o
  -5  -6   4       2950.90       2837.38        47.89 o
  -4  -6   4       1182.74       1126.79        19.48 o
  -3  -6   4       1058.96        971.16        21.81 o
  -2  -6   4       1129.58       1041.40        17.29 o
  -1  -6   4         15.53         21.32         6.52 o
   0  -6   4        153.69        171.35         8.67 o
   1  -6   4        916.10        967.53        18.31 o
   2  -6   4      15495.60      15154.51       230.14 o
   3  -6   4         87.31         97.58         8.16 o
   4  -6   4       4462.55       4458.90        57.48 o
   5  -6   4        129.59        143.76        28.03 o
   6  -6   4         53.55         51.52        12.85 o
   7  -6   4          2.49          6.90        21.20 o
   8  -6   4        283.85        280.49        31.04 o
   9  -6   4         33.93          3.19        22.96 o
  10  -6   4         22.12         44.17        28.40 o
 -11  -5   4          0.10        -36.72        36.72 o
 -10  -5   4         19.16        -30.80        30.80 o
  -9  -5   4         99.67         77.61        29.53 o
  -8  -5   4        229.78        228.23        29.38 o
  -7  -5   4          8.39        -17.19        19.64 o
  -6  -5   4          8.22        -10.96        11.30 o
  -5  -5   4         25.42         18.09         6.81 o
  -4  -5   4        585.44        572.24        11.77 o
  -3  -5   4       6009.62       5902.25        58.42 o
  -2  -5   4          2.36          9.59         5.46 o
  -1  -5   4        595.93        529.70        10.82 o
   0  -5   4      23435.39      23289.62       256.34 o
   1  -5   4       8367.59       8186.83       127.31 o
   2  -5   4       3487.27       3575.14        44.21 o
   3  -5   4        590.78        572.25        15.30 o
   4  -5   4        381.50        395.93        16.34 o
   5  -5   4        135.21        129.20        12.38 o
   6  -5   4         84.39         78.05        13.78 o
   7  -5   4        715.02        690.24        27.00 o
   8  -5   4        220.52        181.63        22.50 o
   9  -5   4         18.35         43.03        23.41 o
  10  -5   4         22.08         50.54        30.04 o
 -11  -4   4        198.28        144.99        40.59 o
 -10  -4   4         14.11        -17.28        29.53 o
  -9  -4   4         56.82         70.41        28.11 o
  -8  -4   4        154.21        176.96        27.22 o
  -7  -4   4         10.35        -19.87        22.99 o
  -6  -4   4         12.90          3.27         8.69 o
  -5  -4   4       3796.26       3680.56        40.95 o
  -4  -4   4        221.61        236.19         9.47 o
  -3  -4   4       4170.29       3952.78        35.68 o
  -2  -4   4       1989.90       1978.57        21.56 o
  -1  -4   4        406.74        358.21         8.80 o
   0  -4   4       2005.16       2118.54        29.26 o
   1  -4   4        610.46        702.20        13.67 o
   2  -4   4       6243.16       6001.01       100.01 o
   3  -4   4        183.84        158.05         9.94 o
   4  -4   4         13.67          0.39        14.86 o
   5  -4   4       7038.39       6851.08        85.97 o
   6  -4   4        156.46        157.21        29.40 o
   7  -4   4        875.45        872.54        30.05 o
   8  -4   4         22.01         11.83        15.74 o
   9  -4   4         27.72         -5.69        23.56 o
  10  -4   4         37.40         65.76        37.41 o
 -11  -3   4          4.21        -15.03        35.06 o
 -10  -3   4        244.97        230.73        36.33 o
  -9  -3   4          2.27         -4.90        26.10 o
  -8  -3   4        139.34        116.86        17.97 o
  -7  -3   4        509.66        508.39        17.32 o
  -6  -3   4       3275.36       3099.96        37.99 o
  -5  -3   4        115.22        141.10        12.06 o
  -4  -3   4       1420.51       1328.09        21.11 o
  -3  -3   4       1950.16       1952.81        20.64 o
  -2  -3   4       8359.76       8540.55        75.96 o
  -1  -3   4        470.24        477.85         8.90 o
   0  -3   4      12656.08      12778.88       137.15 o
   1  -3   4         30.56         27.41         5.29 o
   2  -3   4       2784.21       2669.88        36.32 o
   3  -3   4       3400.25       3484.80        46.81 o
   4  -3   4        380.66        350.07        15.36 o
   5  -3   4        191.98        171.73        14.36 o
   6  -3   4         20.84         15.93        13.88 o
   7  -3   4        919.98        928.69        31.44 o
   8  -3   4         29.26         11.37        16.13 o
   9  -3   4          0.50         42.75        22.95 o
  10  -3   4        242.38        284.98        44.22 o
 -11  -2   4         19.23        -13.22        34.67 o
 -10  -2   4          9.78        -20.61        28.30 o
  -9  -2   4        185.49        175.29        43.48 o
  -8  -2   4       2249.69       2249.94        35.24 o
  -7  -2   4        686.97        670.62        21.40 o
  -6  -2   4         50.64         50.04        11.97 o
  -5  -2   4        599.73        573.57        27.89 o
  -4  -2   4          5.10          3.41         5.72 o
  -3  -2   4        858.39        862.71        14.27 o
  -2  -2   4       6164.67       6169.51        51.08 o
  -1  -2   4      21184.91      22137.91       206.84 o
   0  -2   4        274.68        295.14         9.24 o
   1  -2   4       6076.53       6447.32        73.92 o
   2  -2   4       1863.25       1982.92        29.78 o
   3  -2   4       3220.44       3056.11        42.89 o
   4  -2   4        174.96        155.15        12.26 o
   5  -2   4       3180.78       3216.95        97.05 o
   6  -2   4        142.86        168.74        17.26 o
   7  -2   4        426.56        450.08        24.51 o
   8  -2   4        324.42        416.98        43.77 o
   9  -2   4          0.51          9.04        34.23 o
  10  -2   4         19.57        108.41        39.86 o
 -12  -1   4          1.94        -22.03        37.80 o
 -11  -1   4        140.08        163.69        36.92 o
 -10  -1   4        148.13        126.53        23.25 o
  -9  -1   4        123.46        137.03        34.91 o
  -8  -1   4        110.72        107.73        13.12 o
  -7  -1   4        649.77        602.15        18.82 o
  -6  -1   4       1423.99       1344.49        23.30 o
  -5  -1   4       4108.89       4216.71        46.13 o
  -4  -1   4        427.86        413.51        16.95 o
  -3  -1   4      25702.77      26461.82       232.02 o
  -2  -1   4       2106.92       2187.31        48.00 o
  -1  -1   4       6846.70       7020.06        87.22 o
   0  -1   4         76.82        102.90         6.58 o
   1  -1   4       8022.56       8604.68        96.65 o
   2  -1   4        972.98        918.85        18.85 o
   3  -1   4        285.95        275.41        12.50 o
   4  -1   4       2342.37       2349.44        43.38 o
   5  -1   4        511.15        557.79        22.32 o
   6  -1   4         67.43         79.04        15.92 o
   7  -1   4        135.10        184.65        67.18 o
   8  -1   4         99.81         98.62        22.36 o
   9  -1   4          4.82          7.81        28.13 o
  10  -1   4         82.99        126.70        29.46 o
 -12   0   4          1.74        -36.19        36.19 o
 -11   0   4          5.01        -29.45        29.45 o
 -10   0   4         20.03        -15.46        54.25 o
  -9   0   4        315.86        276.35        21.48 o
  -8   0   4        329.24        340.74        16.30 o
  -7   0   4         78.38         49.89        15.86 o
  -6   0   4       4143.80       4183.52        47.98 o
  -5   0   4       4948.23       4777.32        51.07 o
  -4   0   4       3454.84       3465.38        38.19 o
  -3   0   4       2513.86       2634.46        73.62 o
  -2   0   4       1788.32       1956.60        23.13 o
  -1   0   4      21444.21      22034.81       193.59 o
   0   0   4       4205.10       4348.27        47.59 o
   1   0   4       1101.30       1074.99        19.59 o
   2   0   4      18295.34      18870.96       204.58 o
   3   0   4        183.52        167.92        11.53 o
   4   0   4         97.20        104.57        11.80 o
   5   0   4          0.18        -11.95        11.95 o
   6   0   4         55.45         62.46        16.12 o
   7   0   4        559.50        582.95        27.35 o
   8   0   4         74.28         74.20        22.42 o
   9   0   4         11.63          4.53        24.27 o
  10   0   4         42.44         48.23        44.56 o
 -12   1   4         20.72         21.38        34.10 o
 -11   1   4         12.85        -13.85        23.17 o
 -10   1   4         42.63         23.41        16.67 o
  -9   1   4        400.40        354.33        19.20 o
  -8   1   4        244.88        276.88        24.09 o
  -7   1   4        536.87        504.83        18.27 o
  -6   1   4        213.25        254.21        12.15 o
  -5   1   4       5303.39       5124.46        54.12 o
  -3   1   4       3003.38       2963.69        32.89 o
  -2   1   4       8227.91       8681.55        80.65 o
  -1   1   4       7515.94       7893.84        64.30 o
   0   1   4       9520.87       9646.50        88.93 o
   1   1   4        117.42         98.28        16.84 o
   2   1   4       1982.46       2020.58        32.01 o
   3   1   4        528.62        519.79        21.10 o
   4   1   4        733.21        669.13        22.09 o
   5   1   4         22.96         15.13        13.56 o
   6   1   4         19.15         17.45        15.93 o
   7   1   4       1260.25       1259.60        43.02 o
   8   1   4         12.59         41.24        21.82 o
   9   1   4          0.27         15.86        35.79 o
 -12   2   4         40.16         58.37        40.54 o
 -11   2   4        226.75        246.45        28.04 o
 -10   2   4          9.98         17.25        16.79 o
  -9   2   4        101.51         90.09        15.75 o
  -8   2   4         60.46         88.33        14.46 o
  -7   2   4        107.00        125.20        11.71 o
  -6   2   4       1101.64       1180.27        22.42 o
  -5   2   4       1800.49       1855.30        26.46 o
  -4   2   4       2972.76       3021.66        35.01 o
  -3   2   4       1446.71       1398.60        16.08 o
  -2   2   4       1455.19       1548.95        15.01 o
  -1   2   4       1256.67       1349.97        15.64 o
   0   2   4       8046.88       8032.33        66.45 o
   1   2   4       1879.90       1969.63        30.26 o
   2   2   4       8134.85       8075.33        95.08 o
   3   2   4       2280.27       2296.71        37.58 o
   4   2   4       1048.91       1030.90        38.59 o
   5   2   4       2000.64       2009.79        40.09 o
   6   2   4         31.30         -4.73        21.79 o
   7   2   4          0.11         -9.24        19.02 o
   8   2   4         30.46         51.61        33.30 o
   9   2   4         63.96         76.88        39.52 o
 -12   3   4         17.11         25.71        38.59 o
 -11   3   4         35.47          9.11        29.58 o
 -10   3   4        325.76        324.04        24.17 o
  -9   3   4        204.49        203.45        17.75 o
  -8   3   4        758.11        703.39        24.70 o
  -7   3   4        307.43        253.16        13.95 o
  -6   3   4       5577.22       5791.25        62.19 o
  -5   3   4        525.79        548.95        15.11 o
  -4   3   4        247.42        266.29        10.10 o
  -3   3   4        102.10        124.00         6.61 o
  -2   3   4       3574.22       3676.61        34.11 o
  -1   3   4       2217.16       2207.73        22.89 o
   0   3   4        450.63        408.50         9.75 o
   1   3   4        359.97        378.69        10.59 o
   2   3   4       4518.30       4417.10        58.01 o
   3   3   4       1052.20       1047.81        37.43 o
   4   3   4        598.42        520.81        34.23 o
   5   3   4       1718.47       1775.01        46.57 o
   6   3   4         25.88        -19.73        24.53 o
   7   3   4        457.99        390.16        38.98 o
   8   3   4         57.61         88.82        36.28 o
   9   3   4          1.11        -20.52        41.18 o
 -12   4   4        132.62        158.62        31.19 o
 -11   4   4         40.13         39.53        25.59 o
 -10   4   4        267.23        239.13        26.68 o
  -9   4   4        637.21        594.04        33.36 o
  -8   4   4       1910.63       1961.14        33.65 o
  -7   4   4        491.97        501.72        20.50 o
  -6   4   4       2233.85       2141.39        33.35 o
  -5   4   4         48.87         46.00         9.32 o
  -4   4   4       1361.43       1347.45        21.22 o
  -3   4   4        618.34        630.07        10.66 o
  -2   4   4         80.05         84.21         6.19 o
  -1   4   4       9986.36       9349.95        76.96 o
   0   4   4        236.89        292.44         9.25 o
   1   4   4       1197.12       1184.40        32.54 o
   2   4   4        254.36        265.30        16.63 o
   3   4   4       1819.73       1818.12        33.90 o
   4   4   4       1559.04       1548.06        33.49 o
   5   4   4         94.45         77.51        24.63 o
   6   4   4          3.40         -0.20        26.39 o
   7   4   4        129.44        186.66        35.79 o
   8   4   4         84.09         71.83        36.14 o
 -12   5   4          5.43         -8.55        28.73 o
 -11   5   4        214.79        247.28        34.52 o
 -10   5   4        454.27        440.00        29.06 o
  -9   5   4         71.32         78.94        20.51 o
  -8   5   4        554.97        532.50        19.92 o
  -7   5   4       1012.33        886.87        22.39 o
  -6   5   4        916.23        930.36        20.32 o
  -5   5   4       3262.38       3415.10        40.87 o
  -4   5   4       2207.66       2060.01        23.79 o
  -3   5   4       8508.88       8592.77        66.40 o
  -2   5   4        731.52        739.49        16.87 o
  -1   5   4         25.86         35.97         5.70 o
   0   5   4        976.79        960.37        15.90 o
   1   5   4        917.78        923.10        15.95 o
   2   5   4         42.93         27.98         9.44 o
   3   5   4        171.85        182.33        17.84 o
   4   5   4       1545.75       1431.23        38.36 o
   5   5   4        122.33        125.84        27.13 o
   6   5   4        243.58        301.78        34.96 o
   7   5   4          1.91         25.85        31.83 o
   8   5   4         96.11         94.71        59.35 o
 -12   6   4         15.52         36.94        29.76 o
 -11   6   4          0.34          5.87        24.87 o
 -10   6   4         17.61          7.82        21.93 o
  -9   6   4        256.19        215.86        51.22 o
  -8   6   4        194.94        201.72        20.53 o
  -7   6   4         30.39         33.57        16.18 o
  -6   6   4        768.89        760.32        34.83 o
  -5   6   4       3016.45       2874.27        36.18 o
  -4   6   4         84.75        100.50        11.74 o
  -3   6   4       9096.82       9224.69        69.48 o
  -2   6   4       1025.50       1062.22        14.45 o
  -1   6   4       1163.97       1133.92        16.64 o
   0   6   4       3208.64       3314.26        38.17 o
   1   6   4        333.47        370.68        14.57 o
   2   6   4       1670.52       1505.38        46.05 o
   3   6   4        300.50        299.03        20.84 o
   4   6   4        142.14        188.17        30.09 o
   5   6   4        409.35        374.33        30.65 o
   6   6   4         60.93         33.19        25.98 o
   7   6   4         40.32         32.69        43.82 o
   8   6   4          0.08        -32.07        32.07 o
 -12   7   4         12.33         50.98        30.38 o
 -11   7   4          0.17         -4.06        26.35 o
 -10   7   4         29.83         22.50        22.67 o
  -9   7   4        158.36        202.43        23.45 o
  -8   7   4        257.23        234.85        21.86 o
  -7   7   4       1089.82       1091.13        68.94 o
  -6   7   4        524.95        453.94        29.43 o
  -5   7   4       1588.51       1583.91        26.83 o
  -4   7   4       1995.32       1996.91        26.90 o
  -3   7   4        615.40        626.69        19.24 o
  -2   7   4        144.56        143.64         9.42 o
  -1   7   4       1551.87       1532.39        25.24 o
   0   7   4       3320.87       3403.12        42.04 o
   1   7   4       1078.52       1017.67        36.66 o
   2   7   4       1475.52       1458.07        35.20 o
   3   7   4          1.18        -16.49        16.49 o
   4   7   4        777.37        704.95        31.79 o
   5   7   4         52.13         56.07        28.79 o
   6   7   4         80.53         67.97        26.38 o
   7   7   4         32.35          0.36        30.32 o
 -12   8   4         10.87        -10.84        33.84 o
 -11   8   4        199.11        211.42        35.40 o
 -10   8   4          5.71          4.18        22.43 o
  -9   8   4         15.98         -2.66        30.26 o
  -8   8   4         32.53         35.38        19.74 o
  -7   8   4         49.83         35.36        28.60 o
  -6   8   4          8.70         -5.73        11.73 o
  -5   8   4          9.41         -3.56        12.06 o
  -4   8   4        223.33        250.76        12.45 o
  -3   8   4       1065.92        998.55        19.13 o
  -2   8   4       3264.60       3209.03        80.82 o
   0   8   4       3062.51       3056.44        53.66 o
   1   8   4       1239.01       1281.39        33.76 o
   2   8   4         77.09         61.18        18.43 o
   3   8   4         21.47         23.19        18.43 o
   4   8   4         28.01         18.77        22.63 o
   5   8   4        108.61        121.93        27.54 o
   6   8   4        262.45        218.89        32.56 o
   7   8   4         17.57         18.14        31.07 o
 -12   9   4         17.96         31.55        30.02 o
 -11   9   4         87.99         79.62        29.51 o
 -10   9   4         83.27         88.66        25.34 o
  -9   9   4         24.34         10.97        20.12 o
  -8   9   4         78.21         44.15        19.45 o
  -7   9   4        230.31        203.08        21.51 o
  -6   9   4        595.95        654.64        24.68 o
  -5   9   4         66.86         60.12        12.54 o
  -4   9   4        160.77        191.46        14.62 o
  -3   9   4        395.60        421.95        15.47 o
  -2   9   4         10.00         -5.21        10.90 o
  -1   9   4         41.26         34.48        11.43 o
   0   9   4        120.85        152.36        20.30 o
   1   9   4        476.95        473.95        24.51 o
   2   9   4         41.98          1.55        34.01 o
   3   9   4        838.51        907.69        62.77 o
   4   9   4          0.82         31.13        52.27 o
   5   9   4        315.88        320.85        32.46 o
   6   9   4         90.39         73.68        50.83 o
 -11  10   4         16.17         54.98        41.38 o
 -10  10   4         88.44        107.79        26.99 o
  -9  10   4         53.47        101.07        24.24 o
  -8  10   4        680.57        648.70        30.70 o
  -7  10   4         95.40        106.29        16.49 o
  -6  10   4        250.71        256.37        17.34 o
  -5  10   4          1.01         13.67        26.28 o
  -4  10   4         72.92         83.81        12.03 o
  -3  10   4        260.39        274.21        14.69 o
  -2  10   4        343.40        365.91        17.26 o
  -1  10   4        211.41        207.00        15.33 o
   0  10   4        712.38        733.63        29.18 o
   1  10   4        976.66        970.76        42.85 o
   2  10   4        190.25        192.69        24.95 o
   3  10   4          0.51         -5.97        32.83 o
   4  10   4         90.84        106.12        27.83 o
   5  10   4          7.78         34.50        29.18 o
 -11  11   4         43.69          6.50        36.99 o
 -10  11   4        175.77        179.19        29.65 o
  -9  11   4         56.73         62.42        23.39 o
  -8  11   4        364.02        392.77        33.54 o
  -7  11   4        209.86        225.93        29.20 o
  -6  11   4        103.75        120.65        16.75 o
  -5  11   4         65.56         52.96        26.76 o
  -4  11   4         67.73         64.19        13.36 o
  -3  11   4        834.64        873.94        21.91 o
  -2  11   4        439.57        458.14        19.36 o
  -1  11   4        311.79        317.12        22.85 o
   0  11   4         35.27         51.91        20.06 o
   1  11   4        112.05         70.27        41.03 o
   2  11   4         15.79         25.50        23.60 o
   3  11   4         72.91         66.87        26.06 o
   4  11   4          0.36         -7.78        27.40 o
   5  11   4         24.75         18.96        31.24 o
 -11  12   4          0.17        -14.92        30.11 o
 -10  12   4          0.59         14.62        26.58 o
  -9  12   4         43.14         19.69        25.11 o
  -8  12   4          3.26        -11.25        17.93 o
  -7  12   4         56.49         40.86        17.44 o
  -6  12   4        126.44        100.44        17.96 o
  -5  12   4       1391.57       1403.18        31.86 o
  -4  12   4          0.60          0.88        13.38 o
  -3  12   4        480.50        506.57        21.84 o
  -2  12   4         88.14         76.99        21.01 o
  -1  12   4         16.83         -3.06        19.39 o
   0  12   4          9.54        -11.00        20.97 o
   1  12   4         65.10         56.79        22.58 o
   2  12   4         28.32          9.80        24.17 o
   3  12   4        331.88        285.88        31.82 o
   4  12   4          0.23        -27.26        29.25 o
 -10  13   4         14.90        -17.77        28.07 o
  -9  13   4         10.45         -8.30        24.80 o
  -8  13   4         62.88         20.38        20.27 o
  -7  13   4        125.35        162.12        21.01 o
  -6  13   4         33.04         65.81        29.22 o
  -5  13   4         78.02         84.41        18.46 o
  -4  13   4         48.12         58.71        16.07 o
  -3  13   4         98.60        119.75        36.14 o
  -2  13   4         20.68         28.49        27.76 o
  -1  13   4          0.56          7.32        21.12 o
   0  13   4        405.52        401.57        33.00 o
   1  13   4         45.78         19.96        53.86 o
   2  13   4         91.19        108.98        28.14 o
   3  13   4          8.76         48.65        32.51 o
  -9  14   4          6.70        -19.03        26.34 o
  -8  14   4          0.96         11.94        20.55 o
  -7  14   4         10.73         36.15        21.90 o
  -6  14   4          0.30        -18.98        18.98 o
  -5  14   4         39.55         24.38        19.13 o
  -4  14   4          0.90         -3.01        16.19 o
  -3  14   4        153.01        147.50        24.87 o
  -2  14   4        467.62        554.15        31.08 o
  -1  14   4         14.87         31.12        30.68 o
   0  14   4         20.81         36.04        25.42 o
   1  14   4          8.12         16.35        28.05 o
   2  14   4         32.52        -19.19        28.96 o
  -8  15   4          0.25         11.05        29.60 o
  -7  15   4          4.15         45.00        22.24 o
  -6  15   4         32.18         14.17        20.91 o
  -5  15   4        121.85        114.24        21.56 o
  -4  15   4         15.49          6.09        24.72 o
  -3  15   4          6.06         31.31        27.52 o
  -2  15   4          0.13        -24.68        24.68 o
  -1  15   4          7.92         13.17        26.91 o
   0  15   4         47.46         -0.68        27.90 o
   1  15   4          7.52         11.67        30.55 o
  -7  16   4         13.89         31.36        24.16 o
  -6  16   4         28.93        -12.05        22.69 o
  -5  16   4          0.00         28.93        25.51 o
  -4  16   4          5.40         11.24        25.92 o
  -3  16   4         21.38        -11.16        44.31 o
  -2  16   4          7.73        -45.29        45.29 o
  -1  16   4          1.31         12.59        29.48 o
   0 -19   5          5.78         83.29        57.14 o
   1 -19   5          0.28        -10.72        36.64 o
   2 -19   5          1.19        -11.46        35.57 o
   3 -19   5        101.37         29.13        51.12 o
   4 -19   5         64.35         97.74        52.05 o
  -2 -18   5          1.24         53.32        56.16 o
  -1 -18   5          8.26         -6.32        51.22 o
   0 -18   5        220.32        290.15        39.56 o
   1 -18   5        170.83        130.31        34.65 o
   2 -18   5         16.88          0.98        32.90 o
   3 -18   5          6.00         23.16        45.15 o
   4 -18   5          5.15        -38.68        44.02 o
   5 -18   5         20.11         84.01        34.25 o
   6 -18   5          1.95        -24.44        31.40 o
  -3 -17   5          1.69        -28.30        53.32 o
  -2 -17   5        320.51        291.79        59.74 o
  -1 -17   5         17.55          0.54        48.28 o
   0 -17   5         16.62          1.44        30.31 o
   1 -17   5         26.18         48.22        30.71 o
   2 -17   5         14.38         54.42        30.69 o
   3 -17   5          0.26        -14.35        39.96 o
   4 -17   5         46.17         74.13        27.34 o
   5 -17   5        109.59         84.48        31.70 o
   6 -17   5        118.19         89.04        36.33 o
   7 -17   5         11.04         35.13        22.75 o
  -4 -16   5         75.80        115.80        57.24 o
  -3 -16   5          2.03        -47.40        47.40 o
  -2 -16   5          0.00         16.26        47.35 o
  -1 -16   5          0.21        -31.73        43.33 o
   0 -16   5        171.22        191.52        47.15 o
   1 -16   5        120.44        105.19        29.99 o
   2 -16   5          2.08        -26.07        26.07 o
   3 -16   5        861.87        972.78        60.30 o
   4 -16   5         46.10         23.88        25.16 o
   5 -16   5          3.35        -25.31        27.43 o
   6 -16   5          9.96         13.85        23.21 o
   7 -16   5         10.63         -7.32        22.99 o
   8 -16   5          5.60         -3.53        26.45 o
  -5 -15   5          3.54         15.01        26.66 o
  -4 -15   5          2.41         11.23        23.10 o
  -3 -15   5         93.56        108.83        20.60 o
  -2 -15   5          2.69        -39.86        39.86 o
  -1 -15   5        354.65        355.36        33.54 o
   0 -15   5        327.09        354.20        45.27 o
   1 -15   5        656.69        626.85        38.32 o
   2 -15   5         73.86        104.35        19.03 o
   3 -15   5         26.56         68.80        22.59 o
   4 -15   5          1.42         12.32        19.43 o
   5 -15   5         97.52         86.28        25.93 o
   6 -15   5         72.47         84.29        21.11 o
   7 -15   5         22.13         10.52        22.55 o
   8 -15   5        164.97        192.00        27.83 o
  -6 -14   5          6.59         12.35        27.13 o
  -5 -14   5          2.82         19.05        24.32 o
  -4 -14   5         85.27         69.17        57.93 o
  -3 -14   5        265.17        285.04        21.92 o
  -2 -14   5        426.89        478.69        23.38 o
  -1 -14   5         47.70         40.93        36.80 o
   0 -14   5         91.19        104.90        23.75 o
   1 -14   5        197.27        180.98        18.87 o
   2 -14   5        178.21        205.00        32.43 o
   3 -14   5        195.24        206.41        13.76 o
   4 -14   5        445.31        454.11        21.61 o
   5 -14   5         88.11         93.14        17.79 o
   6 -14   5        541.10        563.74        28.56 o
   7 -14   5         50.78         34.21        28.89 o
   8 -14   5         39.57          1.98        27.08 o
   9 -14   5          0.11        -20.12        27.23 o
  -7 -13   5         75.13        109.46        31.08 o
  -6 -13   5          0.44         -6.49        23.68 o
  -5 -13   5        621.70        659.15        32.80 o
  -4 -13   5         13.45         -8.97        19.18 o
  -3 -13   5         24.47         20.60        44.93 o
  -2 -13   5         26.82         31.68        13.64 o
  -1 -13   5         17.72         21.60        10.32 o
   0 -13   5        275.39        275.42        25.95 o
   1 -13   5        209.29        188.41        27.25 o
   2 -13   5         60.22         47.02        10.12 o
   3 -13   5        893.76        808.75        34.89 o
   4 -13   5        705.75        670.59        28.25 o
   5 -13   5        255.51        242.06        35.40 o
   6 -13   5        172.92        207.06        49.87 o
   7 -13   5          0.13         -7.87        20.29 o
   8 -13   5         40.43         22.15        23.55 o
   9 -13   5         30.39         23.65        27.00 o
  -8 -12   5         43.12         59.13        33.15 o
  -7 -12   5         74.17         69.74        26.92 o
  -6 -12   5          0.64          1.53        23.67 o
  -5 -12   5         16.98          3.67        20.81 o
  -4 -12   5          0.25         24.39        17.44 o
  -3 -12   5        228.21        235.66        40.35 o
  -2 -12   5        824.64        847.74        24.78 o
  -1 -12   5         86.81         74.36        10.49 o
   0 -12   5       2643.80       2691.89        53.92 o
   1 -12   5        148.01        160.96         9.65 o
   2 -12   5        174.22        187.61        33.32 o
   3 -12   5         36.25         43.19        13.22 o
   4 -12   5         55.09         78.79        16.89 o
   5 -12   5         87.06        101.90        19.15 o
   6 -12   5          2.07         -7.64        20.57 o
   7 -12   5         12.75         10.21        29.84 o
   8 -12   5         13.20         -2.27        23.34 o
   9 -12   5         89.62        116.79        28.59 o
  -8 -11   5          1.88        -25.86        25.86 o
  -7 -11   5         52.14         62.76        25.73 o
  -6 -11   5        213.74        219.22        24.89 o
  -5 -11   5         91.67         99.47        24.24 o
  -4 -11   5        757.65        699.33        47.57 o
  -3 -11   5        476.45        469.89        22.00 o
  -2 -11   5       1947.65       1993.40        31.48 o
  -1 -11   5        986.45       1001.74        20.73 o
   0 -11   5        307.09        282.44        14.16 o
   1 -11   5          6.39          3.53        10.72 o
   2 -11   5        658.97        643.56        18.94 o
   3 -11   5        403.76        415.52        21.30 o
   4 -11   5         90.43        108.21        16.60 o
   5 -11   5       1211.75       1093.36        37.70 o
   6 -11   5        156.94         90.59        23.06 o
   7 -11   5        272.90        278.68        23.80 o
   8 -11   5         28.97          1.98        22.58 o
   9 -11   5         41.02         66.22        51.88 o
  10 -11   5         18.95          8.93        30.90 o
  -9 -10   5         17.73          8.87        30.71 o
  -8 -10   5         52.80         36.88        25.39 o
  -7 -10   5         37.23         30.44        28.16 o
  -6 -10   5          3.06        -19.38        19.38 o
  -5 -10   5        268.48        251.83        21.18 o
  -4 -10   5        347.81        414.28        25.56 o
  -3 -10   5        488.01        477.80        58.49 o
  -2 -10   5       1301.28       1334.69        27.51 o
  -1 -10   5        362.39        363.87        13.28 o
   0 -10   5        944.65        889.48        17.47 o
   1 -10   5       4748.17       4724.98        52.49 o
   2 -10   5        129.48        129.61        12.14 o
   3 -10   5       2695.76       2649.39        52.64 o
   4 -10   5        599.97        599.14        26.25 o
   5 -10   5          1.56          9.35        17.14 o
   6 -10   5        101.14         84.17        22.57 o
   7 -10   5        126.22        104.15        26.74 o
   8 -10   5          1.83         10.57        22.49 o
   9 -10   5          4.86         -7.23        41.62 o
  10 -10   5          5.47         -7.75        27.51 o
  -9  -9   5          3.81          7.79        37.53 o
  -8  -9   5        143.91        125.82        28.02 o
  -7  -9   5         35.11         10.22        24.75 o
  -6  -9   5        318.57        310.39        24.04 o
  -5  -9   5         36.14         35.85        15.89 o
  -4  -9   5        192.89        208.51        40.67 o
  -3  -9   5        832.77        832.84        23.65 o
  -2  -9   5        183.40        187.07        11.19 o
  -1  -9   5          1.85          2.75         7.05 o
   0  -9   5        817.69        777.39        25.69 o
   1  -9   5       3910.98       3908.97        52.69 o
   2  -9   5       3610.31       3556.77        62.92 o
   3  -9   5       1352.62       1300.04        33.49 o
   4  -9   5        199.12        247.08        18.95 o
   5  -9   5        369.77        362.74        24.68 o
   6  -9   5        845.99        784.38        38.05 o
   7  -9   5          0.52         11.07        22.57 o
   8  -9   5        281.00        292.76        27.40 o
   9  -9   5        122.95        110.45        27.26 o
  10  -9   5          4.86        -28.03        28.03 o
 -10  -8   5         61.93          4.59        32.27 o
  -9  -8   5         16.70         40.36        27.08 o
  -8  -8   5          1.70        -20.22        22.13 o
  -7  -8   5         16.06         -3.95        27.37 o
  -6  -8   5        621.82        592.48        28.57 o
  -5  -8   5        366.37        346.84        20.83 o
  -4  -8   5          4.92        -13.28        20.37 o
  -3  -8   5       1721.28       1663.17        31.42 o
  -2  -8   5         20.59         35.43         8.00 o
  -1  -8   5       7342.74       7248.59        72.69 o
   0  -8   5        813.78        782.97        28.80 o
   1  -8   5       1594.66       1579.17        27.07 o
   2  -8   5        546.12        480.50        19.54 o
   3  -8   5          8.72         -0.20        11.90 o
   4  -8   5        175.43        150.81        17.53 o
   5  -8   5          8.88          6.46        15.72 o
   6  -8   5        656.91        649.53        34.32 o
   7  -8   5        556.70        584.06        39.66 o
   8  -8   5         70.14         27.47        26.93 o
   9  -8   5          2.15         15.04        24.75 o
  10  -8   5         39.76         51.38        29.39 o
 -10  -7   5         48.59         75.52        32.12 o
  -9  -7   5         90.63         76.22        50.66 o
  -8  -7   5         13.22         36.13        22.31 o
  -7  -7   5       1083.11       1029.61        53.30 o
  -6  -7   5         90.71        101.80        18.45 o
  -5  -7   5       1145.22       1048.43        28.43 o
  -4  -7   5       1241.27       1266.88        28.47 o
  -3  -7   5        580.00        537.36        17.99 o
  -2  -7   5         15.63          6.27         6.65 o
  -1  -7   5        253.05        264.92         9.71 o
   0  -7   5        676.21        691.14        16.30 o
   1  -7   5         43.04         62.88        11.46 o
   2  -7   5       1021.82       1104.13        28.35 o
   3  -7   5        131.37        144.45        10.89 o
   4  -7   5       3141.49       2840.21        59.69 o
   5  -7   5        929.76        927.36        35.01 o
   6  -7   5        691.58        706.48        35.60 o
   7  -7   5         56.81         90.49        24.43 o
   8  -7   5         60.65         49.36        29.82 o
   9  -7   5         34.06         29.43        24.61 o
  10  -7   5          4.27         56.68        28.14 o
 -11  -6   5         68.58        151.50        56.75 o
 -10  -6   5          6.76         32.41        26.82 o
  -9  -6   5          8.20         20.42        47.35 o
  -8  -6   5         19.85         27.55        20.13 o
  -7  -6   5       1019.51       1114.48        34.42 o
  -6  -6   5        272.72        213.34        20.76 o
  -5  -6   5        207.11        189.60        15.64 o
  -4  -6   5       2241.12       2189.14        28.92 o
  -3  -6   5        875.61        780.98        20.19 o
  -2  -6   5       6305.07       6225.52        62.60 o
  -1  -6   5        854.95        874.92        15.18 o
   0  -6   5       6641.09       6649.15        79.71 o
   1  -6   5       4775.09       4648.47        78.20 o
   2  -6   5       5872.87       5639.59        66.27 o
   3  -6   5         60.52         54.13        11.68 o
   4  -6   5         58.61         42.18        10.23 o
   5  -6   5         29.36         30.74        11.24 o
   6  -6   5          4.34         -8.08        18.46 o
   7  -6   5         45.63         25.07        23.80 o
   8  -6   5         22.04         38.68        28.84 o
   9  -6   5        295.60        353.60        30.47 o
  10  -6   5         55.36         84.04        29.69 o
 -11  -5   5          0.21          7.30        39.47 o
 -10  -5   5         43.98         13.86        33.88 o
  -9  -5   5        342.14        288.16        34.62 o
  -8  -5   5          0.55         14.89        25.17 o
  -7  -5   5        352.39        359.41        28.35 o
  -6  -5   5        658.52        698.73        34.78 o
  -5  -5   5         48.84         44.32         7.73 o
  -4  -5   5       1327.01       1254.43        17.35 o
  -3  -5   5        265.54        278.61        10.11 o
  -2  -5   5       2844.82       2643.96        25.49 o
  -1  -5   5      11167.32      11212.20       104.33 o
   0  -5   5       3893.90       3888.21        62.90 o
   1  -5   5        574.55        529.48        13.08 o
   2  -5   5       1531.20       1533.41        24.89 o
   3  -5   5       5905.59       5885.80       119.99 o
   4  -5   5         66.92         53.79        10.85 o
   5  -5   5         98.61        107.13        13.59 o
   6  -5   5         67.21         53.94        14.56 o
   7  -5   5        676.11        685.16        29.72 o
   8  -5   5          3.61         20.47        27.52 o
   9  -5   5          3.27        -10.09        25.04 o
  10  -5   5          4.04        -33.15        37.95 o
 -11  -4   5          8.90         42.94        36.14 o
 -10  -4   5         17.23         -1.32        30.02 o
  -9  -4   5         14.96         -3.23        26.29 o
  -8  -4   5         39.11         19.93        22.62 o
  -7  -4   5         19.88         26.81        13.86 o
  -6  -4   5         29.19         28.60         9.30 o
  -5  -4   5          3.40          1.52         7.67 o
  -4  -4   5      13475.78      13475.86       108.82 o
  -3  -4   5       2090.33       2097.18        22.31 o
  -2  -4   5       3119.77       2865.70        26.75 o
  -1  -4   5       6893.56       7056.01        66.52 o
   0  -4   5         78.39         82.44         6.20 o
   1  -4   5       1976.11       1969.24        76.83 o
   2  -4   5         46.75         43.83         7.54 o
   3  -4   5       3449.95       3430.70        47.26 o
   4  -4   5       5707.56       5580.59        71.93 o
   5  -4   5         10.03         -6.98        11.66 o
   6  -4   5         41.21         60.61        43.24 o
   7  -4   5         95.32         83.29        18.45 o
   8  -4   5         54.54         61.65        20.70 o
   9  -4   5         54.72        113.86        25.94 o
  10  -4   5          5.22         66.45        40.01 o
 -11  -3   5         68.57         47.59        36.04 o
 -10  -3   5         73.01         27.42        30.26 o
  -9  -3   5          1.26          5.88        24.38 o
  -8  -3   5         74.63         43.37        16.43 o
  -7  -3   5        832.59        739.18        21.00 o
  -6  -3   5       2777.35       2728.18        35.18 o
  -5  -3   5         13.43          3.78         7.50 o
  -4  -3   5        386.36        395.68        12.19 o
  -3  -3   5        886.65        909.40        18.14 o
  -2  -3   5       2947.87       3169.27        25.83 o
  -1  -3   5         89.32        112.35         5.56 o
   0  -3   5       3505.13       3662.05        45.36 o
   1  -3   5      10789.53      10225.99       113.95 o
   2  -3   5       2258.83       2181.50        46.10 o
   3  -3   5       2919.64       2905.28        42.39 o
   4  -3   5       1280.28       1228.75        27.29 o
   5  -3   5          1.18         -0.86        11.86 o
   6  -3   5        202.79        230.46        18.94 o
   7  -3   5         54.54         25.26        16.55 o
   8  -3   5         22.64         59.39        21.70 o
   9  -3   5        288.42        301.82        41.52 o
  10  -3   5         17.83         16.65        39.66 o
 -12  -2   5         58.41         -0.73        38.54 o
 -11  -2   5          0.38         -2.06        33.49 o
 -10  -2   5        329.75        286.45        36.28 o
  -9  -2   5        162.29        162.72        19.74 o
  -8  -2   5        452.77        408.91        17.62 o
  -7  -2   5       1198.83       1117.18        23.40 o
  -6  -2   5        240.08        236.23        12.09 o
  -5  -2   5       1899.73       1855.08        26.12 o
  -4  -2   5        100.53         81.40         7.64 o
  -3  -2   5         23.58         11.08         6.15 o
  -2  -2   5       3801.02       4029.34        38.91 o
  -1  -2   5      29372.84      29590.39       319.05 o
   0  -2   5        319.58        311.10        11.13 o
   1  -2   5        461.49        402.63        24.85 o
   2  -2   5          5.55          0.44         7.36 o
   3  -2   5         86.05         92.44         9.98 o
   4  -2   5          2.06         12.42        11.60 o
   5  -2   5       1292.40       1293.67        31.09 o
   6  -2   5       1887.71       1818.25        39.73 o
   7  -2   5        774.19        767.81        69.26 o
   8  -2   5         81.80        110.69        22.74 o
   9  -2   5         18.28         29.64        25.17 o
  10  -2   5         26.11         43.29        44.31 o
 -12  -1   5        134.69         26.39        38.29 o
 -11  -1   5          5.38         -8.28        32.07 o
 -10  -1   5         41.32         23.10        21.28 o
  -9  -1   5        459.36        471.80        24.28 o
  -8  -1   5        261.51        264.48        22.24 o
  -7  -1   5        590.18        596.09        18.64 o
  -6  -1   5          6.09          2.93         8.70 o
  -5  -1   5       4905.59       4794.55        51.57 o
  -4  -1   5       4745.93       4764.29        49.86 o
  -3  -1   5        505.04        488.72        12.09 o
  -2  -1   5       1273.75       1332.19        18.72 o
  -1  -1   5       2162.41       2417.48        28.89 o
   0  -1   5       3698.92       3754.08        47.71 o
   1  -1   5       1593.33       1584.61        32.93 o
   2  -1   5       1122.11       1157.12        35.67 o
   3  -1   5        103.83         95.33        11.32 o
   4  -1   5       5778.65       5708.53       125.08 o
   5  -1   5         40.45         38.08        13.74 o
   6  -1   5         27.41         26.48        23.19 o
   7  -1   5         23.56         38.99        19.25 o
   8  -1   5         34.72         33.28        34.37 o
   9  -1   5          0.25         -1.89        25.10 o
 -12   0   5          6.68        -35.40        35.40 o
 -11   0   5         35.76         41.63        24.72 o
 -10   0   5         78.33         34.37        28.96 o
  -9   0   5        665.73        623.71        23.42 o
  -8   0   5         13.87          1.11        17.66 o
  -7   0   5       4686.28       4671.32        54.65 o
  -6   0   5       1057.30       1140.56        23.53 o
  -5   0   5       2879.41       2922.58        38.48 o
  -4   0   5       3463.95       3522.13        39.61 o
  -3   0   5        360.71        351.68        10.72 o
  -2   0   5        974.67        975.64        15.93 o
  -1   0   5       4044.06       4471.46        58.44 o
   0   0   5         85.85        107.85         6.83 o
   1   0   5      11037.90      10635.49       120.16 o
   2   0   5        684.53        754.82        29.13 o
   3   0   5        845.79        805.96        43.31 o
   4   0   5         31.67         32.58        15.77 o
   5   0   5        583.16        548.45        25.34 o
   6   0   5        402.71        420.82        24.92 o
   7   0   5         20.84         31.40        19.88 o
   8   0   5         27.04         13.54        23.33 o
   9   0   5        201.97        272.40        43.63 o
 -12   1   5          0.54        -11.02        42.23 o
 -11   1   5         10.83         18.77        23.09 o
 -10   1   5         88.24         77.80        17.59 o
  -9   1   5       1712.56       1835.30        34.36 o
  -8   1   5         13.65          4.48        11.95 o
  -7   1   5        230.67        249.42        14.40 o
  -6   1   5       1184.29       1318.71        23.83 o
  -5   1   5       1494.30       1437.75        31.42 o
  -4   1   5       1780.73       1828.91        35.17 o
  -3   1   5       5494.80       5535.47        55.76 o
  -2   1   5      22217.69      23027.79       178.99 o
  -1   1   5       4873.93       4962.15        43.43 o
   0   1   5       2496.81       2347.63        79.06 o
   1   1   5       2038.44       2013.34        47.13 o
   2   1   5         10.66         -2.50        17.51 o
   3   1   5        182.29        192.96        13.37 o
   4   1   5         41.02         43.18        12.99 o
   5   1   5        160.80        162.05        16.84 o
   6   1   5       1215.74       1202.83        39.74 o
   7   1   5        329.39        350.87        25.97 o
   8   1   5         31.53         80.30        34.81 o
   9   1   5          0.28         50.73        40.20 o
 -12   2   5         41.26         25.07        38.78 o
 -11   2   5         21.77         14.34        21.21 o
 -10   2   5         16.20         -6.68        16.70 o
  -9   2   5         20.08         17.97        15.84 o
  -8   2   5          0.53         -6.89        12.08 o
  -7   2   5        331.68        338.63        15.09 o
  -6   2   5       1371.31       1321.09        23.87 o
  -5   2   5        428.72        382.80        14.89 o
  -4   2   5      12477.33      12030.47       112.52 o
  -3   2   5        544.02        566.29        15.46 o
  -2   2   5       1470.70       1588.43        18.49 o
  -1   2   5       1046.08       1039.48        15.72 o
   0   2   5       1131.81       1196.84        16.44 o
   1   2   5        652.45        722.60        53.18 o
   2   2   5       7621.08       7371.49       140.75 o
   3   2   5       2551.47       2509.37        41.94 o
   4   2   5       2140.93       1993.46        38.53 o
   5   2   5         26.03         29.70        32.17 o
   6   2   5        228.94        275.51        22.60 o
   7   2   5          6.93         64.73        30.70 o
   8   2   5         43.36         23.70        35.11 o
   9   2   5         10.38         -6.37        39.71 o
 -12   3   5         76.14         43.14        39.12 o
 -11   3   5         68.71         10.05        24.92 o
 -10   3   5          2.09          3.53        16.68 o
  -9   3   5          7.79          8.02        14.29 o
  -8   3   5        114.41         74.91        13.66 o
  -7   3   5        931.18        923.06        36.07 o
  -6   3   5       2128.47       2144.83        31.63 o
  -5   3   5       2053.21       2082.21        29.59 o
  -4   3   5        464.90        461.96        12.25 o
  -3   3   5        529.41        527.90        10.96 o
  -2   3   5       2579.61       2502.39        29.73 o
  -1   3   5       5397.91       5603.99        49.66 o
   0   3   5        665.50        634.73        13.79 o
   1   3   5      15865.32      15715.43       146.33 o
   2   3   5        229.32        219.69        13.72 o
   3   3   5         22.03         24.35        11.88 o
   4   3   5          7.59        -18.72        20.03 o
   5   3   5        198.63        168.10        18.89 o
   6   3   5        108.65         98.91        29.82 o
   7   3   5        170.48        180.73        36.28 o
   8   3   5         61.49         97.34        39.12 o
 -12   4   5         61.10         30.15        28.19 o
 -11   4   5         14.07         19.81        26.16 o
 -10   4   5        640.06        619.96        41.79 o
  -9   4   5        125.31        152.27        25.68 o
  -8   4   5         15.46         33.18        13.00 o
  -7   4   5        484.67        489.77        18.29 o
  -6   4   5        313.01        374.93        15.51 o
  -5   4   5         62.65         66.55         9.18 o
  -4   4   5          0.14          5.17         5.92 o
  -3   4   5       2517.48       2495.67        23.68 o
  -2   4   5       3159.99       3120.18        40.47 o
  -1   4   5       3249.38       3239.87        32.52 o
   0   4   5       2377.67       2274.93        25.76 o
   1   4   5        314.82        384.47        14.42 o
   2   4   5        349.32        305.08        13.94 o
   3   4   5       1556.22       1461.31        32.03 o
   4   4   5        633.18        603.75        37.12 o
   5   4   5        410.58        411.26        34.57 o
   6   4   5        564.54        666.67        43.58 o
   7   4   5         54.00         62.09        34.13 o
   8   4   5         13.50        -27.37        37.65 o
 -12   5   5        199.17        164.67        31.96 o
 -11   5   5         24.15          8.86        26.64 o
 -10   5   5        148.51        148.58        25.33 o
  -9   5   5        247.33        249.17        42.23 o
  -8   5   5        553.92        548.85        20.90 o
  -7   5   5        520.39        512.10        18.85 o
  -6   5   5        977.06        970.99        67.36 o
  -5   5   5       2762.55       2748.86        30.43 o
  -4   5   5       1854.60       1950.17        23.54 o
  -3   5   5        627.72        588.81        11.57 o
  -2   5   5       2434.17       2367.99        26.45 o
  -1   5   5        575.55        630.59        13.25 o
   0   5   5         21.47         26.03         7.45 o
   1   5   5          4.97          8.79         8.05 o
   2   5   5        531.19        524.38        18.09 o
   3   5   5        846.63        858.82        54.79 o
   4   5   5       1011.04        989.46        57.27 o
   5   5   5        218.20        185.67        26.61 o
   6   5   5          1.15        -10.54        24.52 o
   7   5   5         34.10         28.35        63.56 o
   8   5   5        159.19        182.18        40.57 o
 -12   6   5          9.96        -19.56        27.83 o
 -11   6   5        129.38        103.43        50.36 o
 -10   6   5        123.69        140.72        25.13 o
  -9   6   5        508.08        490.09        27.82 o
  -8   6   5          6.96          3.82        17.16 o
  -7   6   5       3315.13       3341.37        57.10 o
  -6   6   5        194.12        187.14        18.16 o
  -5   6   5         96.89        101.63         8.84 o
  -4   6   5        143.58        152.12         9.03 o
  -3   6   5       1666.36       1709.13        22.50 o
  -2   6   5         78.94         80.23         7.76 o
  -1   6   5       2439.35       2391.94        32.22 o
   0   6   5        100.89        118.85        11.08 o
   1   6   5        964.23        918.15        37.30 o
   2   6   5        276.56        343.41        21.66 o
   3   6   5       1075.40       1033.00        33.64 o
   4   6   5        271.35        303.12        26.24 o
   5   6   5         26.02         11.40        23.42 o
   6   6   5        108.29        139.25        28.38 o
   7   6   5         93.98        108.56        32.55 o
 -12   7   5          9.24         10.10        29.41 o
 -11   7   5         13.26         43.51        27.84 o
 -10   7   5         16.28         27.34        24.00 o
  -9   7   5        512.25        497.53        28.20 o
  -8   7   5        273.28        260.23        39.30 o
  -7   7   5        120.38         92.42        18.62 o
  -6   7   5         95.60         60.47        13.25 o
  -5   7   5        392.04        393.47        15.88 o
  -4   7   5       2411.71       2438.19        30.27 o
  -3   7   5        904.07        891.21        18.14 o
  -2   7   5       4492.08       4482.72        52.44 o
  -1   7   5        862.76        917.15        28.80 o
   0   7   5        204.67        229.11        13.94 o
   1   7   5         44.41         25.12        13.27 o
   2   7   5         30.52         15.10        17.14 o
   3   7   5        545.82        492.26        27.46 o
   4   7   5        231.70        258.83        39.96 o
   5   7   5         18.35         36.08        25.20 o
   6   7   5         89.89         52.65        29.70 o
   7   7   5         31.47          6.12        30.78 o
 -12   8   5         18.97          9.67        30.27 o
 -11   8   5         70.57         81.02        27.53 o
 -10   8   5         81.52         99.11        33.00 o
  -9   8   5          5.52          5.42        22.87 o
  -8   8   5        122.40         88.34        23.26 o
  -7   8   5        249.54        254.10        16.36 o
  -6   8   5        417.88        453.46        19.92 o
  -5   8   5          9.57          5.67        13.25 o
  -4   8   5       2548.87       2540.60        32.03 o
  -3   8   5       1343.90       1307.32        22.47 o
  -2   8   5         41.03         48.09        11.84 o
  -1   8   5        312.07        333.19        35.22 o
   0   8   5       1325.46       1255.74        25.91 o
   1   8   5        488.01        533.06        26.51 o
   2   8   5        252.11        206.00        23.33 o
   3   8   5        374.77        389.02        28.18 o
   4   8   5         38.73         48.33        23.58 o
   5   8   5        215.97        225.89        32.35 o
   6   8   5         10.78         -1.36        30.52 o
 -12   9   5          8.29         10.26        30.02 o
 -11   9   5         42.43         64.44        28.90 o
 -10   9   5          0.39        -34.25        34.25 o
  -9   9   5         13.95         48.54        22.53 o
  -8   9   5          0.72        -15.52        15.52 o
  -7   9   5         65.84         86.76        15.84 o
  -6   9   5        583.55        543.70        21.44 o
  -5   9   5        756.54        792.03        23.15 o
  -4   9   5        435.03        436.67        15.76 o
  -3   9   5        115.48        119.45        15.03 o
  -2   9   5        151.86        170.15        14.78 o
  -1   9   5       1058.78       1119.44        26.48 o
   0   9   5         17.55          0.48        35.74 o
   1   9   5        357.28        380.48        25.44 o
   2   9   5        572.22        571.10        30.18 o
   3   9   5         15.40          2.88        23.28 o
   4   9   5         73.22         53.06        25.45 o
   5   9   5        182.47        132.89        31.53 o
 -11  10   5          4.90          5.61        27.68 o
 -10  10   5        201.45        190.91        46.84 o
  -9  10   5         81.56         53.33        24.78 o
  -8  10   5         32.61         20.22        16.93 o
  -7  10   5        160.90        168.91        17.74 o
  -6  10   5         37.52         26.08        14.64 o
  -5  10   5          4.99         22.50        13.77 o
  -4  10   5         86.72        104.14        13.60 o
  -3  10   5         25.52         38.12        14.28 o
  -2  10   5         34.60         32.53        14.46 o
  -1  10   5        814.55        863.03        31.34 o
   0  10   5        740.34        747.03        31.66 o
   1  10   5        115.16        174.62        32.56 o
   2  10   5         21.11         57.48        39.10 o
   3  10   5        169.93        149.60        27.02 o
   4  10   5         73.96        122.16        30.41 o
   5  10   5         11.45        -11.15        28.75 o
 -11  11   5          8.81          8.80        30.13 o
 -10  11   5         17.52         31.13        27.64 o
  -9  11   5         43.84         22.55        24.69 o
  -8  11   5        118.28        137.15        25.10 o
  -7  11   5        176.70        192.68        28.24 o
  -6  11   5         48.72         54.85        16.71 o
  -5  11   5         34.02         22.83        15.45 o
  -4  11   5         43.80         36.43        13.60 o
  -3  11   5        332.84        385.45        20.00 o
  -2  11   5        106.88         82.65        15.67 o
  -1  11   5          0.30        -13.88        18.55 o
   0  11   5        135.22        101.59        22.07 o
   1  11   5         16.92         25.12        29.23 o
   2  11   5          5.71         -1.85        24.13 o
   3  11   5          0.65          8.29        26.46 o
   4  11   5         12.93          0.90        29.78 o
 -10  12   5         31.87          8.58        27.57 o
  -9  12   5         87.08        100.64        27.37 o
  -8  12   5         24.07         17.61        24.16 o
  -7  12   5        333.00        346.30        22.67 o
  -6  12   5        396.51        375.48        24.40 o
  -5  12   5          0.47        -19.59        19.59 o
  -4  12   5          9.20         -4.03        13.99 o
  -3  12   5         85.67         80.06        16.74 o
  -2  12   5          1.46          8.82        30.16 o
  -1  12   5         21.19        -10.14        31.97 o
   0  12   5         69.81         40.06        23.90 o
   1  12   5          5.86        -24.89        52.76 o
   2  12   5        401.88        418.65        32.96 o
   3  12   5         42.29         77.58        31.26 o
 -10  13   5          0.36        -28.48        28.48 o
  -9  13   5        151.12        151.42        29.09 o
  -8  13   5         47.30         56.29        25.73 o
  -7  13   5         30.40         22.51        20.04 o
  -6  13   5         34.90         58.08        19.74 o
  -5  13   5        180.97        209.79        26.59 o
  -4  13   5        129.46        161.46        20.42 o
  -3  13   5         34.33         38.24        22.28 o
  -2  13   5         25.02         10.37        29.31 o
  -1  13   5        189.52        181.10        26.09 o
   0  13   5         61.27        110.48        30.29 o
   1  13   5          5.44          1.45        26.88 o
   2  13   5         71.64         25.32        35.82 o
  -9  14   5          1.38        -27.75        44.56 o
  -8  14   5          9.91         25.02        27.72 o
  -7  14   5          1.95         -8.35        24.59 o
  -6  14   5         54.40         32.09        20.97 o
  -5  14   5          5.70         12.57        19.78 o
  -4  14   5        191.89        230.39        27.27 o
  -3  14   5        216.31        254.89        30.19 o
  -2  14   5         56.42         86.54        26.34 o
  -1  14   5          2.83         55.40        26.17 o
   0  14   5         38.07         39.60        28.33 o
   1  14   5          1.47         -0.14        28.55 o
  -8  15   5          1.18        -10.60        29.47 o
  -7  15   5          2.00         41.04        27.21 o
  -6  15   5        114.61        132.92        23.64 o
  -5  15   5         30.69        -17.58        32.07 o
  -4  15   5          2.76         13.05        25.53 o
  -3  15   5         82.15         50.15        27.05 o
  -2  15   5         32.93         64.13        27.27 o
  -1  15   5          6.30          7.70        28.41 o
   0  15   5         16.82         25.99        31.42 o
  -6  16   5          0.37        -25.70        27.52 o
  -5  16   5          2.62        -20.17        34.08 o
  -4  16   5          5.03         34.37        27.50 o
  -3  16   5          9.84         -8.48        27.55 o
   0 -19   6         10.16         42.51        36.85 o
   1 -19   6          7.60        -17.40        34.82 o
   2 -19   6        133.20        203.57        40.03 o
   3 -19   6         14.12        -25.07        46.91 o
   4 -19   6         25.50         17.04        49.26 o
  -2 -18   6          4.95        -27.96        53.76 o
  -1 -18   6         22.93         10.38        53.47 o
   0 -18   6         72.57        106.02        57.80 o
   1 -18   6          3.74          8.90        33.55 o
   2 -18   6         24.57         18.10        33.11 o
   3 -18   6         52.15         30.70        45.93 o
   4 -18   6         14.63        -29.78        43.75 o
   5 -18   6         27.27         69.36        33.48 o
   6 -18   6         40.51         21.38        34.92 o
  -3 -17   6        152.94         89.26        55.87 o
  -2 -17   6          7.87        -36.33        47.15 o
  -1 -17   6         46.29         33.93        48.18 o
   0 -17   6        183.21        222.83        34.73 o
   1 -17   6          1.53        -29.65        29.65 o
   2 -17   6         23.60         41.05        30.29 o
   3 -17   6         77.39        104.67        34.79 o
   4 -17   6          2.30        -26.14        26.14 o
   5 -17   6        207.78        265.96        35.49 o
   6 -17   6         21.55         45.67        32.05 o
   7 -17   6          0.04         13.16        25.67 o
  -5 -16   6          0.10         14.62        36.36 o
  -4 -16   6         63.93         78.15        53.52 o
  -3 -16   6        189.41        193.56        54.06 o
  -2 -16   6         30.63         -5.34        46.13 o
  -1 -16   6         23.24         81.92        29.72 o
   0 -16   6        134.38        124.52        30.36 o
   1 -16   6          1.17         13.36        27.57 o
   2 -16   6        320.40        346.29        28.62 o
   3 -16   6          1.10        -12.23        23.64 o
   4 -16   6         50.45          4.66        26.14 o
   5 -16   6         69.27         52.31        18.02 o
   6 -16   6          9.31         -5.64        21.59 o
   7 -16   6         10.35         14.68        24.73 o
  -6 -15   6          9.85         39.11        29.06 o
  -5 -15   6         83.58         81.10        26.39 o
  -4 -15   6         59.05         45.42        33.10 o
  -3 -15   6         59.13         36.82        18.79 o
  -2 -15   6        394.21        384.28        50.97 o
  -1 -15   6        529.10        587.05        41.45 o
   0 -15   6         78.64         96.47        27.27 o
   1 -15   6          7.52         -5.58        24.86 o
   2 -15   6        639.84        634.31        27.94 o
   3 -15   6        231.45        215.74        27.17 o
   4 -15   6         14.72          8.35        14.47 o
   5 -15   6         26.55         22.81        18.53 o
   6 -15   6          1.22         -4.08        21.37 o
   7 -15   6         77.51         32.56        42.72 o
   8 -15   6         23.43        -12.05        27.53 o
  -6 -14   6         10.60         15.27        26.34 o
  -5 -14   6         71.79        115.66        25.72 o
  -4 -14   6         73.22         48.42        26.03 o
  -3 -14   6        468.06        493.41        26.19 o
  -2 -14   6         13.82         26.79        15.07 o
  -1 -14   6          9.00         14.89        23.42 o
   0 -14   6        257.88        232.09        27.20 o
   1 -14   6        292.19        324.41        70.19 o
   2 -14   6         49.15         60.20        25.63 o
   3 -14   6        750.96        747.18        24.53 o
   4 -14   6        299.22        276.12        23.36 o
   5 -14   6        240.25        222.65        26.00 o
   6 -14   6         10.44         23.00        20.57 o
   7 -14   6         98.07         86.94        25.02 o
   8 -14   6         29.48         32.80        26.18 o
  -7 -13   6          0.14         14.13        29.05 o
  -6 -13   6         58.47         59.46        26.40 o
  -5 -13   6          2.05          6.09        21.43 o
  -4 -13   6        122.55        137.42        32.05 o
  -3 -13   6        120.26        118.93        17.76 o
  -2 -13   6          1.47          3.06        13.42 o
  -1 -13   6        287.50        288.97        14.49 o
   0 -13   6        768.54        772.89        20.94 o
   1 -13   6        473.82        434.92        64.61 o
   2 -13   6       1791.79       1788.31        30.26 o
   3 -13   6        139.34        126.38        16.84 o
   4 -13   6         44.86         10.63        17.68 o
   5 -13   6         97.78         70.56        21.40 o
   6 -13   6        241.96        288.21        28.94 o
   7 -13   6          1.81        -16.10        21.49 o
   8 -13   6        105.17         96.39        54.25 o
   9 -13   6         24.90         43.87        29.14 o
  -8 -12   6          7.88        -22.36        27.97 o
  -7 -12   6          4.89          2.74        25.62 o
  -6 -12   6        185.38        220.36        32.49 o
  -5 -12   6         95.46         42.70        24.14 o
  -4 -12   6         19.21         26.33        17.40 o
  -3 -12   6          5.90         -8.23        14.73 o
  -2 -12   6        215.65        208.14        14.57 o
  -1 -12   6        736.92        792.86        20.52 o
   0 -12   6        136.23        141.98        17.39 o
   1 -12   6        838.35        830.19        19.64 o
   2 -12   6         66.35         58.45        12.07 o
   3 -12   6         26.75         -1.91        13.91 o
   4 -12   6       1199.64       1192.81        37.85 o
   5 -12   6        380.22        418.36        28.69 o
   6 -12   6        323.25        372.83        31.58 o
   7 -12   6        164.95        136.96        29.77 o
   8 -12   6         40.36         32.91        24.51 o
   9 -12   6          0.01          4.15        26.39 o
  -8 -11   6         58.57        100.26        35.60 o
  -7 -11   6        108.64        121.55        25.69 o
  -6 -11   6         33.74         67.37        21.45 o
  -5 -11   6        646.11        718.43        30.98 o
  -4 -11   6        488.16        486.71        54.82 o
  -3 -11   6          9.80         28.71        15.45 o
  -2 -11   6         45.85         50.49        11.60 o
  -1 -11   6       3571.72       3483.78        43.44 o
   0 -11   6         58.25         45.48         9.19 o
   1 -11   6        166.88        194.38        11.62 o
   2 -11   6         47.28         50.24        12.78 o
   3 -11   6        302.83        308.09        19.98 o
   4 -11   6        141.48        138.48        19.64 o
   5 -11   6        338.24        329.64        26.98 o
   6 -11   6        231.06        213.10        27.03 o
   7 -11   6          2.49        -25.12        25.12 o
   8 -11   6          0.55        -24.38        65.44 o
   9 -11   6        103.72        103.38        28.14 o
  -9 -10   6         43.56         39.06        66.57 o
  -8 -10   6         89.58         53.14        37.29 o
  -7 -10   6          3.74        -21.01        21.01 o
  -6 -10   6        667.56        647.54        30.89 o
  -5 -10   6         13.61         -4.88        24.14 o
  -4 -10   6        127.12        135.05        17.13 o
  -3 -10   6        443.54        411.98        19.95 o
  -2 -10   6       1606.87       1491.81        25.94 o
  -1 -10   6         86.38         88.23        11.34 o
   0 -10   6       1301.87       1367.77        59.66 o
   1 -10   6        697.23        675.92        19.75 o
   2 -10   6        122.28        119.18        14.05 o
   3 -10   6         14.74         21.69        13.56 o
   4 -10   6       2167.77       1998.34        49.26 o
   5 -10   6         98.43        110.22        21.35 o
   6 -10   6         81.64         55.14        23.80 o
   7 -10   6        109.13        119.97        29.04 o
   8 -10   6         79.76         70.31        30.21 o
   9 -10   6         29.77        -22.44        25.46 o
  10 -10   6         12.08         27.94        29.38 o
  -9  -9   6         42.58         70.15        42.58 o
  -8  -9   6         37.24         60.41        24.33 o
  -7  -9   6         70.08         73.48        21.67 o
  -6  -9   6         82.16        109.66        20.20 o
  -5  -9   6        175.18        191.57        18.71 o
  -4  -9   6       1672.13       1603.20        34.43 o
  -3  -9   6       2072.89       2117.61        44.41 o
  -2  -9   6        878.03        883.47        19.44 o
  -1  -9   6       2315.19       2303.11        30.95 o
   0  -9   6        286.47        328.84        14.97 o
   1  -9   6        617.59        549.07        30.24 o
   2  -9   6       1117.76       1068.48        29.82 o
   3  -9   6        490.88        478.93        25.12 o
   4  -9   6        154.66        163.50        19.73 o
   5  -9   6        723.84        686.60        32.95 o
   6  -9   6         69.96         41.62        21.45 o
   7  -9   6         23.98         17.38        24.73 o
   8  -9   6         38.29         54.35        31.63 o
   9  -9   6         61.19         90.23        27.31 o
  10  -9   6          4.06        -30.00        30.00 o
 -10  -8   6          0.04          9.81        28.72 o
  -9  -8   6         86.91         87.47        36.23 o
  -8  -8   6         61.35         30.75        22.89 o
  -7  -8   6        293.99        273.87        24.93 o
  -6  -8   6          2.23         13.99        32.73 o
  -5  -8   6        657.07        642.33        43.75 o
  -4  -8   6          0.46         20.86        24.24 o
  -3  -8   6       1368.16       1364.67        28.48 o
  -2  -8   6        997.44        994.50        19.36 o
  -1  -8   6        207.69        196.71        10.00 o
   0  -8   6         77.02         84.47         9.56 o
   1  -8   6      10273.92       9997.44       157.08 o
   2  -8   6       1553.67       1474.95        35.65 o
   3  -8   6       2331.35       2253.31        50.14 o
   4  -8   6        804.29        711.13        31.48 o
   5  -8   6         23.42         17.92        17.97 o
   6  -8   6        146.01        153.07        24.73 o
   7  -8   6        252.27        271.27        30.55 o
   8  -8   6        132.03        133.87        31.44 o
   9  -8   6         49.72         26.15        25.99 o
  10  -8   6          5.28         -8.10        42.14 o
 -10  -7   6         67.87         80.14        28.61 o
  -9  -7   6          5.45        -22.93        22.93 o
  -8  -7   6         51.85         40.62        23.99 o
  -7  -7   6          5.34         23.82        18.07 o
  -6  -7   6         24.33         16.18        15.95 o
  -5  -7   6         67.18         96.56        14.43 o
  -4  -7   6       2707.30       2632.66        43.25 o
  -3  -7   6        118.52        133.04        12.15 o
  -2  -7   6       1119.77       1156.28        19.54 o
  -1  -7   6       1764.06       1696.02        23.79 o
   0  -7   6       3262.10       3098.14        48.89 o
   1  -7   6         66.77         57.00        11.36 o
   2  -7   6        577.24        541.12        22.72 o
   3  -7   6       1791.97       1653.19        38.88 o
   4  -7   6          5.79         -1.22        14.20 o
   5  -7   6         12.98         -1.91        17.28 o
   6  -7   6       1123.20       1082.00        43.63 o
   7  -7   6         49.95         54.84        26.15 o
   8  -7   6        186.73        150.18        32.17 o
   9  -7   6         47.71         33.51        26.74 o
  10  -7   6          5.54          7.44        29.24 o
 -11  -6   6         27.73         49.86        31.04 o
 -10  -6   6         18.65         23.15        40.49 o
  -9  -6   6        224.39        268.86        27.46 o
  -8  -6   6          1.47         -5.31        20.59 o
  -7  -6   6          1.44          8.92        18.06 o
  -6  -6   6        726.21        691.36        35.97 o
  -5  -6   6       1708.62       1623.14        33.97 o
  -4  -6   6        922.64        903.13        18.10 o
  -3  -6   6       3322.93       3318.57        37.16 o
  -2  -6   6        261.22        284.49        10.66 o
  -1  -6   6       1080.36       1096.04        17.90 o
   0  -6   6       2081.52       2010.22        31.83 o
   1  -6   6       8984.81       8849.53        99.43 o
   2  -6   6        168.13        164.65        10.25 o
   3  -6   6       1056.53       1015.77        22.66 o
   4  -6   6       2637.82       2570.29        41.31 o
   5  -6   6        933.88        912.58        41.11 o
   6  -6   6        165.95        174.86        26.25 o
   7  -6   6          0.31        -12.83        24.29 o
   8  -6   6        204.97        202.18        33.69 o
   9  -6   6         33.80          4.97        27.16 o
  10  -6   6          0.23        -13.91        38.00 o
 -11  -5   6        127.17         59.03        51.29 o
 -10  -5   6         14.72         31.14        31.93 o
  -9  -5   6         69.45         10.14        29.23 o
  -8  -5   6         24.08         13.86        22.67 o
  -7  -5   6       1711.26       1707.04        52.15 o
  -6  -5   6       1521.20       1453.87        22.10 o
  -5  -5   6        253.97        254.93        11.94 o
  -4  -5   6       2041.09       2001.54        23.48 o
  -3  -5   6         41.13         45.52         7.01 o
  -2  -5   6       1515.45       1601.05        19.80 o
  -1  -5   6       2518.00       2503.42        28.51 o
   0  -5   6       1841.96       1869.62        35.77 o
   1  -5   6       3409.88       3354.62        44.05 o
   2  -5   6        312.62        329.89        14.20 o
   3  -5   6        226.16        252.47        13.50 o
   4  -5   6        357.71        359.52        19.10 o
   5  -5   6         76.64         75.56        19.83 o
   6  -5   6       1440.71       1472.01        35.91 o
   7  -5   6        251.91        180.19        30.21 o
   8  -5   6         15.04         30.31        30.95 o
   9  -5   6        165.04        150.21        28.99 o
  10  -5   6          0.26        -27.86        41.87 o
 -11  -4   6          2.65          7.88        35.60 o
 -10  -4   6        342.96        310.88        37.90 o
  -9  -4   6        188.88        181.66        30.75 o
  -8  -4   6        787.53        829.87        41.77 o
  -7  -4   6        368.59        363.29        16.07 o
  -6  -4   6        746.78        756.54        18.89 o
  -5  -4   6       1913.00       1867.50        23.79 o
  -4  -4   6        496.52        495.21        12.17 o
  -3  -4   6       2208.86       2240.58        24.03 o
  -2  -4   6      13081.83      13361.11       105.45 o
  -1  -4   6        138.57        136.86         7.01 o
   0  -4   6       3941.73       3958.04        99.45 o
   1  -4   6        523.38        511.71        14.86 o
   2  -4   6        414.89        415.81        15.87 o
   3  -4   6       3921.89       3900.55        54.01 o
   4  -4   6        714.02        686.39        22.45 o
   5  -4   6        119.32        108.50        15.45 o
   6  -4   6        434.33        422.03        22.90 o
   7  -4   6          4.36         19.91        18.68 o
   8  -4   6         12.09        -24.24        30.26 o
   9  -4   6         20.32          3.13        34.81 o
  10  -4   6         15.76        -14.54        40.35 o
 -12  -3   6          9.55         21.69        38.93 o
 -11  -3   6          0.22          2.40        34.72 o
 -10  -3   6          1.51         25.80        30.31 o
  -9  -3   6         12.39        -14.49        25.17 o
  -8  -3   6       1038.79       1100.13        25.85 o
  -7  -3   6        355.09        374.87        15.99 o
  -6  -3   6        539.77        528.36        16.97 o
  -5  -3   6       2449.79       2398.38        31.55 o
  -4  -3   6       7613.08       7676.80        65.77 o
  -3  -3   6       4182.23       3981.23        52.77 o
  -2  -3   6        253.05        224.99         9.31 o
  -1  -3   6        762.30        737.40        16.53 o
   0  -3   6       3221.67       3295.77        43.64 o
   1  -3   6         19.33         41.62         7.91 o
   2  -3   6         26.05         10.69         8.40 o
   3  -3   6       9907.50      10046.23       118.07 o
   4  -3   6          8.20         18.95        11.62 o
   5  -3   6        463.01        536.67        24.07 o
   6  -3   6          4.07          6.24        15.25 o
   7  -3   6         63.56         20.59        22.50 o
   8  -3   6        151.34        209.19        79.69 o
   9  -3   6         63.89         56.80        37.95 o
 -12  -2   6          5.28        -35.84        35.84 o
 -11  -2   6          9.72         -0.83        33.93 o
 -10  -2   6         14.28         46.03        30.46 o
  -9  -2   6         61.55         95.85        19.30 o
  -8  -2   6         62.58         15.30        15.36 o
  -7  -2   6        967.32        950.35        35.97 o
  -6  -2   6         36.46         53.57        10.08 o
  -5  -2   6       1943.79       2093.51        29.24 o
  -4  -2   6       2067.21       1945.90        26.57 o
  -3  -2   6       2441.85       2374.67        36.08 o
  -2  -2   6      11584.83      11412.77       105.72 o
  -1  -2   6       3836.10       3848.99        41.46 o
   0  -2   6       3940.60       3864.69        50.12 o
   1  -2   6       5612.79       5505.19        68.30 o
   2  -2   6       1952.22       1791.69        31.37 o
   3  -2   6        894.17        900.16        24.16 o
   4  -2   6          2.46         -9.65        11.62 o
   5  -2   6        268.83        271.16        19.04 o
   6  -2   6        349.41        427.07        23.84 o
   7  -2   6         16.45         -8.39        19.29 o
   8  -2   6        182.42        200.59        25.95 o
   9  -2   6         18.26         16.92        55.33 o
 -12  -1   6         32.49         28.11        36.63 o
 -11  -1   6         28.95          1.52        32.95 o
 -10  -1   6        339.20        331.05        28.87 o
  -9  -1   6          9.21         10.08        15.04 o
  -8  -1   6         76.59         71.22        13.84 o
  -7  -1   6         92.12         86.92        19.60 o
  -6  -1   6         12.31         11.89        13.29 o
  -5  -1   6       4225.67       4208.86        73.99 o
  -4  -1   6        997.15        893.27        28.00 o
  -3  -1   6       1194.88       1237.25        38.19 o
  -2  -1   6      11269.45      11566.20       107.32 o
  -1  -1   6       5887.66       6281.68        62.40 o
   0  -1   6        868.63        811.19        18.57 o
   1  -1   6       7017.64       6901.64        83.20 o
   2  -1   6         33.19         17.01         8.92 o
   3  -1   6       5599.41       5542.73        73.30 o
   4  -1   6        632.31        603.37        23.60 o
   5  -1   6        194.38        192.37        18.56 o
   6  -1   6       1467.37       1522.01        39.70 o
   7  -1   6          2.86        -10.26        21.13 o
   8  -1   6          0.03         50.54        24.68 o
   9  -1   6         30.34         10.65        27.89 o
 -12   0   6         96.04         96.17        41.38 o
 -11   0   6        135.85         95.06        25.29 o
 -10   0   6         59.05         83.34        17.96 o
  -9   0   6        262.65        279.77        18.39 o
  -8   0   6        273.41        241.47        16.48 o
  -7   0   6        183.80        169.12        13.23 o
  -6   0   6        254.15        258.23        13.35 o
  -5   0   6       5620.88       5647.40        59.88 o
  -4   0   6        119.88        139.08         9.35 o
  -3   0   6        188.73        187.20         9.35 o
  -2   0   6       1384.74       1461.30        21.43 o
  -1   0   6       3211.00       3090.85        29.97 o
   0   0   6      11304.51      11417.50       106.99 o
   1   0   6       2764.94       2689.53        40.34 o
   2   0   6       1608.73       1636.66        31.16 o
   3   0   6       2078.84       2081.71        37.79 o
   4   0   6         25.37         40.43        13.84 o
   5   0   6          2.89         -4.52        15.21 o
   6   0   6        511.16        523.83        27.06 o
   7   0   6          1.53         -7.13        20.90 o
   8   0   6        309.76        320.82        29.92 o
   9   0   6          9.27        -15.38        38.98 o
 -12   1   6         19.27         16.80        32.24 o
 -11   1   6        127.91        109.88        25.02 o
 -10   1   6         93.67        125.61        31.11 o
  -9   1   6        246.07        280.32        19.05 o
  -8   1   6        742.24        710.30        22.64 o
  -7   1   6       2842.88       2942.31        39.92 o
  -6   1   6         96.15         98.20        10.77 o
  -5   1   6        193.50        208.63        15.06 o
  -4   1   6        119.05        113.41         8.72 o
  -3   1   6        477.28        523.05        13.85 o
  -2   1   6       1651.56       1622.88        18.58 o
  -1   1   6         59.14         47.94         5.54 o
   0   1   6      13644.49      13646.98       212.34 o
   1   1   6        918.18        973.39        22.95 o
   2   1   6         97.04        120.96        11.87 o
   3   1   6        276.76        276.84        27.57 o
   4   1   6       2058.90       2077.03        59.49 o
   5   1   6        955.71        971.08        55.14 o
   6   1   6        249.45        271.86        35.30 o
   7   1   6          8.06         31.87        22.08 o
   8   1   6         92.44        142.93        39.42 o
   9   1   6         49.27         20.47        42.31 o
 -12   2   6          5.82        -36.38        36.38 o
 -11   2   6         24.42         36.93        19.58 o
 -10   2   6        196.36        258.28        22.10 o
  -9   2   6        637.18        630.01        24.10 o
  -8   2   6        365.64        369.30        24.77 o
  -7   2   6       1301.78       1254.20        25.80 o
  -6   2   6       1770.47       1724.31        28.39 o
  -5   2   6       4076.41       4054.35        47.14 o
  -4   2   6       1852.36       1772.75        20.63 o
  -3   2   6       2746.39       2621.99        46.16 o
  -2   2   6       5923.42       6066.76        53.36 o
  -1   2   6        136.92        126.61         9.72 o
   0   2   6          0.15         -6.88         6.88 o
   1   2   6       1945.59       1899.11        33.51 o
   2   2   6        443.01        422.77        19.18 o
   3   2   6        811.33        849.56        25.98 o
   4   2   6          7.90         23.58        22.84 o
   5   2   6        205.04        201.82        25.95 o
   6   2   6         10.37         -0.20        28.69 o
   7   2   6         21.28          0.39        32.56 o
   8   2   6         10.96        -20.42        37.07 o
 -12   3   6         33.59         36.69        28.90 o
 -11   3   6         35.72         61.26        26.21 o
 -10   3   6        106.58         70.79        18.25 o
  -9   3   6        205.81        247.74        23.91 o
  -8   3   6        838.67        800.89        24.04 o
  -7   3   6        202.24        277.69        24.83 o
  -6   3   6         55.89         83.25        11.21 o
  -5   3   6       3879.85       3933.54        38.46 o
  -4   3   6       2968.71       3009.29        30.77 o
  -3   3   6        130.78        144.78         7.56 o
  -2   3   6       8166.60       8288.73        85.45 o
  -1   3   6          8.13          6.41         6.16 o
   0   3   6       2646.63       2546.94        28.45 o
   1   3   6        533.56        513.99        20.47 o
   2   3   6        343.25        368.85        17.64 o
   3   3   6       2202.76       2122.01        40.39 o
   4   3   6         51.61         54.03        16.77 o
   5   3   6        183.99        147.73        30.16 o
   6   3   6        240.06        240.96        36.33 o
   7   3   6          3.97         37.26        34.03 o
   8   3   6        184.36        224.80        44.85 o
 -12   4   6         33.52         30.58        28.75 o
 -11   4   6         65.20         31.60        26.30 o
 -10   4   6         43.37         64.08        23.30 o
  -9   4   6         71.13         77.35        15.85 o
  -8   4   6        123.61        122.50        16.07 o
  -7   4   6        480.89        478.99        18.13 o
  -6   4   6       1643.04       1563.67        39.43 o
  -5   4   6        314.64        302.70        12.25 o
  -4   4   6       2543.00       2539.40        27.89 o
  -3   4   6       2954.37       2879.51        30.83 o
  -2   4   6       3441.04       3347.91        34.27 o
  -1   4   6         29.21         22.53         6.85 o
   0   4   6       1599.62       1579.39        21.88 o
   1   4   6        898.46        847.28        19.98 o
   2   4   6        170.38        154.08        15.39 o
   3   4   6        330.99        334.07        17.53 o
   4   4   6        182.49        165.90        27.91 o
   5   4   6        757.49        743.59        45.64 o
   6   4   6         10.48         40.59        31.97 o
   7   4   6          9.64         67.52        36.72 o
 -12   5   6         11.65        -10.36        58.83 o
 -11   5   6         97.42        123.00        39.12 o
 -10   5   6        286.83        315.39        28.18 o
  -9   5   6         24.30         22.17        20.49 o
  -8   5   6          2.06         -8.25        19.05 o
  -7   5   6         92.23         86.12        13.28 o
  -6   5   6         61.06         73.81         9.51 o
  -5   5   6        432.30        450.62        13.84 o
  -4   5   6        435.79        396.40        13.72 o
  -3   5   6        437.42        460.04        15.79 o
  -2   5   6        393.52        380.47        12.44 o
  -1   5   6        715.64        754.28        15.55 o
   0   5   6        152.22        190.82        16.74 o
   1   5   6       5323.41       5290.16        60.23 o
   2   5   6        770.42        770.67        51.32 o
   3   5   6        254.16        159.26        21.11 o
   4   5   6         47.26         54.92        21.97 o
   5   5   6        193.92        237.90        28.06 o
   6   5   6         24.14         27.93        36.23 o
   7   5   6        102.94        105.26        31.87 o
 -12   6   6         82.41        118.47        31.26 o
 -11   6   6          7.05         29.02        26.54 o
 -10   6   6         37.87         77.30        24.29 o
  -9   6   6        109.08         74.66        21.86 o
  -8   6   6        243.80        285.82        29.58 o
  -7   6   6          4.42        -11.62        23.80 o
  -6   6   6        653.18        610.09        19.27 o
  -5   6   6       1633.11       1655.46        27.47 o
  -4   6   6        267.90        266.35         9.92 o
  -3   6   6       1312.82       1237.62        20.18 o
  -2   6   6        751.18        767.17        32.02 o
  -1   6   6        153.57        167.44        17.85 o
   0   6   6        835.89        804.63        21.39 o
   1   6   6         52.43         69.76        16.22 o
   2   6   6        706.42        710.67        29.00 o
   3   6   6         24.75        -10.20        20.47 o
   4   6   6        248.39        284.72        37.73 o
   5   6   6         74.15         85.17        26.32 o
   6   6   6        171.17        189.69        32.63 o
   7   6   6         25.56          7.80        30.90 o
 -12   7   6         43.58         78.26        31.31 o
 -11   7   6        109.61         53.73        27.60 o
 -10   7   6         84.64        116.07        24.98 o
  -9   7   6         51.48         24.89        23.65 o
  -8   7   6        419.09        472.14        27.12 o
  -7   7   6       1064.55       1087.70        29.39 o
  -6   7   6          3.62          3.54        18.16 o
  -5   7   6        823.78        789.93        21.60 o
  -4   7   6         53.03         56.89        10.10 o
  -3   7   6        499.24        517.76        18.98 o
  -2   7   6         20.70         17.32        11.37 o
  -1   7   6        510.15        580.01        20.05 o
   0   7   6        110.68         93.82        13.76 o
   1   7   6         16.90        -10.65        16.73 o
   2   7   6        663.68        654.83        29.97 o
   3   7   6        228.29        252.33        25.22 o
   4   7   6        132.24        116.34        26.04 o
   5   7   6        116.78         70.99        29.60 o
   6   7   6          8.15         46.44        31.21 o
 -12   8   6          0.53          4.11        30.74 o
 -11   8   6          5.55         34.74        27.38 o
 -10   8   6         69.47         75.66        25.04 o
  -9   8   6        437.81        405.53        28.85 o
  -8   8   6         55.47         22.82        20.37 o
  -7   8   6        466.44        537.60        21.35 o
  -6   8   6        304.46        356.51        25.02 o
  -5   8   6        108.03        132.74        13.91 o
  -4   8   6          2.29          8.18        12.08 o
  -3   8   6        545.49        597.88        26.21 o
  -2   8   6        714.65        689.33        21.79 o
  -1   8   6        782.27        727.10        22.18 o
   0   8   6         50.21         59.16        17.48 o
   1   8   6        336.98        294.32        23.55 o
   2   8   6        100.89        100.93        24.65 o
   3   8   6          0.34        -13.93        23.04 o
   4   8   6         88.03        107.04        27.92 o
   5   8   6         40.47         56.24        39.93 o
 -12   9   6         22.76         27.01        31.83 o
 -11   9   6         42.77         33.24        28.26 o
 -10   9   6          8.46          0.26        26.18 o
  -9   9   6         35.30         53.65        23.78 o
  -8   9   6        144.38        116.61        37.29 o
  -7   9   6        327.09        299.78        26.62 o
  -6   9   6         35.44         44.47        14.70 o
  -5   9   6         68.52         75.74        14.33 o
  -4   9   6        603.46        602.60        19.43 o
  -3   9   6          0.64         20.75        13.68 o
  -2   9   6        905.55        891.21        24.63 o
  -1   9   6        139.88        173.36        16.77 o
   0   9   6        200.19        181.53        20.85 o
   1   9   6          0.91         -0.42        20.45 o
   2   9   6        210.70        230.74        26.58 o
   3   9   6          2.50        -17.39        23.55 o
   4   9   6        200.78        166.92        30.85 o
   5   9   6         14.53        -11.70        29.85 o
 -11  10   6          1.20         19.72        30.39 o
 -10  10   6         28.56         -2.18        25.95 o
  -9  10   6         30.28         38.47        25.27 o
  -8  10   6          6.10         15.42        22.62 o
  -7  10   6        164.23        148.97        30.90 o
  -6  10   6        620.85        620.08        24.13 o
  -5  10   6         68.01         43.90        15.16 o
  -4  10   6        539.00        587.81        35.05 o
  -3  10   6          7.29         21.78        15.10 o
  -2  10   6         25.51         21.59        19.63 o
  -1  10   6         63.80        104.08        21.27 o
   0  10   6          3.17         23.47        20.98 o
   1  10   6        250.07        274.43        34.67 o
   2  10   6        146.52        123.83        27.25 o
   3  10   6        157.63        160.76        29.85 o
   4  10   6          3.79          5.04        28.05 o
 -11  11   6         11.80         22.79        31.74 o
 -10  11   6         95.97        114.95        33.74 o
  -9  11   6         48.61         37.50        26.67 o
  -8  11   6          3.12         12.53        23.43 o
  -7  11   6         14.05         51.19        22.63 o
  -6  11   6         26.92         26.49        16.64 o
  -5  11   6        105.04        129.00        17.46 o
  -4  11   6        164.09        205.33        19.10 o
  -3  11   6          1.45         -5.36        17.01 o
  -2  11   6         38.46         53.10        21.30 o
  -1  11   6        639.80        641.36        31.26 o
   0  11   6         33.48         48.31        26.93 o
   1  11   6         76.77         92.01        47.11 o
   2  11   6         47.45         21.82        32.56 o
   3  11   6         35.59         80.29        38.93 o
 -10  12   6         44.16         58.91        48.67 o
  -9  12   6         11.29         20.94        43.29 o
  -8  12   6         26.83          7.59        25.06 o
  -7  12   6          0.57         24.53        23.53 o
  -6  12   6         31.14         38.52        18.57 o
  -5  12   6         76.99         59.75        17.95 o
  -4  12   6        263.42        250.49        21.16 o
  -3  12   6         68.78         56.75        26.17 o
  -2  12   6         80.98         65.54        22.88 o
  -1  12   6         30.74         38.06        22.65 o
   0  12   6         14.09         39.81        24.94 o
   1  12   6         57.12         56.66        29.28 o
   2  12   6          5.57         -6.34        55.26 o
 -10  13   6         29.54         17.82        30.17 o
  -9  13   6          5.08         -6.93        27.90 o
  -8  13   6          5.10          5.67        27.19 o
  -7  13   6        149.34        139.47        36.94 o
  -6  13   6         31.90          5.14        32.90 o
  -5  13   6         68.87        105.17        24.07 o
  -4  13   6          2.42         19.86        25.21 o
  -3  13   6         17.81         -4.28        22.41 o
  -2  13   6         64.67         53.06        44.68 o
  -1  13   6         62.19        105.84        28.21 o
   0  13   6          1.40         -3.74        32.17 o
   1  13   6        117.59        133.68        29.82 o
  -9  14   6         99.86         89.58        32.15 o
  -8  14   6          0.09         -1.70        27.89 o
  -7  14   6         70.20         57.30        29.06 o
  -6  14   6          1.78        -13.77        25.28 o
  -5  14   6         27.83         13.22        25.26 o
  -4  14   6          4.04         25.34        29.99 o
  -3  14   6          1.28         -3.42        24.99 o
  -2  14   6        109.54        163.39        52.27 o
  -1  14   6        129.94        153.89        30.95 o
   0  14   6         11.25          6.73        29.11 o
  -7  15   6         21.60          8.90        30.70 o
  -6  15   6         22.34         19.83        27.14 o
  -5  15   6          3.13         19.83        34.52 o
  -4  15   6        199.26        253.38        30.18 o
  -3  15   6          7.65         31.24        28.33 o
  -2  15   6         45.38         46.61        28.78 o
   0 -19   7          6.54         32.20        35.92 o
   1 -19   7         29.63         -0.25        35.80 o
   2 -19   7         24.61         49.65        49.06 o
   3 -19   7          4.55        -19.39        47.94 o
   4 -19   7        207.42        301.14        56.95 o
  -2 -18   7         10.26         21.89        57.19 o
  -1 -18   7         20.88         41.08        52.93 o
   0 -18   7         89.17        111.02        35.37 o
   1 -18   7        122.56        123.85        35.52 o
   2 -18   7        311.59        287.28        52.00 o
   3 -18   7          8.97        -12.58        44.17 o
   4 -18   7         70.26         39.19        32.06 o
   5 -18   7          0.68        -23.32        31.20 o
  -4 -17   7         23.79         20.17        55.28 o
  -3 -17   7          0.99         14.89        57.83 o
  -2 -17   7         22.31         32.42        54.01 o
  -1 -17   7        179.93        201.34        36.12 o
   0 -17   7         11.19        -15.01        30.86 o
   1 -17   7         14.09         -7.54        29.29 o
   2 -17   7         38.85         80.45        42.21 o
   3 -17   7          4.19        -26.89        26.89 o
   4 -17   7         66.14         52.61        48.23 o
   5 -17   7         67.54         57.91        34.01 o
   6 -17   7         10.45        -23.60        23.60 o
  -5 -16   7          1.86         -7.94        27.84 o
  -4 -16   7        300.39        349.22        63.56 o
  -3 -16   7         12.34         18.90        48.48 o
  -2 -16   7          0.29         -6.61        47.35 o
  -1 -16   7          2.98        -26.97        26.97 o
   0 -16   7        134.60        146.78        30.97 o
   1 -16   7         30.59         51.23        38.90 o
   2 -16   7         40.90         34.74        24.85 o
   3 -16   7          0.08        -24.03        24.03 o
   4 -16   7        109.29         89.93        30.11 o
   5 -16   7         92.54         87.65        24.02 o
   6 -16   7          8.92         -3.69        35.55 o
   7 -16   7         45.71         48.33        27.25 o
  -6 -15   7        132.64        100.51        29.47 o
  -5 -15   7          0.42        -24.29        24.29 o
  -4 -15   7          1.35        -10.83        21.79 o
  -3 -15   7          1.76        -19.00        19.00 o
  -2 -15   7         58.29         71.98        42.99 o
  -1 -15   7         36.37         78.56        26.44 o
   0 -15   7         13.72         28.01        25.61 o
   1 -15   7        831.65        870.73        40.94 o
   2 -15   7         56.87          9.06        34.13 o
   3 -15   7         47.65         74.40        20.42 o
   4 -15   7         46.67         36.53        20.27 o
   5 -15   7        102.68        105.96        25.41 o
   6 -15   7         35.20         35.99        23.07 o
   7 -15   7         15.29         36.98        31.53 o
   8 -15   7          4.98         -3.29        28.53 o
  -7 -14   7          0.63         27.69        29.86 o
  -6 -14   7         22.78         27.94        26.36 o
  -5 -14   7         65.65         73.20        23.75 o
  -4 -14   7        150.30        178.79        44.19 o
  -3 -14   7        495.70        514.44        44.90 o
  -2 -14   7        169.22        210.48        16.77 o
  -1 -14   7       1385.59       1364.36        28.02 o
   0 -14   7          0.60        -19.48        22.50 o
   1 -14   7          3.64          8.12        11.79 o
   2 -14   7         15.04          3.31        13.77 o
   3 -14   7         40.60         16.60        18.17 o
   4 -14   7          0.31          8.62        19.34 o
   5 -14   7          0.49         13.51        23.75 o
   6 -14   7        191.07        251.93        31.97 o
   7 -14   7         20.77         -3.38        24.24 o
   8 -14   7         29.28         50.41        55.77 o
  -7 -13   7         47.23         58.68        29.46 o
  -6 -13   7          7.53         12.21        23.01 o
  -5 -13   7         17.77        -11.39        22.40 o
  -4 -13   7        363.12        389.59        24.40 o
  -3 -13   7        243.84        252.51        50.61 o
  -2 -13   7         17.23          5.52        13.16 o
  -1 -13   7        739.38        790.76        22.00 o
   0 -13   7         16.08         27.01        11.36 o
   1 -13   7        427.90        393.04        27.72 o
   2 -13   7        941.27        864.67        36.85 o
   3 -13   7        169.79        187.93        20.42 o
   4 -13   7       1105.82       1017.21        38.10 o
   5 -13   7         80.40         85.59        23.90 o
   6 -13   7         28.02         43.68        25.07 o
   7 -13   7          0.19         24.09        28.84 o
   8 -13   7          0.11         12.02        26.73 o
  -8 -12   7          2.69         -5.42        29.34 o
  -7 -12   7        154.28        161.88        29.52 o
  -6 -12   7         20.81         10.17        30.21 o
  -5 -12   7        221.87        203.06        22.58 o
  -4 -12   7         54.30         63.36        30.70 o
  -3 -12   7        412.86        411.63        21.78 o
  -2 -12   7        632.45        660.12        20.99 o
  -1 -12   7         11.64         -3.22        10.62 o
   0 -12   7        163.03        192.00        13.11 o
   1 -12   7        539.14        564.55        18.21 o
   2 -12   7       1168.08       1167.44        33.88 o
   3 -12   7        580.31        603.99        29.13 o
   4 -12   7        168.57        204.33        22.67 o
   5 -12   7          1.52         -3.87        21.69 o
   6 -12   7        221.08        255.01        29.92 o
   7 -12   7         56.35         70.90        30.02 o
   8 -12   7          8.25        -24.00        24.00 o
   9 -12   7         74.50        102.57        30.68 o
  -9 -11   7        102.84         62.20        31.68 o
  -8 -11   7         24.82         34.39        66.54 o
  -7 -11   7         16.44          0.79        23.83 o
  -6 -11   7         25.52         31.29        21.34 o
  -5 -11   7         10.28         27.31        19.11 o
  -4 -11   7         41.61         31.87        16.51 o
  -3 -11   7          1.00          9.55        22.84 o
  -2 -11   7        569.69        590.26        19.47 o
  -1 -11   7          7.46         16.09        12.67 o
   0 -11   7       1218.94       1223.93        23.71 o
   1 -11   7        149.48        147.61        13.88 o
   2 -11   7       2374.37       2272.11        49.50 o
   3 -11   7        242.57        261.87        20.91 o
   4 -11   7        226.78        234.50        23.90 o
   5 -11   7        344.51        329.74        27.81 o
   6 -11   7         68.52         48.53        25.32 o
   7 -11   7        366.34        334.78        33.54 o
   8 -11   7        109.11        137.50        35.89 o
   9 -11   7         11.49          3.96        27.94 o
  -9 -10   7         24.92          7.49        27.94 o
  -8 -10   7        161.24        162.76        28.22 o
  -7 -10   7        179.26        142.45        24.07 o
  -6 -10   7        391.09        414.18        25.36 o
  -5 -10   7         68.73         83.21        18.27 o
  -4 -10   7       1032.58       1095.23        30.17 o
  -3 -10   7        254.31        255.41        17.22 o
  -2 -10   7        876.06        878.89        20.34 o
  -1 -10   7          4.17         17.65         9.23 o
   0 -10   7         40.53         53.14        15.82 o
   1 -10   7        140.56        152.43        15.62 o
   2 -10   7          2.20          4.90        13.37 o
   3 -10   7        203.81        198.41        19.83 o
   4 -10   7         46.97         40.89        17.97 o
   5 -10   7       1375.29       1312.33        44.07 o
   6 -10   7        236.72        212.32        29.09 o
   7 -10   7        325.46        348.29        34.08 o
   8 -10   7         25.43         46.08        33.15 o
   9 -10   7         46.36         21.06        27.54 o
 -10  -9   7         76.65        132.69        34.02 o
  -9  -9   7          6.94         -3.83        27.35 o
  -8  -9   7         71.36         45.52        23.63 o
  -7  -9   7        228.51        263.48        25.26 o
  -6  -9   7        953.98        899.15        32.21 o
  -5  -9   7        110.95        109.01        17.66 o
  -4  -9   7        753.75        835.73        26.25 o
  -3  -9   7         32.39         46.93        10.76 o
  -2  -9   7        537.41        516.09        16.07 o
  -1  -9   7       3329.13       3289.58        40.33 o
   0  -9   7        842.83        832.51        22.33 o
   1  -9   7       2979.01       2959.39        58.02 o
   2  -9   7         86.36         93.57        15.96 o
   3  -9   7       2255.01       2208.50        51.56 o
   4  -9   7         45.80         30.60        16.65 o
   5  -9   7        184.14        166.88        24.63 o
   6  -9   7         29.25         42.94        23.16 o
   7  -9   7          2.95         18.17        27.52 o
   8  -9   7          0.15        -23.11        28.79 o
   9  -9   7          2.96          2.01        27.09 o
 -10  -8   7          3.25        -27.79        27.79 o
  -9  -8   7         36.62         41.03        25.32 o
  -8  -8   7        365.90        374.21        45.02 o
  -7  -8   7         13.68         27.89        19.13 o
  -6  -8   7        986.44        985.96        31.82 o
  -5  -8   7       1295.65       1316.87        32.98 o
  -4  -8   7        228.26        222.76        16.62 o
  -3  -8   7       2455.61       2449.64        33.69 o
  -2  -8   7        529.90        522.12        15.39 o
  -1  -8   7       1785.32       1797.42        26.25 o
   0  -8   7       3254.42       3220.58        46.91 o
   1  -8   7         12.73         11.90        11.46 o
   2  -8   7          4.25        -12.49        12.49 o
   3  -8   7        127.71        148.90        18.41 o
   4  -8   7        769.85        721.17        33.69 o
   5  -8   7        262.98        293.26        26.59 o
   6  -8   7        285.26        250.85        28.89 o
   7  -8   7          7.82        -27.13        27.13 o
   8  -8   7        289.77        267.40        36.48 o
   9  -8   7          0.13         31.04        35.21 o
 -10  -7   7         63.38         98.48        36.85 o
  -9  -7   7          1.27         -6.49        25.07 o
  -8  -7   7          1.98        -20.07        20.07 o
  -7  -7   7        112.87         96.76        19.49 o
  -6  -7   7          2.12        -12.88        15.12 o
  -5  -7   7          9.27         -0.18        12.61 o
  -4  -7   7        114.61        129.43        14.11 o
  -3  -7   7       9343.17       9497.45        93.39 o
  -2  -7   7        509.05        468.21        14.05 o
  -1  -7   7       6947.16       6976.28        70.54 o
   0  -7   7       3040.69       3060.21        59.00 o
   1  -7   7        574.70        561.13        15.33 o
   2  -7   7        903.99        884.38        20.61 o
   3  -7   7        335.14        343.54        22.13 o
   4  -7   7        933.17        949.79        36.58 o
   5  -7   7       1617.08       1609.36        51.61 o
   6  -7   7         54.31         85.25        26.20 o
   7  -7   7         20.49         27.96        27.03 o
   8  -7   7         10.00          4.60        30.41 o
   9  -7   7          3.88         -7.20        34.32 o
 -11  -6   7         25.27         18.08        48.21 o
 -10  -6   7         40.26         23.71        37.61 o
  -9  -6   7         41.82         75.44        23.76 o
  -8  -6   7         30.77         46.41        20.59 o
  -7  -6   7          0.76          6.25        17.41 o
  -6  -6   7        142.86        150.92        23.07 o
  -5  -6   7       3438.20       3474.98        43.30 o
  -4  -6   7        736.44        773.45        17.14 o
  -3  -6   7       1071.16       1029.73        15.66 o
  -2  -6   7        525.94        499.87        11.16 o
  -1  -6   7         27.37         37.44         6.73 o
   0  -6   7        847.49        855.00        18.20 o
   1  -6   7        221.31        233.17        14.22 o
   2  -6   7       8559.18       8241.64        97.06 o
   3  -6   7       2335.19       2335.90        38.25 o
   4  -6   7       2533.47       2414.31        41.41 o
   5  -6   7        223.18        232.00        25.22 o
   6  -6   7         52.28         49.95        25.56 o
   7  -6   7         81.24         87.26        29.82 o
   8  -6   7         22.35        -29.92        30.06 o
   9  -6   7         23.49         17.73        36.14 o
 -11  -5   7         31.72        -18.93        44.66 o
 -10  -5   7         17.40         32.36        27.07 o
  -9  -5   7        401.70        435.67        28.78 o
  -8  -5   7        231.19        261.26        22.71 o
  -7  -5   7         12.15          8.30        16.11 o
  -6  -5   7         75.48         58.27         9.90 o
  -5  -5   7         67.39         59.04         8.58 o
  -4  -5   7        350.36        322.57        10.67 o
  -3  -5   7        387.34        352.00        10.16 o
  -2  -5   7         12.37         23.53         5.48 o
  -1  -5   7       1966.44       2035.35        25.58 o
   0  -5   7      20333.81      20077.31       216.33 o
   1  -5   7          0.71         -4.02         8.11 o
   2  -5   7       1795.82       1774.21        31.13 o
   3  -5   7        935.56        902.94        23.87 o
   4  -5   7        123.60        111.00        14.77 o
   5  -5   7          1.14         -6.91        13.97 o
   6  -5   7         87.17         83.28        18.96 o
   7  -5   7        445.08        440.64        37.75 o
   8  -5   7        316.93        287.04        39.96 o
   9  -5   7          7.24        -38.24        38.24 o
 -11  -4   7        282.56        331.94        42.85 o
 -10  -4   7          3.01          8.81        30.60 o
  -9  -4   7        237.73        168.44        29.87 o
  -8  -4   7        452.80        415.57        32.71 o
  -7  -4   7        102.84         84.97        12.47 o
  -6  -4   7        663.58        668.67        16.64 o
  -5  -4   7         24.20         30.81         9.52 o
  -4  -4   7       1708.04       1648.02        21.31 o
  -3  -4   7       3244.71       3210.10        33.71 o
  -2  -4   7       1315.61       1365.48        17.44 o
  -1  -4   7         10.83         -5.26         8.18 o
   0  -4   7         64.06         73.82        11.95 o
   1  -4   7       2291.51       2158.68        34.27 o
   2  -4   7       1252.93       1223.24        25.93 o
   3  -4   7         56.87         42.70        23.94 o
   4  -4   7         36.95         59.52        13.64 o
   5  -4   7       3657.50       3578.46        58.01 o
   6  -4   7         10.36          7.23        22.57 o
   7  -4   7        297.24        307.92        25.41 o
   8  -4   7         13.95         32.02        33.98 o
   9  -4   7         13.65         70.95        40.40 o
 -12  -3   7         18.93         53.23        40.10 o
 -11  -3   7         34.46         68.06        35.79 o
 -10  -3   7        214.56        200.76        34.67 o
  -9  -3   7         62.26         45.57        19.09 o
  -8  -3   7        741.19        737.34        36.63 o
  -7  -3   7         34.82         28.29        11.46 o
  -6  -3   7       4250.22       4086.99        57.69 o
  -5  -3   7       1127.47       1151.96        21.59 o
  -4  -3   7       1864.61       1908.44        22.86 o
  -3  -3   7       3379.16       3399.35        33.07 o
  -2  -3   7         57.64         71.44         7.71 o
  -1  -3   7       1056.20        953.10        24.21 o
   0  -3   7       2405.58       2314.92        35.64 o
   1  -3   7          0.13         20.84         8.53 o
   2  -3   7       5404.74       5461.20        89.41 o
   3  -3   7       2962.33       3027.57        71.93 o
   4  -3   7         73.38         83.42        14.25 o
   5  -3   7         20.88         21.63        15.96 o
   6  -3   7         53.13         43.29        18.69 o
   7  -3   7        159.07        174.17        23.97 o
   8  -3   7          3.06          8.37        34.67 o
   9  -3   7         28.03        -38.59        38.59 o
 -12  -2   7         14.82         61.60        41.96 o
 -11  -2   7          2.55         -3.53        31.78 o
 -10  -2   7         42.96         18.68        21.34 o
  -9  -2   7        220.37        236.56        18.74 o
  -8  -2   7       2842.04       2893.34        42.18 o
  -7  -2   7         33.95         24.41        11.07 o
  -6  -2   7       2327.71       2312.10        33.34 o
  -5  -2   7       1542.15       1591.73        25.67 o
  -4  -2   7        538.22        536.91        12.28 o
  -3  -2   7        548.76        556.95        14.40 o
  -2  -2   7        785.14        758.48        21.10 o
  -1  -2   7      14716.09      14524.81       309.27 o
   0  -2   7       8078.88       7923.46       111.15 o
   1  -2   7        642.09        656.70        19.54 o
   2  -2   7        770.05        767.08        22.36 o
   3  -2   7         34.11         34.20        12.21 o
   4  -2   7        216.32        241.10        27.45 o
   5  -2   7        225.75        266.73        20.94 o
   6  -2   7        161.54        176.91        31.75 o
   7  -2   7        235.33        243.76        33.79 o
   8  -2   7        166.20        194.58        29.43 o
   9  -2   7          1.38         25.71        42.99 o
 -12  -1   7          5.20        -32.76        35.30 o
 -11  -1   7          7.00          2.11        31.78 o
 -10  -1   7         88.68        114.42        22.97 o
  -9  -1   7          1.75         -1.08        14.81 o
  -8  -1   7         80.73         68.29        14.39 o
  -7  -1   7          6.49         12.93        11.79 o
  -6  -1   7        313.77        360.73        15.05 o
  -5  -1   7       3729.53       3670.54        43.90 o
  -4  -1   7         90.58        109.52         8.94 o
  -3  -1   7      25383.52      25099.99       232.62 o
  -2  -1   7          5.85         -0.88         6.87 o
  -1  -1   7       1704.29       1681.41        24.68 o
   0  -1   7       1388.65       1407.00        27.35 o
   1  -1   7         42.39         45.49        10.00 o
   2  -1   7          5.55          8.48        10.30 o
   3  -1   7        668.50        659.40        22.98 o
   4  -1   7        917.29        849.15        39.88 o
   5  -1   7       1411.33       1446.92        37.43 o
   6  -1   7         24.11         28.94        38.68 o
   7  -1   7         42.13         22.41        22.48 o
   8  -1   7         14.59         72.85        26.59 o
   9  -1   7          0.74         54.25        43.19 o
 -12   0   7          1.89        -30.75        39.22 o
 -11   0   7         42.43         32.04        24.14 o
 -10   0   7          2.25        -12.04        16.67 o
  -9   0   7          1.25          0.58        16.97 o
  -8   0   7        211.95        258.21        27.23 o
  -7   0   7         48.67         73.85        11.88 o
  -6   0   7       2145.26       2130.76        32.43 o
  -5   0   7       5116.25       5216.61        66.87 o
  -4   0   7        197.09        199.60        12.34 o
  -3   0   7       1846.92       1732.29        28.86 o
  -2   0   7        491.75        453.16        14.94 o
  -1   0   7       2322.36       2404.00        25.72 o
   0   0   7        594.74        588.67        27.22 o
   1   0   7        461.74        447.40        18.44 o
   2   0   7      10201.68      10236.23       122.31 o
   3   0   7        257.03        260.87        17.82 o
   4   0   7          0.94        -13.49        13.49 o
   5   0   7        108.37        155.02        20.13 o
   6   0   7          7.54         29.15        18.82 o
   7   0   7         34.32         64.91        23.31 o
   8   0   7         12.86         49.01        38.68 o
 -12   1   7         21.71         18.71        26.24 o
 -11   1   7         92.40         64.06        20.63 o
 -10   1   7          7.30        -12.37        16.26 o
  -9   1   7        510.46        530.74        22.24 o
  -8   1   7         57.03         95.29        21.71 o
  -7   1   7         53.34         57.68        19.51 o
  -6   1   7        679.23        695.84        35.74 o
  -5   1   7         62.12         43.33         9.76 o
  -4   1   7         16.78         19.51         8.60 o
  -3   1   7        781.97        761.84        17.31 o
  -2   1   7       1212.71       1296.64        24.92 o
  -1   1   7       2627.44       2690.48        28.74 o
   0   1   7       7974.63       7937.23        79.53 o
   1   1   7         76.04         79.16        11.87 o
   2   1   7        767.99        799.52        24.56 o
   3   1   7        673.46        650.26        68.55 o
   4   1   7        652.81        678.14        27.67 o
   5   1   7          4.68          9.87        18.41 o
   6   1   7        204.15        195.74        24.18 o
   7   1   7        322.76        377.04        43.68 o
   8   1   7         50.56         79.37        41.28 o
 -12   2   7         25.81         64.05        42.80 o
 -11   2   7        461.01        494.65        26.54 o
 -10   2   7          3.95          0.47        17.43 o
  -9   2   7         42.78         24.88        15.37 o
  -8   2   7        171.12        210.55        16.36 o
  -7   2   7         30.43          6.12        11.68 o
  -6   2   7        284.36        291.70        14.67 o
  -5   2   7         89.03        105.93        10.63 o
  -4   2   7       2458.42       2365.02        32.65 o
  -3   2   7       2713.57       2741.10        35.07 o
  -2   2   7        826.48        860.99        14.66 o
  -1   2   7       2761.42       2702.51        32.25 o
   0   2   7        972.98        948.88        17.17 o
   1   2   7          9.94         -2.77        10.82 o
   2   2   7        548.91        532.47        44.53 o
   3   2   7       1349.85       1402.59        51.46 o
   4   2   7        229.96        237.15        22.52 o
   5   2   7       1166.48       1219.10        37.86 o
   6   2   7         19.39         -8.42        31.04 o
   7   2   7         14.56         49.70        40.20 o
   8   2   7          9.28         65.27        42.36 o
 -12   3   7          0.37         -1.67        29.00 o
 -11   3   7         79.27        117.46        30.55 o
 -10   3   7        158.85        178.74        42.81 o
  -9   3   7         98.20        103.29        16.87 o
  -8   3   7        573.08        522.91        23.01 o
  -7   3   7          9.20         14.39        12.10 o
  -6   3   7       5401.86       5648.90        53.00 o
  -5   3   7        394.14        412.00        11.90 o
  -4   3   7         10.66         20.71         9.03 o
  -3   3   7        764.38        782.26        19.22 o
  -2   3   7         81.74         82.63         7.93 o
  -1   3   7         70.24         78.52         8.08 o
   0   3   7        147.20        148.25         9.93 o
   1   3   7         38.41         22.14        13.53 o
   2   3   7       1485.21       1381.93        32.36 o
   3   3   7         47.62         35.21        15.98 o
   4   3   7        234.37        250.07        21.07 o
   5   3   7        233.75        301.48        36.28 o
   6   3   7         44.49         96.46        34.72 o
   7   3   7        147.49        205.51        43.14 o
 -12   4   7         18.46        -37.42        39.03 o
 -11   4   7         20.89         18.43        26.01 o
 -10   4   7        138.89        151.23        37.58 o
  -9   4   7         39.37         30.04        20.49 o
  -8   4   7       2075.09       2146.19        40.08 o
  -7   4   7        104.84         72.06        12.78 o
  -6   4   7        317.82        311.47        18.37 o
  -5   4   7          9.82         11.34         7.38 o
  -4   4   7        601.64        649.42        29.19 o
  -3   4   7        885.67        884.91        16.49 o
  -2   4   7         31.85         27.58         7.61 o
  -1   4   7       4423.91       4399.21        43.98 o
   0   4   7        438.53        440.44        14.23 o
   1   4   7        510.96        542.33        18.90 o
   2   4   7        589.44        583.10        47.79 o
   3   4   7        258.85        267.85        22.79 o
   4   4   7        196.82        254.58        29.87 o
   5   4   7         52.76         16.45        31.24 o
   6   4   7          9.92         26.10        34.57 o
   7   4   7         69.35         60.03        32.41 o
 -12   5   7          2.71         38.21        35.89 o
 -11   5   7         55.64         79.39        28.53 o
 -10   5   7        147.06        183.21        29.11 o
  -9   5   7         61.71         69.68        21.88 o
  -8   5   7        287.51        270.06        23.75 o
  -7   5   7        223.04        208.52        16.23 o
  -6   5   7        408.18        441.92        15.90 o
  -5   5   7        771.17        778.36        16.70 o
  -4   5   7        265.32        294.29        13.96 o
  -3   5   7       4144.01       4229.36        42.83 o
  -2   5   7        523.00        499.70        18.56 o
  -1   5   7         11.37         -5.17         8.70 o
   0   5   7        592.74        575.36        18.90 o
   1   5   7        250.64        271.27        19.63 o
   2   5   7         13.77         -4.12        17.17 o
   3   5   7        195.22        157.21        23.20 o
   4   5   7        402.92        418.14        29.79 o
   5   5   7         14.82         10.12        25.35 o
   6   5   7         58.02         79.61        30.38 o
 -12   6   7          0.17         26.83        30.75 o
 -11   6   7         41.25         49.57        39.05 o
 -10   6   7          0.49        -14.51        23.46 o
  -9   6   7          0.36         16.71        21.16 o
  -8   6   7          0.21         -0.31        19.26 o
  -7   6   7          2.28         -5.67        17.30 o
  -6   6   7        250.49        292.00        24.58 o
  -5   6   7       1759.39       1711.19        29.13 o
  -4   6   7        786.79        762.44        22.55 o
  -3   6   7        599.37        578.32        19.40 o
  -2   6   7          3.55         -0.73        11.50 o
  -1   6   7        731.12        702.85        21.12 o
   0   6   7       1259.15       1201.87        26.18 o
   1   6   7         74.65        118.12        19.81 o
   2   6   7        722.13        699.48        52.17 o
   3   6   7        266.00        245.99        25.03 o
   4   6   7        113.50         59.47        24.70 o
   5   6   7         41.52         54.71        26.65 o
   6   6   7         25.36         21.07        31.22 o
 -12   7   7         14.40         62.23        31.00 o
 -11   7   7         36.31         -4.24        28.53 o
 -10   7   7         49.40        -15.67        23.81 o
  -9   7   7        273.90        298.45        27.34 o
  -8   7   7        175.58        151.50        22.79 o
  -7   7   7        214.68        151.45        38.71 o
  -6   7   7        192.28        214.65        15.74 o
  -5   7   7         36.43         63.41        17.75 o
  -4   7   7        226.38        228.19        15.38 o
  -3   7   7         33.75         11.60        12.37 o
  -2   7   7        120.50        114.89        13.94 o
  -1   7   7        135.47        150.25        15.32 o
   0   7   7        695.71        698.61        22.77 o
   1   7   7        567.80        586.05        67.55 o
   2   7   7        206.63        263.54        56.21 o
   3   7   7         41.07         13.62        23.03 o
   4   7   7        180.04        180.32        29.08 o
   5   7   7         36.63        -26.93        26.93 o
 -12   8   7          2.98         -9.99        30.24 o
 -11   8   7        155.18        170.09        30.62 o
 -10   8   7         43.12         13.99        31.17 o
  -9   8   7          9.41         -8.57        22.16 o
  -8   8   7         17.66         16.10        21.13 o
  -7   8   7         60.72         53.06        21.12 o
  -6   8   7         42.09          6.10        13.40 o
  -5   8   7          4.85        -12.96        12.96 o
  -4   8   7        309.13        299.23        21.65 o
  -3   8   7        139.86        132.25        15.40 o
  -2   8   7       1064.03       1102.25        27.05 o
  -1   8   7        213.92        174.63        16.27 o
   0   8   7        261.92        272.25        38.98 o
   1   8   7         60.15         56.67        21.21 o
   2   8   7          2.09        -10.37        20.99 o
   3   8   7         34.31         58.42        39.07 o
   4   8   7         53.53         36.17        26.75 o
   5   8   7          7.65          7.79        63.36 o
 -11   9   7         32.01         -9.59        56.24 o
 -10   9   7         64.48         25.86        33.57 o
  -9   9   7        142.47        142.73        31.97 o
  -8   9   7        161.55        189.05        44.46 o
  -7   9   7          5.73         12.03        21.31 o
  -6   9   7        720.36        801.33        33.13 o
  -5   9   7        552.52        550.88        21.49 o
  -4   9   7         94.37         88.52        16.21 o
  -3   9   7          0.37          2.20        20.53 o
  -2   9   7         27.06         19.25        15.26 o
  -1   9   7         21.50         28.25        18.33 o
   0   9   7        121.82         83.31        20.65 o
   1   9   7         17.97         -3.17        20.90 o
   2   9   7          0.01         -5.10        24.88 o
   3   9   7        294.42        379.57        33.17 o
   4   9   7         89.45         76.18        30.78 o
 -11  10   7          2.58        -16.92        28.76 o
 -10  10   7         51.79         34.63        27.45 o
  -9  10   7          1.93         19.73        24.81 o
  -8  10   7        375.66        371.66        28.98 o
  -7  10   7         81.22         94.73        24.05 o
  -6  10   7         75.47         75.28        22.06 o
  -5  10   7         14.84        -11.40        19.18 o
  -4  10   7         80.73         78.77        16.95 o
  -3  10   7        223.77        211.53        29.07 o
  -2  10   7          0.27         23.68        16.52 o
  -1  10   7        209.40        264.24        25.45 o
   0  10   7        194.47        212.49        26.37 o
   1  10   7        154.52        183.61        44.36 o
   2  10   7        132.31        114.43        28.34 o
   3  10   7          4.27          6.28        27.77 o
 -11  11   7         24.71         32.05        30.96 o
 -10  11   7        120.38        126.87        30.01 o
  -9  11   7          1.95        -10.14        26.69 o
  -8  11   7         18.67         56.82        25.80 o
  -7  11   7        109.38        106.68        25.38 o
  -6  11   7         59.96         39.45        22.67 o
  -5  11   7        202.95        256.46        46.08 o
  -4  11   7          6.97         -3.48        17.66 o
  -3  11   7        260.25        299.07        21.64 o
  -2  11   7        652.33        622.87        32.28 o
  -1  11   7          3.82         22.05        23.20 o
   0  11   7          0.13         -4.55        24.21 o
   1  11   7         90.00         68.92        27.81 o
   2  11   7          4.42         63.27        52.12 o
 -10  12   7          6.96        -22.53        29.15 o
  -9  12   7         39.36         29.13        28.67 o
  -8  12   7          0.04         -1.08        25.85 o
  -7  12   7         14.54         15.45        24.84 o
  -6  12   7         40.36         34.82        24.43 o
  -5  12   7        485.25        525.82        98.79 o
  -4  12   7         23.70         47.32        19.39 o
  -3  12   7        161.19        136.63        26.43 o
  -2  12   7         11.84          3.59        23.68 o
  -1  12   7          5.01         16.64        24.42 o
   0  12   7          9.07         16.32        28.57 o
   1  12   7          0.09        -27.70        27.70 o
  -9  13   7         15.45         18.06        44.98 o
  -8  13   7        102.27         71.89        29.63 o
  -7  13   7         83.38        123.66        27.97 o
  -6  13   7          1.72        -13.94        24.83 o
  -5  13   7          2.85         33.46        24.08 o
  -4  13   7         17.78         -1.34        25.22 o
  -3  13   7          0.65         -9.33        23.51 o
  -2  13   7         51.05         30.96        26.52 o
  -1  13   7          5.84         38.40        27.67 o
   0  13   7        160.05        212.76        32.29 o
  -8  14   7          5.69         20.44        29.11 o
  -7  14   7         34.32         26.73        30.08 o
  -6  14   7          4.93        -21.43        28.05 o
  -5  14   7          2.24          9.35        35.35 o
  -4  14   7          3.57         18.72        27.22 o
  -3  14   7        105.54        130.81        30.12 o
  -2  14   7        140.71        153.09        57.49 o
  -1  14   7         18.64        -17.43        28.52 o
  -6  15   7         28.08         13.02        37.36 o
  -5  15   7         99.05        112.47        39.37 o
  -4  15   7          4.28         28.43        29.69 o
   0 -19   8         21.21         33.04        36.24 o
   1 -19   8          8.13        -11.08        35.35 o
   2 -19   8          1.46         78.25        49.01 o
   3 -19   8         92.66         87.31        51.02 o
  -2 -18   8          0.67         12.09        53.23 o
  -1 -18   8         31.37         19.80        36.22 o
   0 -18   8        164.55        198.31        41.94 o
   1 -18   8        116.75        156.13        36.21 o
   2 -18   8         18.21        -43.48        43.48 o
   3 -18   8         41.45          7.44        45.29 o
   4 -18   8         36.89         10.04        32.15 o
   5 -18   8          1.23         -7.36        32.56 o
  -4 -17   8         28.13        -52.05        52.05 o
  -3 -17   8          2.94        -30.31        50.88 o
  -2 -17   8        270.39        295.75        55.43 o
  -1 -17   8          1.39        -23.89        30.84 o
   0 -17   8          3.68        -14.94        30.31 o
   1 -17   8         74.70        110.32        32.62 o
   2 -17   8         18.53          0.69        40.35 o
   3 -17   8         24.41         19.43        64.86 o
   4 -17   8        125.99        111.57        33.74 o
   5 -17   8         40.74         32.44        32.13 o
   6 -17   8        134.53        134.89        27.45 o
  -5 -16   8        147.10        164.24        28.70 o
  -4 -16   8         41.64         25.76        50.58 o
  -3 -16   8         12.01        -22.87        46.22 o
  -2 -16   8         28.50         30.21        44.90 o
  -1 -16   8          0.43        -27.58        27.58 o
   0 -16   8         86.07         83.22        29.48 o
   1 -16   8         29.77         69.82        33.61 o
   2 -16   8         78.27         28.55        38.49 o
   3 -16   8        468.89        473.25        52.10 o
   4 -16   8         18.16         39.67        20.41 o
   5 -16   8          0.03         -3.77        25.32 o
   6 -16   8         42.68         35.46        25.26 o
   7 -16   8         51.46         19.46        62.06 o
  -6 -15   8          6.65         23.12        27.56 o
  -5 -15   8        131.45        181.60        68.50 o
  -4 -15   8         49.74         49.19        35.45 o
  -3 -15   8          1.47         -5.96        20.22 o
  -2 -15   8          0.45          8.26        28.19 o
  -1 -15   8        195.28        184.04        30.04 o
   0 -15   8        117.26        101.74        33.79 o
   1 -15   8        128.44        152.42        29.34 o
   2 -15   8         85.62        115.16        17.74 o
   3 -15   8         38.70         65.48        24.48 o
   4 -15   8         21.20         17.43        22.57 o
   5 -15   8         77.70        106.50        27.13 o
   6 -15   8         46.56        109.19        31.34 o
   7 -15   8         50.42         76.50        27.74 o
  -7 -14   8         47.44         65.65        30.86 o
  -6 -14   8         41.67         35.39        39.34 o
  -5 -14   8          3.66        -23.31        23.31 o
  -4 -14   8        146.12        128.32        45.07 o
  -3 -14   8        195.96        268.95        22.96 o
  -2 -14   8        308.94        329.39        20.52 o
  -1 -14   8         24.97         20.64        13.91 o
   0 -14   8        534.07        540.35        19.99 o
   1 -14   8          0.71         -6.23        13.11 o
   2 -14   8          1.88        -14.23        14.77 o
   3 -14   8         72.25         52.00        19.93 o
   4 -14   8         93.04         74.72        23.11 o
   5 -14   8          4.64         -1.08        24.68 o
   6 -14   8        156.31        120.06        29.28 o
   7 -14   8         56.19         52.15        34.28 o
   8 -14   8          2.29        -11.55        28.69 o
  -7 -13   8         32.97         60.26        28.64 o
  -6 -13   8          5.73        -23.93        23.93 o
  -5 -13   8        640.38        654.43        62.28 o
  -4 -13   8         28.76         13.77        25.78 o
  -3 -13   8         16.52         14.57        16.91 o
  -2 -13   8        259.38        235.67        16.97 o
  -1 -13   8        300.06        299.67        17.43 o
   0 -13   8          3.13         -6.46        15.52 o
   1 -13   8        730.15        757.70        47.55 o
   2 -13   8          6.47         15.52        17.68 o
   3 -13   8        288.73        239.64        23.36 o
   4 -13   8         73.95         63.12        22.48 o
   5 -13   8        325.84        348.39        30.41 o
   6 -13   8          0.25          9.25        26.44 o
   7 -13   8          6.14         28.89        30.11 o
   8 -13   8         35.03         13.86        35.74 o
  -8 -12   8         35.33         32.41        29.20 o
  -7 -12   8        144.28        177.57        30.14 o
  -6 -12   8          9.91         33.14        22.34 o
  -5 -12   8         37.91         48.93        20.24 o
  -4 -12   8          6.18         -5.78        18.37 o
  -3 -12   8        831.88        807.11        43.87 o
  -2 -12   8        586.40        669.09        21.71 o
  -1 -12   8       1067.55       1062.04        24.36 o
   0 -12   8       1554.11       1590.14        28.61 o
   1 -12   8        196.17        225.72        16.87 o
   2 -12   8          2.61         -7.64        15.91 o
   3 -12   8        724.09        727.73        33.05 o
   4 -12   8         39.63         39.66        21.89 o
   5 -12   8         60.50         67.08        24.29 o
   6 -12   8         78.66         57.44        28.35 o
   7 -12   8          0.30        -14.05        30.06 o
   8 -12   8         11.90          2.89        34.96 o
  -9 -11   8          7.31         -4.87        30.73 o
  -8 -11   8         61.25         41.93        27.39 o
  -7 -11   8         27.19         39.85        24.36 o
  -6 -11   8         95.18         46.51        21.77 o
  -5 -11   8         87.75         91.53        19.72 o
  -4 -11   8        584.28        630.31        36.80 o
  -3 -11   8          4.92         -5.55        12.98 o
  -2 -11   8       1550.94       1583.51        28.60 o
  -1 -11   8        136.91        198.10        19.55 o
   0 -11   8         45.51         54.98        11.75 o
   1 -11   8          5.25        -14.64        14.64 o
   2 -11   8       1766.48       1720.80        44.71 o
   3 -11   8        220.81        217.75        23.21 o
   4 -11   8        830.43        880.99        38.98 o
   5 -11   8        566.03        566.19        36.58 o
   6 -11   8        142.28        119.77        28.84 o
   7 -11   8         58.76         55.14        29.09 o
   8 -11   8         28.93         -1.47        31.63 o
  -9 -10   8         64.31         39.76        27.40 o
  -8 -10   8         18.75         -2.93        26.17 o
  -7 -10   8         54.42         51.23        31.46 o
  -6 -10   8          2.51         14.29        19.81 o
  -5 -10   8         33.95         62.71        18.77 o
  -4 -10   8        139.41        144.78        28.62 o
  -3 -10   8       1702.15       1742.70        30.13 o
  -2 -10   8        251.01        247.33        13.76 o
  -1 -10   8         10.42         17.36        15.53 o
   0 -10   8       1263.66       1282.21        34.38 o
   1 -10   8       2879.63       2747.03        57.58 o
   2 -10   8        128.60        141.07        17.97 o
   3 -10   8        643.71        748.15        34.37 o
   4 -10   8        796.54        844.86        37.70 o
   5 -10   8         52.24         52.83        23.45 o
   6 -10   8          6.14          5.78        23.70 o
   7 -10   8        286.39        283.61        34.91 o
   8 -10   8          2.46         -7.74        31.00 o
   9 -10   8         67.99        103.12        38.63 o
 -10  -9   8         33.53          4.29        31.09 o
  -9  -9   8         23.95         29.55        28.06 o
  -8  -9   8        504.15        533.95        30.94 o
  -7  -9   8         94.69         65.37        21.50 o
  -6  -9   8         26.41         43.22        18.27 o
  -5  -9   8        231.64        263.40        20.68 o
  -4  -9   8         25.34         24.88        14.12 o
  -3  -9   8        871.95        820.01        20.67 o
  -2  -9   8        640.69        667.37        18.81 o
  -1  -9   8        328.15        340.71        14.45 o
   0  -9   8         28.87         36.23        21.15 o
   1  -9   8        988.30        927.80        31.19 o
   2  -9   8       3204.50       3282.37        68.21 o
   3  -9   8        303.08        299.62        24.29 o
   4  -9   8          2.51        -13.37        19.29 o
   5  -9   8       1373.01       1255.87        46.08 o
   6  -9   8        170.61        190.13        30.60 o
   7  -9   8         57.75         91.08        29.72 o
   8  -9   8         96.90        111.98        34.08 o
   9  -9   8         55.86         24.04        40.54 o
 -10  -8   8        134.24        103.33        65.27 o
  -9  -8   8         16.57         -0.12        25.17 o
  -8  -8   8         69.24         92.53        23.73 o
  -7  -8   8        107.92         98.36        21.17 o
  -6  -8   8       1546.50       1395.90        36.40 o
  -5  -8   8        567.41        561.99        30.04 o
  -4  -8   8       1519.51       1478.20        32.93 o
  -3  -8   8        689.64        711.03        25.68 o
  -2  -8   8         92.05        116.74        10.43 o
  -1  -8   8       1477.46       1415.15        23.89 o
   0  -8   8       2085.85       2029.97        46.37 o
   1  -8   8         16.54         37.65        14.00 o
   2  -8   8        313.62        322.00        21.35 o
   3  -8   8        104.02         91.96        20.17 o
   4  -8   8        582.20        571.92        32.81 o
   5  -8   8          3.09        -20.47        20.47 o
   6  -8   8        138.51        118.55        26.93 o
   7  -8   8        539.96        507.82        40.25 o
   8  -8   8         19.78         -4.41        31.53 o
   9  -8   8          0.89         37.51        41.23 o
 -10  -7   8         24.20         20.75        27.51 o
  -9  -7   8        229.22        211.89        27.40 o
  -8  -7   8        309.11        312.91        26.56 o
  -7  -7   8        646.71        725.21        31.41 o
  -6  -7   8         53.41         31.16        16.79 o
  -5  -7   8       1532.09       1563.70        41.57 o
  -4  -7   8        883.80        885.32        25.57 o
  -3  -7   8        265.66        301.79        15.62 o
  -2  -7   8         71.38         56.51         8.92 o
  -1  -7   8       4443.71       4495.19        47.95 o
   0  -7   8         40.87         36.20         8.69 o
   1  -7   8       1821.20       1813.90        30.74 o
   2  -7   8       1022.35        957.23        33.59 o
   3  -7   8        116.90        127.07        19.73 o
   4  -7   8       1045.33        999.88        40.79 o
   5  -7   8        831.01        846.86        40.94 o
   6  -7   8         41.72         49.31        27.81 o
   7  -7   8        102.79        126.72        34.08 o
   8  -7   8         41.03         30.95        33.10 o
   9  -7   8          3.78         -8.81        37.70 o
 -11  -6   8         47.33         69.36        31.12 o
 -10  -6   8          4.75         27.95        44.24 o
  -9  -6   8        110.84        146.07        25.30 o
  -8  -6   8         25.03          9.20        19.86 o
  -7  -6   8        720.91        805.82        30.10 o
  -6  -6   8        848.87        835.51        22.53 o
  -5  -6   8        498.24        492.78        17.67 o
  -4  -6   8        633.35        665.61        16.92 o
  -3  -6   8       5046.30       4939.05        45.18 o
  -2  -6   8       6473.83       6561.88        56.98 o
  -1  -6   8       2064.76       2006.18        31.71 o
   0  -6   8       1735.54       1659.55        28.99 o
   1  -6   8       1750.18       1684.23        30.15 o
   2  -6   8       1761.77       1755.05        32.82 o
   3  -6   8         10.86          3.37        23.16 o
   4  -6   8        975.20        974.46        28.02 o
   5  -6   8          7.99        -19.24        21.45 o
   6  -6   8        176.55        185.14        30.70 o
   7  -6   8          1.94         26.25        29.92 o
   8  -6   8          6.71        -14.40        36.68 o
   9  -6   8         48.14        102.14        41.62 o
 -11  -5   8         22.40         -6.84        28.08 o
 -10  -5   8         31.17         22.12        25.44 o
  -9  -5   8        106.83        109.08        23.82 o
  -8  -5   8        153.28        181.91        31.78 o
  -7  -5   8         57.04         67.26        13.71 o
  -6  -5   8        412.04        456.13        15.24 o
  -5  -5   8        310.56        324.91        13.03 o
  -4  -5   8       2027.05       2035.91        25.05 o
  -3  -5   8       1080.54       1053.66        21.53 o
  -2  -5   8       2073.53       1984.50        29.59 o
  -1  -5   8       7864.18       7747.90        98.32 o
   0  -5   8       2588.77       2542.83        38.38 o
   1  -5   8        495.11        451.04        28.77 o
   2  -5   8       6893.73       6955.43        87.13 o
   3  -5   8        423.34        407.62        18.59 o
   4  -5   8        281.12        299.39        18.90 o
   5  -5   8         53.34         36.85        19.83 o
   6  -5   8         73.39         50.24        27.37 o
   7  -5   8        284.90        311.42        38.39 o
   8  -5   8          0.11         69.97        37.36 o
   9  -5   8         18.24        -38.88        38.88 o
 -11  -4   8          3.04         28.79        34.81 o
 -10  -4   8         43.78         84.47        32.56 o
  -9  -4   8        381.80        261.23        33.00 o
  -8  -4   8          5.78          3.49        16.89 o
  -7  -4   8         45.46         38.70        11.40 o
  -6  -4   8         34.32         45.09         9.84 o
  -5  -4   8        764.17        750.81        16.17 o
  -4  -4   8       5308.84       5356.68        85.68 o
  -3  -4   8       3567.65       3536.91        34.38 o
  -2  -4   8        880.68        829.93        20.27 o
  -1  -4   8       2727.60       2689.52        40.33 o
   0  -4   8        263.24        295.31        13.95 o
   1  -4   8       2218.18       2099.80        35.66 o
   2  -4   8        719.11        724.13        22.62 o
   3  -4   8        490.02        503.97        35.35 o
   4  -4   8       3399.49       3379.05        55.22 o
   5  -4   8         39.40         21.68        17.07 o
   6  -4   8          1.59         -2.83        19.42 o
   7  -4   8        522.91        539.02        45.39 o
   8  -4   8         17.62         22.18        36.28 o
   9  -4   8          0.30         -7.54        39.27 o
 -12  -3   8         56.86         19.78        38.83 o
 -11  -3   8        157.32        136.08        37.02 o
 -10  -3   8        162.99        187.73        33.93 o
  -9  -3   8         41.10         21.13        18.68 o
  -8  -3   8        392.30        422.40        19.24 o
  -7  -3   8         65.75         40.94        13.46 o
  -6  -3   8         27.69         48.30        16.38 o
  -5  -3   8         96.71        103.17         9.07 o
  -4  -3   8       1557.01       1545.85        25.02 o
  -3  -3   8          2.74         -6.73         7.48 o
  -2  -3   8        318.14        349.91        12.97 o
  -1  -3   8         11.25          6.68         8.40 o
   0  -3   8       2454.10       2488.86        39.35 o
   1  -3   8       3149.84       3079.84        46.85 o
   2  -3   8       4420.73       4429.83        87.43 o
   3  -3   8        642.62        715.55        24.83 o
   4  -3   8       1165.94       1219.55        32.96 o
   5  -3   8        232.85        275.66        21.99 o
   6  -3   8         21.21         18.21        35.45 o
   7  -3   8         74.14         84.10        24.19 o
   8  -3   8          2.58        -12.54        35.99 o
 -12  -2   8         40.96         62.77        41.82 o
 -11  -2   8         26.28         35.35        33.98 o
 -10  -2   8        419.39        428.26        28.35 o
  -9  -2   8        241.77        262.79        19.74 o
  -8  -2   8        125.09        122.36        15.24 o
  -7  -2   8        894.55        853.09        23.40 o
  -6  -2   8       2011.28       2075.80        32.58 o
  -5  -2   8        950.35        915.88        22.73 o
  -4  -2   8         24.54         25.72         8.28 o
  -3  -2   8        352.38        402.15        14.01 o
  -2  -2   8         33.42         30.89         8.16 o
  -1  -2   8       3569.45       3291.77       110.52 o
   0  -2   8       1207.48       1194.80        83.32 o
   1  -2   8       1591.00       1731.82        33.26 o
   2  -2   8         27.97         21.50        27.35 o
   3  -2   8          1.49          8.99        13.24 o
   4  -2   8         14.04         25.69        15.68 o
   5  -2   8        675.25        727.35        31.75 o
   6  -2   8        436.55        471.33        28.44 o
   7  -2   8        325.72        340.56        29.31 o
   8  -2   8         33.52         15.23        26.18 o
 -12  -1   8         81.65         83.73        38.19 o
 -11  -1   8          7.42          4.39        23.76 o
 -10  -1   8         91.16        117.43        19.11 o
  -9  -1   8        367.90        408.17        21.15 o
  -8  -1   8        397.90        423.51        18.98 o
  -7  -1   8       1263.48       1390.41        43.07 o
  -6  -1   8       2279.82       2129.85        33.19 o
  -5  -1   8        867.14        848.36        22.48 o
  -4  -1   8       4111.40       4039.50        47.31 o
  -3  -1   8        403.21        391.00        14.16 o
  -2  -1   8       1259.23       1218.06        43.17 o
  -1  -1   8       5410.79       5158.43        67.52 o
   0  -1   8        571.19        578.92        28.64 o
   1  -1   8        165.68        175.69        14.40 o
   2  -1   8        647.39        642.63        28.57 o
   3  -1   8        269.91        300.76        24.14 o
   4  -1   8       1391.80       1407.94        36.46 o
   5  -1   8        113.13        116.20        20.91 o
   6  -1   8         21.31         14.98        21.07 o
   7  -1   8         33.19         60.90        24.61 o
   8  -1   8          0.15         13.53        27.47 o
 -12   0   8          2.67        -34.28        34.28 o
 -11   0   8         12.52         11.87        24.02 o
 -10   0   8         75.75         28.76        18.01 o
  -9   0   8         61.01         86.45        16.68 o
  -8   0   8        279.33        295.56        18.00 o
  -7   0   8       1850.57       1768.97        47.47 o
  -6   0   8       1199.22       1235.63        25.35 o
  -5   0   8        650.38        712.51        19.88 o
  -4   0   8       2825.52       2788.57        36.67 o
  -3   0   8       3435.22       3607.79        43.40 o
  -2   0   8        486.40        465.54        25.06 o
  -1   0   8        741.31        752.69        20.93 o
   0   0   8        464.45        448.28        19.07 o
   1   0   8       3640.25       3533.61        65.25 o
   2   0   8         16.47         28.74        13.30 o
   3   0   8         98.35        141.49        16.33 o
   4   0   8       1116.52       1143.64        42.94 o
   5   0   8         23.14         17.84        19.96 o
   6   0   8         36.71         18.06        21.98 o
   7   0   8          3.89         29.87        25.98 o
   8   0   8         18.51        -21.59        41.52 o
 -12   1   8          2.64        -14.16        30.90 o
 -11   1   8          0.18         23.27        19.77 o
 -10   1   8          2.27         14.57        17.19 o
  -9   1   8        148.83        173.75        18.21 o
  -8   1   8        517.49        566.34        21.55 o
  -7   1   8          0.11        -11.23        11.23 o
  -6   1   8         65.74         85.69        12.45 o
  -5   1   8        419.17        384.74        15.53 o
  -4   1   8       1333.80       1364.44        25.04 o
  -3   1   8       4609.10       4529.86        51.61 o
  -2   1   8       3014.09       3006.12        42.36 o
  -1   1   8       4024.10       3929.09        39.37 o
   0   1   8         62.12         61.61         9.14 o
   1   1   8       2890.90       2688.55        44.71 o
   2   1   8        493.05        498.80        22.24 o
   3   1   8        109.39        129.44        21.03 o
   4   1   8         18.02          9.26        22.70 o
   5   1   8        278.01        282.27        24.59 o
   6   1   8        164.88        224.02        39.61 o
   7   1   8          5.14         37.80        38.83 o
 -12   2   8         18.34        -40.54        40.54 o
 -11   2   8          9.11          3.90        23.51 o
 -10   2   8         85.93         38.45        19.16 o
  -9   2   8        105.36        107.28        17.36 o
  -8   2   8         29.25         25.12        13.57 o
  -7   2   8        187.80        174.54        23.67 o
  -6   2   8          6.49         -6.47        10.47 o
  -5   2   8        435.08        449.77        17.16 o
  -4   2   8       1704.35       1766.01        31.30 o
  -3   2   8        565.59        503.39        16.97 o
  -2   2   8        168.52        175.72        10.10 o
  -1   2   8        524.62        526.36        13.86 o
   0   2   8        444.10        443.93        13.98 o
   1   2   8        134.69        111.85        15.23 o
   2   2   8       2222.96       2205.77        42.66 o
   3   2   8        415.41        440.08        23.75 o
   4   2   8        967.74        971.79        34.59 o
   5   2   8         29.10         38.29        32.07 o
   6   2   8        124.11        155.96        38.63 o
   7   2   8          5.18         60.18        44.36 o
 -12   3   8         98.95         81.08        34.03 o
 -11   3   8        254.16        233.26        29.85 o
 -10   3   8        153.96        168.18        20.68 o
  -9   3   8         86.47         51.61        17.58 o
  -8   3   8         64.36         52.33        15.50 o
  -7   3   8        221.53        237.97        16.31 o
  -6   3   8        234.01        237.59        14.72 o
  -5   3   8       2220.59       2157.20        33.66 o
  -4   3   8       1436.25       1493.20        27.22 o
  -3   3   8         14.01          0.27         8.67 o
  -2   3   8       1078.29       1090.91        18.60 o
  -1   3   8        753.75        793.00        18.90 o
   0   3   8       1553.49       1465.16        23.17 o
   1   3   8       2313.04       2332.07        35.86 o
   2   3   8        366.23        371.89        17.34 o
   3   3   8        179.71        150.43        29.28 o
   4   3   8         31.56         -0.93        28.50 o
   5   3   8         24.94         30.46        33.64 o
   6   3   8         35.52         23.50        37.02 o
   7   3   8         92.92         15.23        42.60 o
 -12   4   8         43.28         24.38        30.22 o
 -11   4   8         54.77         50.24        27.51 o
 -10   4   8        389.80        386.82        30.02 o
  -9   4   8         84.08        118.88        23.06 o
  -8   4   8        228.68        265.85        18.73 o
  -7   4   8        338.92        381.80        18.48 o
  -6   4   8        491.73        534.59        20.30 o
  -5   4   8          3.20        -10.31        10.31 o
  -4   4   8         66.61         52.73        11.38 o
  -3   4   8        108.76        104.83        11.71 o
  -2   4   8        143.87        144.63        13.98 o
  -1   4   8         11.35         17.49         9.17 o
   0   4   8        638.72        663.17        17.34 o
   1   4   8        374.99        324.50        16.95 o
   2   4   8         23.35         55.95        19.07 o
   3   4   8        381.65        423.83        27.23 o
   4   4   8         99.32        135.70        25.75 o
   5   4   8        182.96        162.63        28.47 o
   6   4   8        177.16        203.63        33.13 o
 -12   5   8         88.82         86.33        31.58 o
 -11   5   8         16.80         42.80        28.35 o
 -10   5   8         13.03         29.78        35.18 o
  -9   5   8        175.83        217.07        56.46 o
  -8   5   8        840.66        814.38        33.88 o
  -7   5   8        330.99        265.52        23.24 o
  -6   5   8       1122.46       1132.60        26.70 o
  -5   5   8       1086.81       1026.37        24.60 o
  -4   5   8       1525.94       1527.55        39.09 o
  -3   5   8        139.35        137.04        10.67 o
  -2   5   8       2510.47       2545.46        36.46 o
  -1   5   8        540.07        482.19        24.29 o
   0   5   8         67.79         64.04        13.34 o
   1   5   8         22.94         23.32        17.27 o
   2   5   8        356.56        340.38        25.29 o
   3   5   8         48.00         29.62        47.06 o
   4   5   8         40.31         23.64        24.74 o
   5   5   8         20.97         50.39        27.71 o
   6   5   8         54.03        110.28        33.66 o
 -12   6   8          6.86        -30.42        30.42 o
 -11   6   8         29.59         -8.63        28.36 o
 -10   6   8        117.32         80.78        25.90 o
  -9   6   8         88.67         43.59        23.66 o
  -8   6   8        208.05        240.23        50.63 o
  -7   6   8        468.17        547.33        44.73 o
  -6   6   8        209.00        219.47        20.83 o
  -5   6   8         75.65         78.39        22.96 o
  -4   6   8        400.65        430.45        17.83 o
  -3   6   8        950.10        903.56        23.59 o
  -2   6   8          2.22          7.21        12.46 o
  -1   6   8       1251.12       1212.37        27.10 o
   0   6   8         11.83         10.74        13.97 o
   1   6   8        256.97        277.14        23.61 o
   2   6   8          0.42        -20.08        20.08 o
   3   6   8        286.79        340.22        31.07 o
   4   6   8          1.37        -12.78        25.71 o
   5   6   8         13.59        -21.51        29.00 o
 -12   7   8          5.24         32.68        31.34 o
 -11   7   8          0.53        -26.44        26.44 o
 -10   7   8          0.18        -24.43        24.43 o
  -9   7   8        182.54        159.16        26.17 o
  -8   7   8        124.37         63.78        24.73 o
  -7   7   8          1.46        -13.15        29.62 o
  -6   7   8        188.92        174.92        21.44 o
  -5   7   8       1311.04       1199.83        55.55 o
  -4   7   8        340.32        378.63        31.69 o
  -3   7   8        982.44       1010.42        25.88 o
  -2   7   8        865.66        921.56        24.83 o
  -1   7   8        616.44        606.46        23.47 o
   0   7   8        224.77        264.90        23.82 o
   1   7   8         34.72         29.74        21.80 o
   2   7   8         20.11         -5.98        60.40 o
   3   7   8        222.88        192.59        29.11 o
   4   7   8         80.29         72.49        28.05 o
   5   7   8          0.11        -18.14        30.10 o
 -11   8   8          1.46         -3.18        29.32 o
 -10   8   8         75.39        114.04        29.12 o
  -9   8   8         74.68         88.30        44.75 o
  -8   8   8         53.81         21.66        23.31 o
  -7   8   8         36.07         27.61        21.35 o
  -6   8   8        234.53        242.08        24.52 o
  -5   8   8         24.38          5.95        18.77 o
  -4   8   8        304.39        346.83        37.63 o
  -3   8   8        314.16        321.69        18.95 o
  -2   8   8         15.93          1.82        14.67 o
  -1   8   8         44.14         67.51        16.04 o
   0   8   8        918.77        913.92        33.94 o
   1   8   8         65.87        100.49        24.91 o
   2   8   8        425.78        383.06        31.26 o
   3   8   8         86.83        120.70        29.52 o
   4   8   8         23.33         21.86        29.06 o
 -11   9   8         73.45        127.70        31.29 o
 -10   9   8          0.24        -19.79        26.34 o
  -9   9   8         45.05         65.40        26.07 o
  -8   9   8         16.77         18.26        23.19 o
  -7   9   8         42.08         72.51        23.97 o
  -6   9   8        119.12         73.65        22.77 o
  -5   9   8        228.52        238.46        29.80 o
  -4   9   8         12.13          7.00        16.50 o
  -3   9   8        103.86         88.52        17.29 o
  -2   9   8        101.34        129.96        17.91 o
  -1   9   8        298.78        370.97        26.37 o
   0   9   8          7.14         28.44        22.46 o
   1   9   8         29.92          9.13        24.97 o
   2   9   8         50.59         55.37        27.40 o
   3   9   8         15.02         76.66        30.91 o
 -11  10   8         40.93        -16.59        31.14 o
 -10  10   8         78.53         97.59        63.66 o
  -9  10   8         99.17        115.79        40.49 o
  -8  10   8          0.07        -19.85        23.37 o
  -7  10   8         99.39        120.74        24.75 o
  -6  10   8        436.04        448.89        29.17 o
  -5  10   8        105.27         74.53        23.45 o
  -4  10   8        107.78        175.07        43.64 o
  -3  10   8         33.10        -15.12        17.60 o
  -2  10   8         21.74         11.04        21.09 o
  -1  10   8        112.01        120.38        25.37 o
   0  10   8        230.09        234.01        29.11 o
   1  10   8          6.83         -6.39        26.66 o
   2  10   8         52.86         52.58        29.92 o
   3  10   8        131.24        183.48        34.39 o
 -10  11   8         63.15         81.69        50.56 o
  -9  11   8         36.68         65.67        37.56 o
  -8  11   8        284.10        275.13        31.51 o
  -7  11   8          7.86         36.29        25.60 o
  -6  11   8        173.29        203.33        27.36 o
  -5  11   8         73.25         67.17        41.55 o
  -4  11   8        126.75        112.38        20.10 o
  -3  11   8         53.15         32.25        23.49 o
  -2  11   8          1.10        -22.75        23.26 o
  -1  11   8          1.33        -24.35        24.87 o
   0  11   8         97.92         50.27        26.87 o
   1  11   8         15.28         16.22        31.36 o
   2  11   8         27.16          5.51        29.87 o
  -9  12   8         69.66         44.53        30.90 o
  -8  12   8         62.38         45.75        28.72 o
  -7  12   8        105.25         90.21        28.89 o
  -6  12   8        157.26        186.75        28.13 o
  -5  12   8          0.10         59.39        25.81 o
  -4  12   8         28.53         -1.14        31.00 o
  -3  12   8        360.66        356.31        30.45 o
  -2  12   8         14.78         12.99        25.93 o
  -1  12   8         73.13         57.08        28.11 o
   0  12   8          0.34        -29.09        29.09 o
  -8  13   8         10.71         40.62        33.08 o
  -7  13   8         23.87        -27.75        27.75 o
  -6  13   8         50.86          9.97        27.63 o
  -5  13   8        135.73        119.82        27.62 o
  -4  13   8         25.22         73.64        36.92 o
  -3  13   8         55.65          0.34        35.89 o
  -2  13   8         11.56         -8.35        27.40 o
  -1  13   8         50.07         91.61        30.89 o
  -7  14   8          1.23        -24.17        30.08 o
  -6  14   8         43.30         49.35        30.17 o
  -5  14   8          3.58        -19.83        35.79 o
  -4  14   8         58.04         77.02        39.66 o
  -3  14   8         42.97         71.64        40.15 o
   0 -19   9          1.45        -28.85        35.23 o
   1 -19   9          7.03         65.27        50.68 o
   2 -19   9         27.13         55.23        49.46 o
  -2 -18   9          5.34        -51.17        51.17 o
  -1 -18   9         12.30         68.60        36.50 o
   0 -18   9         21.84         46.37        34.17 o
   1 -18   9          1.64         48.53        45.24 o
   2 -18   9        110.13        112.77        47.89 o
   3 -18   9         52.51        -18.71        36.65 o
   4 -18   9          0.11        -32.62        32.62 o
  -4 -17   9         11.25        -56.11        56.11 o
  -3 -17   9         63.05         81.14        52.44 o
  -2 -17   9         48.27        -24.38        51.95 o
  -1 -17   9         41.64         55.90        50.88 o
   0 -17   9        404.28        408.10        44.73 o
   1 -17   9          0.27        -30.51        39.81 o
   2 -17   9          2.33         74.48        43.33 o
   3 -17   9         10.33          0.88        44.17 o
   4 -17   9          4.30        -37.46        44.51 o
   5 -17   9          9.44         36.43        29.62 o
  -5 -16   9         16.08        -30.80        48.38 o
  -4 -16   9         17.38        -24.08        24.08 o
  -3 -16   9        166.14        150.32        49.60 o
  -2 -16   9        126.86        112.39        44.17 o
  -1 -16   9         12.93         -9.87        28.17 o
   0 -16   9         46.18         66.37        30.72 o
   1 -16   9          1.90          6.56        36.48 o
   2 -16   9        144.08        170.65        43.97 o
   3 -16   9         31.71         47.73        23.28 o
   4 -16   9         22.20         51.07        26.29 o
   5 -16   9        204.72        237.53        33.54 o
   6 -16   9         10.76         22.03        32.71 o
  -6 -15   9         42.45         40.15        29.13 o
  -5 -15   9        109.81        101.92        27.23 o
  -4 -15   9         73.80         67.94        28.35 o
  -3 -15   9          1.24         -0.87        20.62 o
  -2 -15   9        278.58        308.53        20.59 o
  -1 -15   9        212.18        210.05        33.59 o
   0 -15   9        120.15         87.35        27.40 o
   1 -15   9        167.01        131.54        18.01 o
   2 -15   9        247.73        242.64        21.20 o
   3 -15   9        385.51        371.80        29.04 o
   4 -15   9          9.50          7.39        25.22 o
   5 -15   9         29.81         40.94        28.06 o
   6 -15   9         10.21         23.01        32.46 o
   7 -15   9         34.33        -35.89        35.89 o
  -7 -14   9         14.56        -25.53        27.53 o
  -6 -14   9          0.49         11.51        26.43 o
  -5 -14   9          6.28         -7.65        23.31 o
  -4 -14   9          3.26         -1.94        21.84 o
  -3 -14   9        152.39        185.36        21.67 o
  -2 -14   9         10.38         30.16        16.22 o
  -1 -14   9         23.33         36.65        14.89 o
   0 -14   9        213.73        196.29        17.99 o
   1 -14   9        268.91        270.65        42.99 o
   2 -14   9         18.78         16.61        17.92 o
   3 -14   9        530.93        509.93        33.84 o
   4 -14   9         36.01         29.67        24.29 o
   5 -14   9        128.46        102.63        30.36 o
   6 -14   9         37.22         34.42        30.51 o
   7 -14   9         33.29         86.77        35.55 o
  -7 -13   9         47.01         29.20        28.81 o
  -6 -13   9        153.43        167.23        28.08 o
  -5 -13   9         58.54         75.44        23.06 o
  -4 -13   9         39.13         24.64        33.13 o
  -3 -13   9        903.39        866.75        31.41 o
  -2 -13   9        130.76        122.65        15.80 o
  -1 -13   9        368.34        385.86        18.47 o
   0 -13   9        260.49        310.75        27.20 o
   1 -13   9        478.18        454.30        40.98 o
   2 -13   9        350.21        384.72        26.05 o
   3 -13   9         23.54          7.34        22.08 o
   4 -13   9         26.91         27.57        22.72 o
   5 -13   9         29.91         27.18        26.10 o
   6 -13   9        165.11        182.54        35.16 o
   7 -13   9         51.35         60.52        34.52 o
   8 -13   9         51.30        114.29        40.45 o
  -8 -12   9         38.78         92.85        29.67 o
  -7 -12   9         92.28        101.01        27.52 o
  -6 -12   9        145.85        219.37        56.85 o
  -5 -12   9        228.28        252.91        27.25 o
  -4 -12   9         48.73         42.95        19.36 o
  -3 -12   9         26.52         39.26        15.17 o
  -2 -12   9        101.76         90.68        14.45 o
  -1 -12   9        199.66        220.01        15.43 o
   0 -12   9        258.81        248.21        15.83 o
   1 -12   9          5.79         16.35        17.48 o
   2 -12   9        506.24        516.15        30.65 o
   3 -12   9         25.43         19.78        20.91 o
   4 -12   9        523.24        562.91        34.86 o
   5 -12   9         31.90          3.53        25.76 o
   6 -12   9        208.47        189.25        33.88 o
   7 -12   9         49.11          9.99        30.60 o
   8 -12   9         22.38        -11.80        36.58 o
  -9 -11   9          3.21         30.99        29.94 o
  -8 -11   9         89.37        117.75        28.97 o
  -7 -11   9        490.58        486.35        36.80 o
  -6 -11   9          7.84          3.74        31.80 o
  -5 -11   9        644.80        634.46        29.45 o
  -4 -11   9        525.49        599.20        26.96 o
  -3 -11   9        503.07        526.94        21.00 o
  -2 -11   9        284.83        273.24        15.62 o
  -1 -11   9        693.78        670.13        20.60 o
   0 -11   9       1144.58       1162.69        59.15 o
   1 -11   9        635.95        555.96        29.28 o
   2 -11   9         12.17         10.92        17.28 o
   3 -11   9        370.85        328.66        26.29 o
   4 -11   9         49.85         27.52        22.87 o
   5 -11   9          4.36         14.79        24.34 o
   6 -11   9         43.63         59.69        30.16 o
   7 -11   9         44.85         52.25        33.64 o
   8 -11   9          2.85         12.83        37.56 o
  -9 -10   9         76.08         87.06        39.37 o
  -8 -10   9         82.67         73.02        26.37 o
  -7 -10   9          5.22        -18.82        22.43 o
  -6 -10   9        325.16        342.55        25.26 o
  -5 -10   9          0.64        -16.80        16.80 o
  -4 -10   9        139.85        130.94        18.24 o
  -3 -10   9        159.94        167.18        13.95 o
  -2 -10   9       2478.42       2426.32        57.42 o
  -1 -10   9        308.06        328.36        26.48 o
   1 -10   9        302.57        265.30        22.48 o
   2 -10   9        376.21        384.63        25.71 o
   3 -10   9        608.62        653.01        33.93 o
   4 -10   9        180.86        187.78        26.10 o
   5 -10   9        219.55        222.99        30.85 o
   6 -10   9        217.23        225.49        32.81 o
   7 -10   9         54.20         56.26        31.48 o
   8 -10   9         46.76          6.81        37.95 o
 -10  -9   9          2.86          5.63        38.39 o
  -9  -9   9         32.72          1.96        25.74 o
  -8  -9   9          4.21         -8.65        23.79 o
  -7  -9   9         16.73         39.14        28.62 o
  -6  -9   9        102.68        104.27        26.61 o
  -5  -9   9        260.84        230.28        20.31 o
  -4  -9   9       2034.93       2094.14        41.19 o
  -3  -9   9        330.48        353.92        17.95 o
  -2  -9   9       2253.39       2202.24        45.92 o
  -1  -9   9        830.18        825.94        20.49 o
   1  -9   9          3.92        -14.98        14.98 o
   2  -9   9        199.36        245.56        22.92 o
   3  -9   9       1252.90       1327.90        43.53 o
   4  -9   9        744.45        821.35        40.89 o
   5  -9   9        360.67        403.97        33.49 o
   6  -9   9          2.36         13.81        27.27 o
   7  -9   9         77.10         42.94        33.98 o
   8  -9   9          1.32         29.77        36.04 o
 -10  -8   9          7.74         52.83        36.48 o
  -9  -8   9         12.08         31.75        26.37 o
  -8  -8   9        330.90        347.40        28.65 o
  -7  -8   9        257.50        217.45        23.69 o
  -6  -8   9        132.32        126.48        18.91 o
  -5  -8   9        105.37         94.20        17.52 o
  -4  -8   9          9.56         -5.90        29.45 o
  -3  -8   9         23.68          6.97         9.83 o
  -2  -8   9        497.75        526.57        16.92 o
  -1  -8   9          9.37          3.92        13.86 o
   1  -8   9       5732.62       5527.16       101.31 o
   2  -8   9          8.43         27.13        16.99 o
   3  -8   9       1588.48       1539.04        48.57 o
   4  -8   9        295.09        324.69        28.50 o
   5  -8   9         64.35         62.68        25.41 o
   6  -8   9          3.51         -7.69        26.20 o
   7  -8   9          2.31        -13.27        30.65 o
   8  -8   9         79.51        108.36        38.54 o
 -10  -7   9        158.27        120.11        36.33 o
  -9  -7   9          1.52        -22.91        22.91 o
  -8  -7   9        306.47        285.58        25.50 o
  -7  -7   9        284.14        283.14        22.47 o
  -6  -7   9        126.80        107.63        21.18 o
  -5  -7   9        270.29        291.65        21.01 o
  -4  -7   9        328.14        357.66        26.00 o
  -3  -7   9        157.18        172.20        11.39 o
  -2  -7   9       1511.66       1518.57        26.65 o
  -1  -7   9       1119.52       1083.32        34.86 o
   0  -7   9       2138.83       2064.20        50.92 o
   1  -7   9        399.52        384.87        25.41 o
   2  -7   9         46.74         63.51        17.92 o
   3  -7   9        271.42        238.56        24.58 o
   4  -7   9        100.11         93.82        24.68 o
   5  -7   9         16.44         11.90        24.09 o
   6  -7   9       1121.82       1156.03        53.91 o
   7  -7   9         65.96         68.36        33.30 o
   8  -7   9         89.73        102.14        38.98 o
 -11  -6   9          0.58         23.50        37.12 o
 -10  -6   9         47.19         64.29        32.81 o
  -9  -6   9        266.61        246.78        27.82 o
  -8  -6   9         57.50         62.99        42.48 o
  -7  -6   9         96.57         82.73        19.72 o
  -6  -6   9        197.08        227.54        15.25 o
  -5  -6   9       3176.25       3087.01        41.20 o
  -4  -6   9        830.01        881.20        19.31 o
  -3  -6   9       1076.85       1069.73        18.57 o
  -2  -6   9        211.19        237.40        10.47 o
  -1  -6   9        436.58        405.12        16.78 o
   0  -6   9        799.88        839.99        22.16 o
   1  -6   9       1358.22       1264.53        28.99 o
   2  -6   9         32.66         18.81        12.02 o
   3  -6   9        934.07        913.00        27.84 o
   4  -6   9       1541.64       1522.39        51.85 o
   5  -6   9        109.63         72.18        26.20 o
   6  -6   9         20.89         41.23        28.64 o
   7  -6   9          2.17         -2.55        32.12 o
   8  -6   9         53.68         57.24        38.19 o
 -11  -5   9         40.04          7.39        36.68 o
 -10  -5   9         39.55         75.85        32.61 o
  -9  -5   9         89.82         83.58        29.67 o
  -8  -5   9        202.48        219.80        22.67 o
  -7  -5   9       1971.09       2018.87        34.90 o
  -6  -5   9         49.90         66.14        10.67 o
  -5  -5   9       1924.17       1968.84        26.37 o
  -4  -5   9        752.78        775.23        18.77 o
  -3  -5   9         14.03         21.10         7.36 o
  -2  -5   9        198.69        204.48        12.96 o
  -1  -5   9          7.40         24.27         9.76 o
   0  -5   9       2089.20       1973.60       103.81 o
   1  -5   9       3069.93       3046.87        55.21 o
   2  -5   9        342.01        334.54        18.08 o
   3  -5   9         22.67         34.96        13.78 o
   4  -5   9         79.88         64.03        16.34 o
   5  -5   9        179.96        124.86        28.55 o
   6  -5   9        306.03        343.59        37.26 o
   7  -5   9          2.17        -29.18        32.27 o
   8  -5   9         26.13          2.89        38.44 o
 -11  -4   9          4.61        -36.77        36.77 o
 -10  -4   9         75.55         57.14        32.56 o
  -9  -4   9        282.19        278.66        34.32 o
  -8  -4   9         16.05          4.54        15.00 o
  -7  -4   9        231.33        275.61        16.70 o
  -6  -4   9          0.12        -12.00        12.14 o
  -5  -4   9        539.61        537.96        17.44 o
  -4  -4   9          3.61          4.56         7.69 o
  -3  -4   9          0.52         -6.11         6.11 o
  -2  -4   9      11840.95      11673.92       191.31 o
  -1  -4   9         25.94         22.89        10.16 o
   0  -4   9       1399.86       1327.91        28.54 o
   1  -4   9        815.49        817.45        39.17 o
   2  -4   9         10.34         10.00        12.08 o
   3  -4   9        107.20        120.56        16.43 o
   4  -4   9         47.02         39.59        16.94 o
   5  -4   9         58.64         79.94        19.44 o
   6  -4   9        644.55        635.28        45.15 o
   7  -4   9          4.77        -16.99        32.56 o
   8  -4   9          0.01         41.38        41.77 o
 -12  -3   9          9.15         33.20        37.70 o
 -11  -3   9          1.09         39.66        34.47 o
 -10  -3   9         20.30         -6.12        30.75 o
  -9  -3   9         23.93         -7.09        15.75 o
  -8  -3   9          6.30        -13.88        13.88 o
  -7  -3   9        538.88        533.96        19.84 o
  -6  -3   9        295.81        308.62        15.93 o
  -5  -3   9        446.20        426.19        21.79 o
  -4  -3   9       4188.18       4397.35        51.33 o
  -3  -3   9         21.44         26.68         8.89 o
  -2  -3   9       2043.59       1973.03        29.28 o
  -1  -3   9        377.95        378.51        16.81 o
   0  -3   9        407.33        367.78        24.53 o
   1  -3   9         10.08        -11.23        11.23 o
   2  -3   9         57.73         61.55        13.14 o
   3  -3   9       4312.16       4300.09        84.86 o
   4  -3   9        434.33        446.91        24.26 o
   5  -3   9        169.05        173.67        21.94 o
   6  -3   9         31.78         69.46        22.90 o
   7  -3   9         11.80          2.15        36.87 o
   8  -3   9          5.66        -37.26        37.26 o
 -12  -2   9         52.79         56.65        38.44 o
 -11  -2   9          9.63         -6.46        33.79 o
 -10  -2   9         42.80         41.54        26.17 o
  -9  -2   9          9.92         31.49        17.14 o
  -8  -2   9        763.20        636.79        23.78 o
  -7  -2   9        149.64        200.26        17.05 o
  -6  -2   9          6.77          8.38        20.47 o
  -5  -2   9         10.28          6.11        10.44 o
  -4  -2   9        943.35        868.53        20.57 o
  -3  -2   9         38.83         33.45         9.18 o
  -2  -2   9       1220.19       1119.95        33.37 o
  -1  -2   9        231.95        239.25        20.81 o
   0  -2   9        932.89        970.75        36.87 o
   1  -2   9       6383.86       6473.86        84.98 o
   2  -2   9         57.45         63.72        24.38 o
   3  -2   9         35.83         67.89        14.66 o
   4  -2   9         42.21         30.63        24.38 o
   5  -2   9        128.22        153.28        22.26 o
   6  -2   9         74.41         91.92        65.64 o
   7  -2   9         45.69          5.22        25.41 o
   8  -2   9         80.97        137.74        43.04 o
 -12  -1   9         18.43         28.50        38.00 o
 -11  -1   9         38.72         84.47        35.70 o
 -10  -1   9        765.45        820.40        29.80 o
  -9  -1   9          2.07         22.67        24.25 o
  -8  -1   9         21.49         10.15        18.35 o
  -7  -1   9        403.44        460.87        27.50 o
  -6  -1   9         13.54          4.60        11.41 o
  -5  -1   9        437.78        483.33        26.96 o
  -4  -1   9        262.41        266.39        13.38 o
  -3  -1   9        183.60        177.91        11.55 o
  -2  -1   9       2856.09       2765.84        37.04 o
  -1  -1   9        353.67        318.04        13.77 o
   0  -1   9        909.40        947.94        39.74 o
   1  -1   9        340.49        344.84        18.74 o
   2  -1   9        698.32        658.62        25.82 o
   3  -1   9       1164.42       1145.35        33.29 o
   4  -1   9         16.94          6.56        18.27 o
   5  -1   9         74.66        107.91        22.25 o
   6  -1   9        612.70        628.46        62.58 o
   7  -1   9          0.28          7.55        25.77 o
 -12   0   9        111.68         76.29        38.93 o
 -11   0   9          3.85         18.87        20.44 o
 -10   0   9        256.87        289.50        26.11 o
  -9   0   9        161.15        182.96        26.61 o
  -8   0   9         59.42         15.18        14.63 o
  -7   0   9        179.86        193.27        24.13 o
  -6   0   9         20.16         23.15        12.19 o
  -5   0   9       4101.89       4010.57        49.79 o
  -4   0   9        347.92        425.72        16.53 o
  -3   0   9        171.66        183.24        12.19 o
  -2   0   9        326.98        322.11        19.09 o
  -1   0   9       1420.73       1433.61        23.90 o
   0   0   9         74.41         80.16        12.57 o
   1   0   9        179.87        195.02        17.08 o
   2   0   9          0.15          6.09        14.12 o
   3   0   9        812.94        866.80        30.77 o
   4   0   9        159.77        158.33        21.63 o
   5   0   9         97.18         58.42        21.04 o
   6   0   9         20.78         47.73        42.23 o
   7   0   9         47.52         12.34        40.25 o
 -12   1   9          0.91        -10.41        26.17 o
 -11   1   9         71.22         52.91        21.06 o
 -10   1   9         69.31         73.35        19.36 o
  -9   1   9        181.42        179.14        18.85 o
  -8   1   9         53.54         47.36        15.06 o
  -7   1   9       2860.84       3042.20        44.22 o
  -6   1   9         10.44          4.32        21.61 o
  -5   1   9        181.71        165.46        16.23 o
  -4   1   9         48.19         38.61        11.02 o
  -3   1   9        884.25        845.68        20.64 o
  -2   1   9        103.60        121.48        12.13 o
  -1   1   9         56.63         54.25         8.22 o
   0   1   9       4158.58       4263.23        50.90 o
   1   1   9       1004.38        906.94        38.63 o
   2   1   9         42.60         53.45        36.46 o
   3   1   9        253.60        286.75        20.94 o
   4   1   9        334.58        307.62        40.74 o
   5   1   9        101.35         85.54        23.17 o
   6   1   9         38.92         64.54        38.10 o
   7   1   9          9.86        -42.21        42.21 o
 -12   2   9         15.25         46.38        30.56 o
 -11   2   9          1.79          1.20        20.82 o
 -10   2   9         85.93         92.46        20.12 o
  -9   2   9        182.56        204.08        26.06 o
  -8   2   9         37.11         33.45        15.37 o
  -7   2   9        818.46        776.30        23.94 o
  -6   2   9         13.80         -1.66        13.35 o
  -5   2   9        533.78        523.27        35.48 o
  -4   2   9        909.15        867.81        22.16 o
  -3   2   9        615.42        584.22        21.54 o
  -2   2   9       7441.74       7590.72        88.60 o
  -1   2   9        230.59        210.78        11.69 o
   0   2   9         59.57         70.97        17.01 o
   1   2   9        169.98        155.33        14.60 o
   2   2   9          4.93          3.57        15.78 o
   3   2   9         65.33         63.61        23.09 o
   4   2   9        199.90        221.91        35.94 o
   5   2   9        174.73        148.27        37.51 o
   6   2   9         52.01         91.08        39.42 o
 -12   3   9         19.45         58.98        29.97 o
 -11   3   9          2.37        -26.16        26.16 o
 -10   3   9          4.42          8.08        18.29 o
  -9   3   9         14.41         12.98        16.61 o
  -8   3   9         26.95         19.98        15.38 o
  -7   3   9         12.65         27.72        13.96 o
  -6   3   9         63.88         93.06        14.09 o
  -5   3   9        103.83        116.12        18.95 o
  -4   3   9       2428.36       2415.45        36.67 o
  -3   3   9        387.21        321.01        16.85 o
  -2   3   9        489.04        507.03        14.99 o
  -1   3   9        113.65         93.52        11.35 o
   0   3   9       1592.81       1544.43        28.69 o
   1   3   9        137.00        152.25        14.90 o
   2   3   9        142.55        148.44        27.84 o
   3   3   9        868.83        848.72        35.08 o
   4   3   9         23.90          7.08        22.50 o
   5   3   9         45.80         71.29        37.17 o
   6   3   9         13.70        -10.43        42.94 o
 -12   4   9         31.49         27.89        32.12 o
 -11   4   9         91.11         92.25        30.09 o
 -10   4   9         80.44        151.49        27.68 o
  -9   4   9         22.45         24.66        22.91 o
  -8   4   9        332.62        347.38        20.35 o
  -7   4   9        333.77        366.74        19.40 o
  -6   4   9        314.50        276.55        17.45 o
  -5   4   9        105.65        142.13        14.45 o
  -4   4   9       1158.55       1133.51        29.52 o
  -3   4   9         28.88         39.75        12.33 o
  -2   4   9         82.50        108.60        10.94 o
  -1   4   9        131.83        143.64        12.16 o
   0   4   9        661.67        652.24        18.70 o
   1   4   9        812.90        813.85        39.34 o
   2   4   9        583.43        575.81        29.14 o
   3   4   9         75.41         84.56        22.88 o
   4   4   9        194.53        179.05        27.58 o
   5   4   9        145.35        168.45        46.00 o
   6   4   9          2.20          0.16        52.20 o
 -12   5   9         54.34         71.79        31.89 o
 -11   5   9          0.20         -9.68        28.40 o
 -10   5   9        488.24        497.62        50.90 o
  -9   5   9         49.42         56.28        24.42 o
  -8   5   9         84.68         83.91        22.30 o
  -7   5   9          0.32         -0.87        19.38 o
  -6   5   9          3.47          0.12        18.23 o
  -5   5   9         43.86         71.91        18.40 o
  -4   5   9          6.39         10.33        16.88 o
  -3   5   9        443.00        417.85        23.36 o
  -2   5   9        211.61        247.52        21.41 o
  -1   5   9        832.30        843.96        46.26 o
   0   5   9        242.43        217.48        17.18 o
   1   5   9        422.12        432.38        50.31 o
   2   5   9         90.02         81.02        30.46 o
   3   5   9        152.13        124.82        24.67 o
   4   5   9         76.08         92.37        27.98 o
   5   5   9         58.30         40.15        29.40 o
 -12   6   9        153.76        110.97        33.84 o
 -11   6   9          0.81        -18.64        27.67 o
 -10   6   9         64.03         66.58        27.74 o
  -9   6   9         96.53         52.61        39.64 o
  -8   6   9        293.37        296.02        33.69 o
  -7   6   9        472.52        479.33        28.45 o
  -6   6   9          1.56          1.20        18.98 o
  -5   6   9       1851.71       1857.45        43.76 o
  -4   6   9       1175.74       1054.31        33.74 o
  -3   6   9         36.64         26.50        17.50 o
  -2   6   9        211.37        255.95        17.92 o
  -1   6   9         30.47         26.23        14.41 o
   0   6   9        106.03        117.65        17.45 o
   1   6   9         78.47         53.94        21.73 o
   2   6   9         36.20         31.37        21.98 o
   3   6   9         43.88         20.25        26.23 o
   4   6   9        109.84        114.86        29.63 o
   5   6   9         92.81         93.33        31.39 o
 -12   7   9         32.08         38.22        35.08 o
 -11   7   9         37.23         24.01        28.75 o
 -10   7   9         21.25         66.25        26.27 o
  -9   7   9        133.94        162.67        28.20 o
  -8   7   9         13.05         13.54        68.55 o
  -7   7   9        875.30        871.15        34.92 o
  -6   7   9        169.15        175.18        23.46 o
  -5   7   9        371.72        372.77        26.38 o
  -4   7   9          6.38         17.30        18.30 o
  -3   7   9        535.21        489.70        26.88 o
  -2   7   9         32.53         14.87        15.56 o
  -1   7   9          0.08          4.16        15.41 o
   0   7   9        446.86        442.34        27.89 o
   1   7   9         49.12         54.20        23.28 o
   2   7   9        243.96        323.43        35.82 o
   3   7   9         40.49         -7.43        63.46 o
   4   7   9          7.10         -4.87        30.37 o
 -11   8   9          2.75         10.51        31.10 o
 -10   8   9         24.69         22.34        43.78 o
  -9   8   9        369.80        308.00        44.29 o
  -8   8   9          7.71         -0.49        23.50 o
  -7   8   9        195.21        231.16        60.15 o
  -6   8   9         39.24         12.38        25.71 o
  -5   8   9        245.62        309.31        34.40 o
  -4   8   9        170.37        127.47        22.46 o
  -3   8   9         34.51         24.79        20.37 o
  -2   8   9        574.89        628.98        25.06 o
  -1   8   9        749.52        729.64        33.72 o
   0   8   9          4.74        -12.98        22.94 o
   1   8   9        139.06        145.62        26.55 o
   2   8   9         69.83         48.93        27.01 o
   3   8   9          1.28        -29.44        29.44 o
 -11   9   9          0.21          5.63        30.61 o
 -10   9   9          6.10         58.68        28.99 o
  -9   9   9         15.20         26.97        44.07 o
  -8   9   9         14.39         27.93        30.16 o
  -7   9   9         11.89          2.12        23.28 o
  -6   9   9         22.19         39.39        24.80 o
  -5   9   9         35.04         58.27        22.05 o
  -4   9   9        801.29        776.47        35.59 o
  -3   9   9        185.77        195.45        23.64 o
  -2   9   9        308.41        358.01        27.65 o
  -1   9   9         50.06         62.17        25.09 o
   0   9   9         93.10         87.77        25.55 o
   1   9   9         31.42         13.94        26.59 o
   2   9   9          3.27        -27.91        27.91 o
 -10  10   9          0.96         14.47        31.29 o
  -9  10   9          1.65        -10.78        27.72 o
  -8  10   9         50.80         74.63        28.06 o
  -7  10   9        111.88        151.59        27.82 o
  -6  10   9        184.73        147.90        43.33 o
  -5  10   9         19.78         47.55        25.01 o
  -4  10   9         18.10        -22.49        25.71 o
  -3  10   9         73.43        126.98        46.00 o
  -2  10   9         19.94          9.55        32.12 o
  -1  10   9          5.13         -4.80        34.13 o
   0  10   9          6.81         30.64        25.82 o
   1  10   9        184.17        176.51        30.77 o
   2  10   9        134.51        177.53        33.59 o
 -10  11   9        113.71        133.45        34.30 o
  -9  11   9         89.29         58.54        29.38 o
  -8  11   9          4.66         17.39        28.37 o
  -7  11   9          3.09         -0.85        27.26 o
  -6  11   9         12.74         18.35        25.34 o
  -5  11   9          2.36        -23.78        23.78 o
  -4  11   9          0.05         41.53        24.17 o
  -3  11   9          1.04         57.00        34.03 o
  -2  11   9         42.78          7.93        35.21 o
  -1  11   9        217.07        119.48        39.71 o
   0  11   9          0.43         19.39        38.44 o
   1  11   9         30.27        -41.82        41.82 o
  -9  12   9         19.75          7.26        31.18 o
  -8  12   9         75.61         55.49        30.04 o
  -7  12   9          1.28          7.55        29.09 o
  -6  12   9          7.29        -26.49        26.49 o
  -5  12   9         69.63         40.02        31.66 o
  -4  12   9        147.64         84.07        39.07 o
  -3  12   9         25.07         23.85        38.05 o
  -2  12   9         24.91        -13.22        36.68 o
  -1  12   9          6.63         -5.53        38.49 o
  -7  13   9        169.28        223.73        33.59 o
  -6  13   9        120.03        131.06        32.29 o
  -5  13   9          5.06         -2.40        39.42 o
  -4  13   9          0.89         -9.06        36.43 o
  -3  13   9         12.30         -0.98        37.17 o
  -2 -18  10          1.29          2.99        57.49 o
  -1 -18  10         15.09          1.13        33.34 o
   0 -18  10         40.76         29.18        84.25 o
   1 -18  10         25.78         77.71        46.81 o
   2 -18  10        225.56        177.75        50.58 o
   3 -18  10          0.54        -26.44        45.64 o
   4 -18  10          4.68         66.84        51.85 o
  -4 -17  10          1.93        -42.36        55.23 o
  -3 -17  10         16.32         18.36        54.65 o
  -2 -17  10         13.78          4.99        32.45 o
  -1 -17  10        228.14        293.85        56.85 o
   0 -17  10         43.52         30.05        32.72 o
   1 -17  10         78.99         23.90        42.31 o
   2 -17  10          2.09        -31.78        41.13 o
   3 -17  10          1.50        -42.45        42.45 o
   4 -17  10         28.28         23.81        25.30 o
   5 -17  10         33.80         -9.99        32.46 o
  -5 -16  10         13.57         -2.92        43.29 o
  -4 -16  10        297.31        331.32        30.64 o
  -3 -16  10         23.90        -27.71        48.53 o
  -2 -16  10          6.49         19.38        31.34 o
  -1 -16  10        142.01        107.57        48.97 o
   0 -16  10          0.32         15.17        28.86 o
   1 -16  10          0.21        -31.39        37.51 o
   2 -16  10         22.40         -0.34        40.49 o
   3 -16  10          7.65        -21.18        21.18 o
   4 -16  10         72.99        115.90        28.84 o
   5 -16  10         29.57        -16.94        31.19 o
   6 -16  10         11.68         40.54        34.81 o
  -6 -15  10        240.59        282.74        34.35 o
  -5 -15  10          0.01         -7.90        26.86 o
  -4 -15  10          2.60          8.69        24.13 o
  -3 -15  10         34.16         12.74        21.58 o
  -2 -15  10        186.48        193.73        20.82 o
  -1 -15  10         25.35          6.32        16.12 o
   0 -15  10        162.19        170.53        19.39 o
   1 -15  10        538.66        551.63        72.10 o
   2 -15  10        202.71        241.69        22.97 o
   3 -15  10          6.37          0.10        24.87 o
   4 -15  10        104.37        144.25        29.58 o
   5 -15  10         14.60          6.22        30.46 o
   6 -15  10          1.02         10.33        31.88 o
  -7 -14  10          5.10        -25.59        37.02 o
  -6 -14  10          0.30          4.32        27.78 o
  -5 -14  10         79.38         67.12        24.55 o
  -4 -14  10        178.52        240.44        44.71 o
  -3 -14  10        449.45        518.61        28.09 o
  -2 -14  10          2.39        -12.35        16.14 o
  -1 -14  10       1276.80       1266.37        39.71 o
   0 -14  10         69.02         81.24        23.19 o
   1 -14  10          1.28        -14.64        16.49 o
   2 -14  10          0.25         -7.54        20.91 o
   3 -14  10        158.49        176.08        27.18 o
   4 -14  10          5.53         32.71        25.51 o
   5 -14  10        186.72        243.80        34.86 o
   6 -14  10         45.82         12.09        32.42 o
   7 -14  10         21.10         32.51        35.94 o
  -7 -13  10         28.02        -17.32        58.12 o
  -6 -13  10         36.31         17.63        25.96 o
  -5 -13  10         57.63         34.89        23.55 o
  -4 -13  10        207.94        274.26        41.35 o
  -3 -13  10        436.03        500.12        22.86 o
  -2 -13  10        299.37        321.38        37.54 o
  -1 -13  10        196.06        200.40        17.00 o
   0 -13  10          0.88          5.02        44.41 o
   1 -13  10        817.94        818.41        49.80 o
   2 -13  10        642.32        666.47        35.74 o
   3 -13  10         29.18         83.49        25.51 o
   4 -13  10        573.37        570.50        36.48 o
   5 -13  10         82.32         42.16        28.45 o
   6 -13  10          8.78        -29.09        30.11 o
   7 -13  10          1.06        -13.66        35.35 o
  -8 -12  10         12.38         -2.89        35.50 o
  -7 -12  10        192.26        186.26        29.24 o
  -6 -12  10         84.16         80.42        45.07 o
  -5 -12  10         66.66         87.78        22.25 o
  -4 -12  10        245.53        239.19        37.31 o
  -3 -12  10          6.87          6.71        15.19 o
  -2 -12  10        250.11        272.08        23.00 o
  -1 -12  10          0.99         10.10        13.37 o
   0 -12  10        599.66        525.09        27.22 o
   1 -12  10         91.39         85.79        21.40 o
   2 -12  10        713.16        609.28        35.06 o
   3 -12  10        532.78        615.99        37.80 o
   4 -12  10         52.98         51.61        25.07 o
   5 -12  10          3.29         35.70        28.50 o
   6 -12  10        205.66        216.92        36.58 o
   7 -12  10         25.87         36.77        35.84 o
  -9 -11  10        112.97        137.35        40.98 o
  -8 -11  10         19.96         20.66        31.09 o
  -7 -11  10         16.52          7.55        25.63 o
  -6 -11  10         57.03         40.25        22.36 o
  -5 -11  10        165.62        129.71        30.90 o
  -4 -11  10         83.36        106.77        20.26 o
  -3 -11  10        244.07        263.06        16.81 o
  -2 -11  10        506.45        539.67        20.12 o
  -1 -11  10         35.20         37.39        12.96 o
   0 -11  10        453.50        445.49        29.33 o
   1 -11  10        462.62        515.22        30.41 o
   2 -11  10        366.02        395.45        29.53 o
   3 -11  10         92.59         90.73        23.41 o
   4 -11  10         69.44         89.46        26.20 o
   5 -11  10        249.00        293.55        35.06 o
   6 -11  10          2.19        -29.58        29.58 o
   7 -11  10         92.44         86.72        35.16 o
  -9 -10  10         16.09          7.25        36.77 o
  -8 -10  10        117.69         95.19        32.71 o
  -7 -10  10        374.97        374.69        28.14 o
  -6 -10  10        301.41        336.01        25.89 o
  -5 -10  10          4.98          3.05        27.18 o
  -4 -10  10       1235.76       1332.75        34.65 o
  -3 -10  10        190.86        250.67        25.11 o
  -2 -10  10        356.22        361.93        16.41 o
  -1 -10  10         97.53         81.19        18.97 o
   0 -10  10         99.10        118.11        20.52 o
   1 -10  10          2.07          2.64        18.12 o
   2 -10  10        726.75        721.51        35.89 o
   3 -10  10         19.54         17.68        20.42 o
   4 -10  10         31.30         22.38        25.07 o
   5 -10  10        358.11        298.25        34.96 o
   6 -10  10        340.18        367.24        37.61 o
   7 -10  10         60.32         92.64        34.96 o
   8 -10  10          9.16          9.35        36.77 o
 -10  -9  10         32.38         45.29        39.96 o
  -9  -9  10         12.69          7.93        35.40 o
  -8  -9  10        289.07        293.75        35.35 o
  -7  -9  10         20.93         42.02        28.99 o
  -6  -9  10       1176.44       1246.44        41.35 o
  -5  -9  10        560.14        594.89        27.69 o
  -4  -9  10        369.63        467.56        38.54 o
  -3  -9  10         85.62         79.54        12.60 o
  -2  -9  10       1972.08       2019.24        49.15 o
  -1  -9  10       1076.89       1088.31        28.08 o
   1  -9  10        831.59        829.14        35.99 o
   2  -9  10          2.20         -4.95        19.29 o
   3  -9  10        438.05        412.29        30.16 o
   4  -9  10          9.16          0.10        21.89 o
   5  -9  10         10.84         13.76        27.42 o
   6  -9  10         31.71         20.32        29.43 o
   7  -9  10         13.61          0.54        32.86 o
   8  -9  10          0.57         30.75        40.64 o
 -10  -8  10          9.79         34.28        37.95 o
  -9  -8  10         16.16         14.10        30.80 o
  -8  -8  10        261.70        260.45        33.93 o
  -7  -8  10        102.21        117.27        27.52 o
  -6  -8  10         89.28        108.86        18.88 o
  -5  -8  10        636.81        674.94        26.05 o
  -4  -8  10        107.20        100.22        18.09 o
  -3  -8  10       1885.62       1920.25        45.01 o
  -2  -8  10          5.89         -2.72        15.35 o
  -1  -8  10       1696.51       1440.03        42.85 o
   1  -8  10          8.21          2.69        17.28 o
   2  -8  10          1.56         -2.94        17.92 o
   3  -8  10        938.88        969.72        43.82 o
   4  -8  10        477.82        403.92        32.81 o
   5  -8  10         58.48         57.78        26.88 o
   6  -8  10         94.60        162.76        36.14 o
   7  -8  10         21.00        -26.83        32.12 o
   8  -8  10        131.91        123.25        40.69 o
 -10  -7  10          7.92        -16.16        35.94 o
  -9  -7  10         16.55         12.19        30.16 o
  -8  -7  10         57.10         23.65        26.54 o
  -7  -7  10         19.55         11.60        23.26 o
  -6  -7  10          0.22         -9.60        20.81 o
  -5  -7  10          0.31         -6.30        22.40 o
  -4  -7  10         76.20         87.12        14.87 o
  -3  -7  10       1772.30       1837.29        27.79 o
  -2  -7  10       2593.39       2691.46        51.22 o
  -1  -7  10       1188.44       1127.24        37.36 o
   1  -7  10        406.09        410.58        26.25 o
   2  -7  10       1007.42        958.21        39.27 o
   3  -7  10          8.97         18.66        20.96 o
   4  -7  10         67.00        123.79        28.01 o
   5  -7  10        387.24        375.13        35.16 o
   6  -7  10         28.90         20.03        31.93 o
   7  -7  10          3.84         -1.71        33.84 o
   8  -7  10         89.99         72.86        43.58 o
 -11  -6  10         63.03         82.16        39.37 o
 -10  -6  10         52.34          2.06        32.81 o
  -9  -6  10         77.96         56.46        29.67 o
  -8  -6  10          0.31        -24.73        24.73 o
  -7  -6  10        380.51        452.11        24.46 o
  -6  -6  10         36.88         25.68        16.30 o
  -5  -6  10        798.46        828.22        38.66 o
  -4  -6  10        255.32        273.03        24.63 o
  -3  -6  10          0.03         -5.87         8.26 o
  -2  -6  10         12.05         30.06        11.03 o
  -1  -6  10        223.44        277.42        28.30 o
   0  -6  10        339.70        355.05        23.94 o
   1  -6  10        377.45        427.53        36.48 o
   2  -6  10       2291.66       2162.27        40.80 o
   3  -6  10       2834.08       2847.11        73.11 o
   4  -6  10        254.94        224.17        29.33 o
   5  -6  10         69.75        150.81        31.34 o
   6  -6  10         97.96         78.74        32.86 o
   7  -6  10         21.87        100.58        39.56 o
   8  -6  10          1.64         55.38        40.89 o
 -11  -5  10         28.23         55.43        38.34 o
 -10  -5  10          5.22        -12.73        31.00 o
  -9  -5  10        363.46        379.73        37.51 o
  -8  -5  10        256.39        251.49        31.63 o
  -7  -5  10          4.71         -1.92        31.34 o
  -6  -5  10        498.55        513.19        24.75 o
  -5  -5  10       1019.88        965.35        23.47 o
  -4  -5  10        755.07        722.95        19.86 o
  -3  -5  10         10.25         15.55         8.00 o
  -2  -5  10          2.63         19.43        11.11 o
  -1  -5  10        198.62        222.49        16.53 o
   0  -5  10       2607.15       2486.38        59.05 o
   1  -5  10        277.86        307.17        17.62 o
   2  -5  10          1.63         -3.07        13.95 o
   3  -5  10        322.53        386.68        22.08 o
   4  -5  10         40.31         47.20        18.59 o
   5  -5  10          0.16         -3.62        27.47 o
   6  -5  10         59.24         47.79        33.44 o
   7  -5  10         71.67         34.42        36.19 o
   8  -5  10        151.31        155.37        43.87 o
 -11  -4  10        203.85        170.06        39.56 o
 -10  -4  10         37.18         23.70        32.61 o
  -9  -4  10        186.14        228.43        33.54 o
  -8  -4  10        440.88        412.94        25.45 o
  -7  -4  10        287.66        276.59        17.59 o
  -6  -4  10       1070.12       1204.81        27.17 o
  -5  -4  10        132.31        112.75        26.62 o
  -4  -4  10       1122.95       1124.95        24.14 o
  -3  -4  10       1361.73       1389.28        20.06 o
  -2  -4  10        218.16        213.07        14.68 o
  -1  -4  10        147.24        135.12        15.30 o
   0  -4  10        961.53        989.74        37.80 o
   1  -4  10        846.99        860.94        26.49 o
   2  -4  10         20.75         -2.20        13.87 o
   3  -4  10         11.05         10.67        15.91 o
   4  -4  10         93.31        134.90        24.04 o
   5  -4  10        920.74        870.59        35.03 o
   6  -4  10        135.20        145.33        36.87 o
   7  -4  10          4.05         60.86        38.05 o
 -12  -3  10          2.71         30.46        39.61 o
 -11  -3  10          1.40        -33.74        33.74 o
 -10  -3  10        131.74        170.06        35.94 o
  -9  -3  10        162.44        108.67        22.89 o
  -8  -3  10        181.16        227.23        18.17 o
  -7  -3  10         37.82         36.05        14.07 o
  -6  -3  10       1967.93       1881.29        32.59 o
  -5  -3  10       1079.44       1142.09        28.31 o
  -4  -3  10         42.75         49.95        10.84 o
  -3  -3  10       1908.03       1834.56        30.05 o
  -2  -3  10        481.53        583.33        40.35 o
  -1  -3  10       2111.65       2138.50        39.07 o
   0  -3  10         11.64         56.02        19.00 o
   1  -3  10          1.10         -3.88        12.70 o
   2  -3  10        931.89        915.01        39.98 o
   3  -3  10        392.81        376.07        23.23 o
   4  -3  10         16.16         43.29        19.44 o
   5  -3  10        244.44        276.50        25.64 o
   6  -3  10          3.01        -20.01        23.34 o
   7  -3  10          4.05         28.01        41.28 o
 -12  -2  10          0.73         50.04        37.90 o
 -11  -2  10          5.58        -10.53        33.44 o
 -10  -2  10          4.26         -1.69        23.09 o
  -9  -2  10          1.71         -7.52        16.36 o
  -8  -2  10        565.58        641.98        24.18 o
  -7  -2  10        203.47        176.91        16.24 o
  -6  -2  10        230.54        276.26        16.38 o
  -5  -2  10        172.14        212.57        22.85 o
  -4  -2  10         28.35         38.30        12.43 o
  -3  -2  10        334.70        340.41        14.82 o
  -2  -2  10       1888.59       1928.85        30.93 o
  -1  -2  10       1565.20       1467.52        49.70 o
   0  -2  10       3853.14       3840.11        64.34 o
   1  -2  10        157.71        154.84        17.04 o
   2  -2  10        596.89        592.26        26.27 o
   3  -2  10        152.56        208.49        20.99 o
   4  -2  10        131.68        177.91        30.77 o
   5  -2  10         39.31         35.11        22.21 o
   6  -2  10         62.89         24.51        55.48 o
   7  -2  10         34.22         51.46        38.83 o
 -12  -1  10         57.74         31.78        38.44 o
 -11  -1  10         32.82         22.82        37.21 o
 -10  -1  10         34.66         18.84        33.59 o
  -9  -1  10         77.49         69.30        17.65 o
  -8  -1  10        187.32        157.14        33.89 o
  -7  -1  10         46.23         52.59        20.14 o
  -6  -1  10        103.79         99.05        14.39 o
  -5  -1  10        541.41        505.86        19.55 o
  -4  -1  10        689.08        642.86        23.40 o
  -3  -1  10       6411.39       6423.00        84.59 o
  -2  -1  10       1491.41       1483.13        27.76 o
  -1  -1  10         21.84         16.64        12.77 o
   0  -1  10        463.72        479.98        21.44 o
   1  -1  10         10.68         -2.36        14.69 o
   2  -1  10          0.73         -8.69        16.45 o
   3  -1  10        302.48        304.05        38.78 o
   4  -1  10        117.59        136.26        22.03 o
   5  -1  10        830.74        869.11        37.28 o
   6  -1  10          1.10        -23.11        42.65 o
   7  -1  10         31.39         14.59        44.71 o
 -12   0  10          9.99         13.71        37.21 o
 -11   0  10         94.73        100.91        22.75 o
 -10   0  10        164.14        184.73        21.14 o
  -9   0  10        129.40        196.76        20.66 o
  -8   0  10         43.24         21.49        15.86 o
  -7   0  10         27.19         38.91        14.66 o
  -6   0  10        302.51        261.33        16.89 o
  -5   0  10         87.81         85.08        13.58 o
  -4   0  10        128.35        135.37        13.46 o
  -3   0  10         61.99         84.00        16.87 o
  -2   0  10          6.11         10.92        11.08 o
  -1   0  10        332.01        339.50        15.64 o
   0   0  10        373.90        437.77        21.56 o
   1   0  10        903.22        919.77        43.58 o
   2   0  10       1883.43       1908.13        42.78 o
   3   0  10        251.32        246.32        22.93 o
   4   0  10          3.98          1.82        21.62 o
   5   0  10         82.81         60.17        24.00 o
   6   0  10          0.25          7.30        38.59 o
   7   0  10         18.85         19.29        45.78 o
 -12   1  10         80.44         52.48        28.03 o
 -11   1  10         51.64         78.61        22.21 o
 -10   1  10         80.30         96.66        20.33 o
  -9   1  10        625.05        658.28        25.77 o
  -8   1  10        334.60        372.44        22.73 o
  -7   1  10          1.63        -14.02        14.02 o
  -6   1  10        960.49        930.57        35.43 o
  -5   1  10        108.26        120.91        14.33 o
  -4   1  10        526.56        564.36        19.83 o
  -3   1  10        120.48        127.73        13.30 o
  -2   1  10        414.78        410.61        16.96 o
  -1   1  10        435.10        435.58        17.78 o
   0   1  10       1592.14       1651.96        29.00 o
   1   1  10        288.64        350.18        21.69 o
   2   1  10        397.04        373.19        40.57 o
   3   1  10         23.17         18.09        23.58 o
   4   1  10        106.13        123.11        23.80 o
   5   1  10          1.92         -0.78        35.21 o
   6   1  10         87.63         12.09        39.71 o
 -12   2  10          0.65        -29.64        29.64 o
 -11   2  10        285.01        340.98        65.81 o
 -10   2  10         30.03         25.89        19.67 o
  -9   2  10         86.65        102.61        21.38 o
  -8   2  10        312.15        349.58        20.90 o
  -7   2  10        829.76        820.57        26.17 o
  -6   2  10        219.94        259.33        17.29 o
  -5   2  10        617.84        606.95        36.79 o
  -4   2  10        300.95        272.77        16.43 o
  -3   2  10       1665.94       1709.17        30.69 o
  -2   2  10         10.77         18.44        12.27 o
  -1   2  10        437.67        456.35        18.90 o
   0   2  10         68.12         66.21        13.32 o
   1   2  10         30.51         44.53        23.01 o
   2   2  10        251.92        251.93        23.54 o
   3   2  10        393.77        421.32        33.81 o
   4   2  10          1.53         31.34        34.03 o
   5   2  10        183.07        247.23        42.60 o
   6   2  10          5.29        -15.23        41.23 o
 -12   3  10          4.78         16.87        31.70 o
 -11   3  10         30.34         20.37        29.65 o
 -10   3  10         85.15         99.53        32.68 o
  -9   3  10        125.68        131.19        19.48 o
  -8   3  10        501.01        442.68        22.25 o
  -7   3  10        444.09        477.70        31.76 o
  -6   3  10       1567.04       1610.36        32.63 o
  -5   3  10       1045.04       1088.92        32.68 o
  -4   3  10          8.13         13.64        12.06 o
  -3   3  10        177.65        215.34        18.65 o
  -2   3  10        104.44         88.71        14.12 o
  -1   3  10          4.39         -6.35        13.73 o
   0   3  10        927.64        926.75        34.09 o
   1   3  10          0.12        -14.06        14.06 o
   2   3  10       1033.67        971.91        35.89 o
   3   3  10         47.03         92.48        30.09 o
   4   3  10         92.79        149.34        27.33 o
   5   3  10          3.17         -8.55        44.98 o
 -12   4  10         23.05        -11.66        31.44 o
 -11   4  10          1.41        -14.12        34.23 o
 -10   4  10         59.14         76.87        49.99 o
  -9   4  10          5.53        -12.28        23.93 o
  -8   4  10        666.34        670.37        33.61 o
  -7   4  10         70.48         86.55        15.96 o
  -6   4  10         28.76         27.58        15.07 o
  -5   4  10        256.58        244.26        17.39 o
  -4   4  10       1687.81       1588.99        37.56 o
  -3   4  10         95.96        126.03        14.62 o
  -2   4  10        879.44        878.82        24.46 o
  -1   4  10       1081.11       1190.77        35.25 o
   0   4  10        541.04        543.87        27.16 o
   1   4  10         43.37         26.30        19.39 o
   2   4  10        175.15        145.48        47.13 o
   3   4  10          0.29         20.71        25.43 o
   4   4  10        121.59        147.54        29.52 o
   5   4  10         15.66          0.11        31.69 o
 -12   5  10         25.08         53.76        33.84 o
 -11   5  10         75.68         37.87        30.01 o
 -10   5  10         11.88         -6.12        25.77 o
  -9   5  10         22.78          8.80        24.53 o
  -8   5  10          0.62          7.28        23.16 o
  -7   5  10          0.06          8.93        21.86 o
  -6   5  10         11.55          0.94        19.97 o
  -5   5  10        845.84        819.71        48.79 o
  -4   5  10         35.59         20.49        25.27 o
  -3   5  10        956.03        903.32        48.38 o
  -2   5  10        345.88        317.03        23.30 o
  -1   5  10         52.35         77.17        46.03 o
   0   5  10          0.70        -27.18        27.18 o
   1   5  10        282.52        289.19        30.51 o
   2   5  10          0.03          9.49        33.03 o
   3   5  10        329.97        322.95        31.29 o
   4   5  10         80.32         89.27        29.82 o
 -12   6  10          7.72        -31.28        31.28 o
 -11   6  10         30.93         29.95        31.55 o
 -10   6  10        143.46        150.48        30.66 o
  -9   6  10          3.81        -19.23        34.86 o
  -8   6  10         89.26        111.88        25.60 o
  -7   6  10          0.02         -4.59        21.50 o
  -6   6  10        126.61        129.77        22.46 o
  -5   6  10        357.39        321.59        31.02 o
  -4   6  10        291.69        310.16        36.26 o
  -3   6  10          0.05         12.07        21.45 o
  -2   6  10        148.17        110.31        21.66 o
  -1   6  10        571.77        544.75        28.70 o
   0   6  10        243.52        348.83        37.51 o
   1   6  10         19.03        -10.73        44.29 o
   2   6  10        164.98        222.94        35.99 o
   3   6  10         85.91        102.49        38.66 o
   4   6  10         60.94         54.37        36.09 o
 -11   7  10         27.01         12.34        29.77 o
 -10   7  10         55.15         53.88        28.72 o
  -9   7  10        165.26        149.32        28.35 o
  -8   7  10        228.86        225.36        30.80 o
  -7   7  10          1.41         -3.19        23.43 o
  -6   7  10          3.21        -11.31        22.29 o
  -5   7  10         51.52         44.57        21.32 o
  -4   7  10        111.94        119.38        22.16 o
  -3   7  10        115.51         87.13        23.28 o
  -2   7  10        254.91        233.73        24.17 o
  -1   7  10         86.44         50.09        21.50 o
   0   7  10        191.92        195.28        35.65 o
   1   7  10        209.63        231.90        38.00 o
   2   7  10          3.91         36.65        35.70 o
   3   7  10          1.12         13.29        28.90 o
 -11   8  10         82.42        119.76        32.35 o
 -10   8  10         40.37         27.16        29.11 o
  -9   8  10         28.20         24.46        28.70 o
  -8   8  10         63.36         94.55        81.87 o
  -7   8  10        313.72        298.38        29.62 o
  -6   8  10         16.86         10.16        23.84 o
  -5   8  10        345.39        305.76        41.25 o
  -4   8  10         56.99         89.88        22.95 o
  -3   8  10        275.78        262.74        30.33 o
  -2   8  10        142.82        174.53        24.45 o
  -1   8  10         29.25         54.40        35.06 o
   0   8  10          0.15         65.71        34.32 o
   1   8  10        123.97        157.42        39.07 o
   2   8  10          0.42          7.30        37.85 o
 -10   9  10         19.86         71.80        37.58 o
  -9   9  10         83.53        119.01        30.90 o
  -8   9  10         26.05        -20.03        26.29 o
  -7   9  10         29.97         45.38        25.85 o
  -6   9  10        138.56        151.56        26.92 o
  -5   9  10        152.47        176.26        27.08 o
  -4   9  10         28.21         17.75        24.39 o
  -3   9  10         28.96         10.59        24.44 o
  -2   9  10        269.15        179.07        38.14 o
  -1   9  10         33.43         34.23        36.72 o
   0   9  10         88.37         47.50        35.11 o
   1   9  10          5.04         -5.83        41.52 o
   2   9  10         16.99         86.96        41.77 o
 -10  10  10         41.01         37.52        31.70 o
  -9  10  10          0.26          9.82        36.23 o
  -8  10  10        105.87        103.03        30.65 o
  -7  10  10         94.38         68.44        27.53 o
  -6  10  10          6.66         -2.20        40.84 o
  -5  10  10         15.06          3.46        24.27 o
  -4  10  10        140.50        129.40        30.02 o
  -3  10  10         38.68         65.96        33.93 o
  -2  10  10        108.09        109.98        38.93 o
  -1  10  10          6.98         53.72        36.53 o
   0  10  10         72.72         85.79        39.56 o
   1  10  10         75.34        120.55        45.44 o
  -9  11  10          0.39        -22.11        43.16 o
  -8  11  10          0.38        -19.24        29.86 o
  -7  11  10         58.68         58.08        36.06 o
  -6  11  10         37.79         19.90        28.32 o
  -5  11  10         15.20         81.50        58.76 o
  -4  11  10          1.82        -26.36        26.36 o
  -3  11  10         92.30         80.60        37.51 o
  -2  11  10        151.53        207.42        43.24 o
  -1  11  10          1.23        -35.89        35.89 o
  -8  12  10         21.75         -1.73        31.80 o
  -7  12  10         19.77        -29.39        29.39 o
  -6  12  10          9.03          0.73        28.50 o
  -5  12  10         90.97         87.58        42.92 o
  -4  12  10         41.56         63.12        39.66 o
  -3  12  10          1.33        -15.42        37.65 o
  -2  12  10         17.98         30.41        40.30 o
  -2 -18  11          8.12         47.93        36.97 o
  -1 -18  11         40.54          8.97        35.22 o
   0 -18  11         96.71        152.04        49.75 o
   1 -18  11        163.18        205.41        50.88 o
   2 -18  11         49.75         93.62        49.50 o
   3 -18  11         15.83        -35.40        47.99 o
  -3 -17  11         31.30         18.75        50.43 o
  -2 -17  11        122.22        167.91        63.34 o
  -1 -17  11         22.72          4.48        31.41 o
   0 -17  11          2.75         -2.60        41.38 o
   1 -17  11        119.16        134.02        45.54 o
   2 -17  11         86.02         82.75        45.88 o
   3 -17  11          1.81          0.59        45.44 o
   4 -17  11        107.97        157.42        28.95 o
  -5 -16  11         77.54        112.50        30.19 o
  -4 -16  11          3.79        -26.14        26.14 o
  -3 -16  11          0.86        -33.20        33.20 o
  -2 -16  11        144.78        176.08        43.09 o
  -1 -16  11          2.72         -6.14        28.73 o
   0 -16  11         98.12        123.82        21.35 o
   1 -16  11          6.79         16.00        19.85 o
   2 -16  11        142.79        166.41        29.06 o
   3 -16  11        185.68        225.81        47.72 o
   4 -16  11         39.29         -0.88        30.31 o
   5 -16  11          6.49        -12.98        33.74 o
  -6 -15  11         76.87         58.56        35.89 o
  -5 -15  11         71.09        112.77        62.04 o
  -4 -15  11        218.91        280.50        28.43 o
  -3 -15  11          6.83          7.54        65.71 o
  -2 -15  11          9.59         -9.85        18.49 o
  -1 -15  11         50.66         71.42        17.84 o
   0 -15  11         31.32         27.46        29.97 o
   1 -15  11         21.51         31.86        19.52 o
   2 -15  11         34.17         -0.73        38.83 o
   3 -15  11        121.60        115.95        30.55 o
   4 -15  11          6.89        -14.05        29.43 o
   5 -15  11         69.06        114.29        35.55 o
   6 -15  11          2.73          2.20        37.12 o
  -7 -14  11         45.25         44.80        37.95 o
  -6 -14  11        161.69        159.14        36.82 o
  -5 -14  11          1.87        -15.06        25.11 o
  -4 -14  11        250.26        294.25        28.03 o
  -3 -14  11        277.04        349.70        22.57 o
  -2 -14  11        367.75        367.09        24.48 o
  -1 -14  11        115.28        103.63        25.93 o
   0 -14  11        190.95        234.03        21.70 o
   1 -14  11        285.84        306.84        56.75 o
   2 -14  11         19.71          5.68        24.29 o
   3 -14  11         41.98         -0.10        26.34 o
   4 -14  11         96.67        116.98        30.16 o
   5 -14  11          6.91         74.23        32.76 o
   6 -14  11         16.49        -10.53        33.88 o
  -7 -13  11         61.64         64.49        35.45 o
  -6 -13  11         75.08         56.70        31.00 o
  -5 -13  11        254.43        312.58        36.80 o
  -4 -13  11         64.52         39.94        22.25 o
  -3 -13  11         73.11         72.18        20.28 o
  -2 -13  11        310.62        341.57        20.36 o
  -1 -13  11        539.40        550.28        22.84 o
   0 -13  11         67.56         43.28        20.39 o
   2 -13  11          0.09         18.36        24.34 o
   3 -13  11        195.24        180.05        30.55 o
   4 -13  11         39.68         38.44        28.25 o
   5 -13  11         58.85         76.19        31.68 o
   6 -13  11         41.16         22.96        34.37 o
  -8 -12  11          0.02         -7.64        36.82 o
  -7 -12  11         46.01        101.65        33.74 o
  -6 -12  11         50.45         65.81        30.75 o
  -5 -12  11         35.66         46.52        27.42 o
  -4 -12  11        119.71        108.79        30.73 o
  -3 -12  11        997.69        962.50        49.62 o
  -2 -12  11          9.20         30.62        14.99 o
  -1 -12  11        917.23        951.09        30.35 o
   0 -12  11        808.43        762.26        27.91 o
   2 -12  11         27.81        -17.82        21.99 o
   3 -12  11        165.94        211.68        29.04 o
   4 -12  11        259.10        303.20        33.93 o
   5 -12  11         84.91         43.48        31.48 o
   6 -12  11         53.88         36.33        32.07 o
   7 -12  11          8.24         -3.28        34.03 o
  -9 -11  11          1.84        -31.97        38.29 o
  -8 -11  11          7.25         -3.33        34.91 o
  -7 -11  11         30.59          7.20        31.48 o
  -6 -11  11          6.87         57.49        28.99 o
  -5 -11  11        150.34        167.07        28.45 o
  -4 -11  11        250.99        279.13        34.55 o
  -3 -11  11         29.44         47.68        14.38 o
  -2 -11  11         93.59         91.73        14.52 o
  -1 -11  11        234.10        254.49        19.83 o
   0 -11  11         93.13        100.97        21.59 o
   1 -11  11         15.58         -7.10        20.08 o
   2 -11  11       1137.97       1108.24        44.41 o
   3 -11  11          0.15         44.66        24.87 o
   4 -11  11        803.14        752.95        42.45 o
   5 -11  11        110.91        118.35        30.95 o
   6 -11  11         35.70         27.18        31.19 o
   7 -11  11          0.92         37.17        37.90 o
  -9 -10  11        118.01         55.09        37.70 o
  -8 -10  11          3.57        -31.68        31.68 o
  -7 -10  11        105.96        133.63        33.00 o
  -6 -10  11        122.07        126.53        29.97 o
  -5 -10  11         99.86        117.96        27.57 o
  -4 -10  11         82.47         44.95        23.16 o
  -3 -10  11        733.48        785.11        38.56 o
  -2 -10  11        329.98        345.23        30.68 o
  -1 -10  11        168.77        158.22        17.87 o
   0 -10  11       1209.16       1244.17        43.43 o
   1 -10  11        450.59        409.45        29.67 o
   2 -10  11        399.93        431.98        30.41 o
   3 -10  11        121.81        106.11        25.12 o
   4 -10  11         98.77         68.50        27.18 o
   5 -10  11         67.82         89.17        30.75 o
   6 -10  11          0.06        -29.09        32.61 o
   7 -10  11        159.41        206.05        39.61 o
 -10  -9  11         15.39        -19.00        34.81 o
  -9  -9  11         41.91          7.20        33.10 o
  -8  -9  11        264.60        304.52        39.17 o
  -7  -9  11         48.22         70.12        27.86 o
  -6  -9  11         10.07         12.14        25.27 o
  -5  -9  11        290.04        342.22        31.93 o
  -4  -9  11        666.68        596.30        34.67 o
  -3  -9  11         41.85         64.38        14.97 o
  -2  -9  11         66.10         76.24        14.99 o
  -1  -9  11          4.79          8.67        18.41 o
   0  -9  11          0.52        -16.70        18.41 o
   1  -9  11        261.56        267.84        25.76 o
   2  -9  11        991.01        921.00        42.50 o
   3  -9  11         31.91         12.93        22.96 o
   4  -9  11         25.62         30.21        25.36 o
   5  -9  11        448.88        480.94        39.76 o
   6  -9  11         60.09         -0.20        30.46 o
   7  -9  11         41.24         14.30        35.55 o
 -10  -8  11         17.85        -25.02        34.96 o
  -9  -8  11         29.15         20.86        34.91 o
  -8  -8  11         75.71         88.58        30.70 o
  -7  -8  11        146.83        100.72        28.40 o
  -6  -8  11       1817.69       1837.15        60.18 o
  -5  -8  11          2.48         27.27        21.15 o
  -4  -8  11       1420.80       1436.66        46.76 o
  -3  -8  11        563.39        593.00        25.76 o
  -2  -8  11          9.59          3.80        12.93 o
  -1  -8  11          8.50         -7.10        16.60 o
   0  -8  11        856.32        892.55        37.12 o
   1  -8  11        111.69        110.91        21.74 o
   2  -8  11        474.50        484.52        31.88 o
   3  -8  11         21.34         -3.92        24.48 o
   4  -8  11         36.90         62.77        26.69 o
   5  -8  11          1.47         29.09        28.89 o
   6  -8  11          8.72        -29.92        29.92 o
   7  -8  11        105.44        144.01        40.25 o
 -10  -7  11          0.12        -20.22        36.38 o
  -9  -7  11         32.02         22.03        30.11 o
  -8  -7  11        379.58        455.14        38.34 o
  -7  -7  11         72.54         73.40        26.34 o
  -6  -7  11        154.22        165.50        26.69 o
  -5  -7  11        924.49       1005.46        43.58 o
  -4  -7  11        359.83        357.16        27.62 o
  -3  -7  11         10.78         16.41        12.24 o
  -2  -7  11        212.43        193.72        15.23 o
  -1  -7  11       4866.29       4746.79        94.99 o
   1  -7  11       1277.34       1266.79        45.44 o
   2  -7  11        167.27        128.44        23.94 o
   3  -7  11          9.69         19.39        22.82 o
   4  -7  11          3.79         43.53        26.34 o
   5  -7  11        222.31        183.43        34.62 o
   6  -7  11          4.67         -3.48        32.61 o
   7  -7  11         94.85        103.91        40.79 o
 -11  -6  11          2.06        -36.97        36.97 o
 -10  -6  11          6.25         10.92        33.59 o
  -9  -6  11          0.38         13.71        31.93 o
  -8  -6  11         25.74         30.31        26.54 o
  -7  -6  11          4.54         -3.98        18.09 o
  -6  -6  11        475.94        449.58        36.65 o
  -5  -6  11         77.54         69.68        23.94 o
  -4  -6  11        676.64        684.79        35.26 o
  -3  -6  11       3030.10       2921.35        68.75 o
  -2  -6  11        548.68        492.54        23.16 o
  -1  -6  11       1584.93       1537.31        32.95 o
   0  -6  11         19.21         -7.00        16.80 o
   1  -6  11         89.71        110.42        22.43 o
   2  -6  11        100.85         86.87        23.55 o
   3  -6  11          2.42        -21.84        21.84 o
   4  -6  11        471.98        520.11        39.17 o
   5  -6  11         94.93        148.61        34.23 o
   6  -6  11         82.98         37.80        34.77 o
   7  -6  11         21.88         22.18        41.96 o
 -11  -5  11         78.11         86.96        42.36 o
 -10  -5  11          6.26         21.35        36.48 o
  -9  -5  11          0.29        -11.02        28.94 o
  -8  -5  11        173.61        176.63        23.41 o
  -7  -5  11        181.42        141.39        23.41 o
  -6  -5  11        239.43        212.85        21.10 o
  -5  -5  11        249.01        272.74        25.30 o
  -4  -5  11         17.80          5.00        11.90 o
  -3  -5  11        359.26        372.57        18.78 o
  -2  -5  11         11.00         16.86        13.42 o
  -1  -5  11       2074.40       1964.89        77.71 o
   0  -5  11          1.59        -10.45        12.41 o
   1  -5  11         84.74         62.95        15.23 o
   2  -5  11       3957.72       4048.51       106.33 o
   3  -5  11        122.28         92.40        18.64 o
   4  -5  11        162.04        237.14        33.20 o
   5  -5  11          0.20         16.99        31.48 o
   6  -5  11          3.90          9.01        34.81 o
   7  -5  11         67.27         21.89        38.78 o
 -11  -4  11         22.32         26.49        37.31 o
 -10  -4  11         70.60         46.62        34.42 o
  -9  -4  11        583.59        556.30        41.96 o
  -8  -4  11          4.97          8.89        19.82 o
  -7  -4  11         29.00         34.15        15.09 o
  -6  -4  11         68.74         77.73        14.74 o
  -5  -4  11         99.86        112.88        28.46 o
  -4  -4  11         42.89         63.90        17.41 o
  -3  -4  11       1511.27       1479.28        46.76 o
  -2  -4  11         38.52         49.63        13.14 o
  -1  -4  11        786.02        766.16        30.58 o
   0  -4  11        374.57        392.46        53.05 o
   1  -4  11        127.38        157.14        37.34 o
   2  -4  11        241.26        222.49        19.32 o
   3  -4  11         87.75         85.98        19.03 o
   4  -4  11        568.91        636.83        30.71 o
   5  -4  11          0.55         -0.15        31.78 o
   6  -4  11          1.06         75.75        37.36 o
   7  -4  11        197.25        280.48        46.03 o
 -11  -3  11        244.12        253.79        42.55 o
 -10  -3  11         20.77          0.78        31.78 o
  -9  -3  11        301.21        262.12        26.19 o
  -8  -3  11        281.52        287.04        19.99 o
  -7  -3  11        201.11        205.00        17.34 o
  -6  -3  11         20.21         40.74        16.48 o
  -5  -3  11        176.24        184.20        15.26 o
  -4  -3  11       2876.14       2904.70        62.83 o
  -3  -3  11        272.54        341.00        16.06 o
  -2  -3  11        265.36        266.20        29.99 o
  -1  -3  11        150.64        123.15        15.74 o
   0  -3  11       1302.47       1259.20        32.34 o
   1  -3  11         65.56         25.16        15.53 o
   2  -3  11        522.81        549.03        35.72 o
   3  -3  11         19.81         15.38        18.10 o
   4  -3  11        511.64        561.86        30.13 o
   5  -3  11        239.02        248.50        28.39 o
   6  -3  11          0.57        -13.56        34.37 o
   7  -3  11          2.35        -22.08        39.32 o
 -12  -2  11          9.11         18.80        39.42 o
 -11  -2  11          2.39         71.93        36.48 o
 -10  -2  11        304.23        301.31        45.95 o
  -9  -2  11        192.77        211.38        20.76 o
  -8  -2  11        312.19        297.07        19.56 o
  -7  -2  11        388.54        358.18        22.42 o
  -6  -2  11       4853.23       4967.24        73.67 o
  -5  -2  11        289.23        240.37        16.17 o
  -4  -2  11        610.56        627.01        21.21 o
  -3  -2  11          2.02          6.40        11.36 o
  -2  -2  11         91.82         89.24        18.25 o
  -1  -2  11         98.03        127.78        16.35 o
   0  -2  11          4.78         -2.84        23.04 o
   1  -2  11        687.13        739.92        40.54 o
   2  -2  11        418.90        435.92        25.15 o
   3  -2  11          4.83        -13.84        18.16 o
   4  -2  11         76.60         55.64        22.20 o
   5  -2  11        114.65        105.09        25.73 o
   6  -2  11          8.08         -2.18        26.05 o
 -12  -1  11          3.38        -19.59        38.29 o
 -11  -1  11         15.38         12.29        37.75 o
 -10  -1  11         23.11         31.54        20.40 o
  -9  -1  11        186.08        222.59        36.51 o
  -8  -1  11        661.42        756.23        38.05 o
  -7  -1  11         27.80         47.19        15.50 o
  -6  -1  11        936.57        911.22        26.21 o
  -5  -1  11        193.13        203.97        15.71 o
  -4  -1  11        770.66        751.85        25.93 o
  -3  -1  11        443.48        392.40        17.25 o
  -2  -1  11        227.09        187.66        15.13 o
  -1  -1  11       3658.80       3686.41       160.83 o
   0  -1  11          1.68         -6.87        14.83 o
   1  -1  11        179.89        190.09        29.87 o
   2  -1  11         36.36         53.97        25.76 o
   3  -1  11         94.92        117.53        21.85 o
   4  -1  11        239.35        307.75        27.42 o
   5  -1  11          4.31        -13.25        25.08 o
   6  -1  11         25.01         24.95        42.85 o
 -12   0  11         47.75         52.20        42.31 o
 -11   0  11         17.15         -6.73        22.19 o
 -10   0  11         65.58         63.45        32.37 o
  -9   0  11          5.23         -0.47        17.48 o
  -8   0  11        140.15        131.81        18.61 o
  -7   0  11        644.40        605.75        23.65 o
  -6   0  11        489.39        532.17        21.49 o
  -5   0  11        232.31        229.09        18.54 o
  -4   0  11        326.86        342.21        27.35 o
  -3   0  11       3512.11       3502.33        56.87 o
  -2   0  11          5.58         15.30        16.08 o
  -1   0  11        673.58        651.76        26.43 o
   0   0  11        250.41        257.41        36.94 o
   1   0  11       1084.01       1077.87        34.03 o
   2   0  11          1.46         -7.83        27.57 o
   3   0  11          3.51        -19.80        19.80 o
   4   0  11        646.18        660.97        33.60 o
   5   0  11          9.33         17.43        38.14 o
   6   0  11         10.10        -36.53        39.47 o
 -12   1  11         12.16         38.79        31.01 o
 -11   1  11         11.86          2.87        28.69 o
 -10   1  11          8.93          7.10        20.26 o
  -9   1  11          2.32        -17.76        17.76 o
  -8   1  11         61.21         42.72        25.89 o
  -7   1  11        119.03         99.36        17.02 o
  -6   1  11        630.74        633.02        23.15 o
  -5   1  11        265.25        267.15        22.58 o
  -4   1  11         76.19         79.29        14.27 o
  -3   1  11       1480.38       1453.37        30.03 o
  -2   1  11        265.19        266.32        18.31 o
  -1   1  11        667.22        693.21        23.30 o
   0   1  11        911.13        881.76        44.31 o
   1   1  11        427.16        451.49        25.52 o
   2   1  11        742.92        734.54        47.45 o
   3   1  11         45.97         35.24        39.74 o
   4   1  11         19.01         40.69        37.07 o
   5   1  11         88.32         18.41        40.01 o
 -12   2  11         56.65        -29.72        31.81 o
 -11   2  11         32.24         81.72        36.63 o
 -10   2  11         14.91         31.94        20.23 o
  -9   2  11        575.83        610.30        26.69 o
  -8   2  11         28.20         25.29        17.37 o
  -7   2  11         96.27        151.64        18.11 o
  -6   2  11          7.98          8.74        14.84 o
  -5   2  11         78.81         84.90        18.12 o
  -4   2  11        218.91        207.15        16.59 o
  -3   2  11          8.50         25.51        13.57 o
  -2   2  11        212.58        191.38        15.75 o
  -1   2  11        639.00        652.08        25.65 o
   0   2  11        691.75        688.41        51.32 o
   1   2  11         76.48         48.67        26.15 o
   2   2  11        455.23        466.82        32.76 o
   3   2  11          8.95          0.27        23.36 o
   4   2  11        261.89        288.11        31.57 o
   5   2  11         20.22         40.77        29.46 o
 -12   3  11         46.73         38.47        31.92 o
 -11   3  11        400.19        454.84        37.30 o
 -10   3  11          0.23          2.04        31.66 o
  -9   3  11        127.34        160.56        27.36 o
  -8   3  11         84.89         70.94        18.59 o
  -7   3  11        293.37        275.90        28.63 o
  -6   3  11        187.98        155.14        21.28 o
  -5   3  11         40.34         30.04        20.76 o
  -4   3  11        805.50        861.57        25.61 o
  -3   3  11        109.33         85.69        15.14 o
  -2   3  11        110.70        100.99        15.59 o
  -1   3  11        163.87        202.81        19.74 o
   0   3  11        279.44        311.62        36.31 o
   1   3  11        337.94        336.93        39.27 o
   2   3  11          1.00        -10.72        31.68 o
   3   3  11          2.07        -15.28        37.61 o
   4   3  11         62.26         53.08        28.70 o
   5   3  11         27.95         34.60        63.75 o
 -12   4  11          8.15          3.67        31.66 o
 -11   4  11         60.41         74.66        31.09 o
 -10   4  11        170.99        166.03        30.26 o
  -9   4  11        162.98        185.68        28.41 o
  -8   4  11        178.16        200.15        27.50 o
  -7   4  11         71.19         54.77        26.83 o
  -6   4  11       1082.57       1221.30        67.62 o
  -5   4  11        153.44        143.59        17.07 o
  -4   4  11        275.73        242.09        47.03 o
  -3   4  11        177.45        127.19        21.89 o
  -2   4  11         44.21         70.99        33.47 o
  -1   4  11         21.26         34.73        29.28 o
   0   4  11          5.29         20.57        29.43 o
   1   4  11        525.21        476.34        43.14 o
   2   4  11         73.52         39.37        33.54 o
   3   4  11        178.29        188.76        40.84 o
   4   4  11         10.27         69.78        42.26 o
 -11   5  11         18.73         30.28        30.75 o
 -10   5  11         19.74          3.89        36.85 o
  -9   5  11         79.42         68.34        28.60 o
  -8   5  11        841.58       1010.95        63.07 o
  -7   5  11          0.85        -11.39        22.81 o
  -6   5  11        403.97        402.21        36.82 o
  -5   5  11        124.18        110.61        22.63 o
  -4   5  11        356.01        393.88        82.12 o
  -3   5  11        240.21        235.56        24.87 o
  -2   5  11         32.25          7.35        20.27 o
  -1   5  11        401.61        384.50        30.48 o
   0   5  11        223.50        169.47        34.52 o
   1   5  11          5.06        -32.12        32.12 o
   2   5  11        143.58         98.08        41.13 o
   3   5  11         62.23         -5.29        38.88 o
   4   5  11         24.63         -8.18        45.24 o
 -11   6  11         24.01         26.22        30.57 o
 -10   6  11         13.71          8.74        30.75 o
  -9   6  11         61.69         28.35        27.09 o
  -8   6  11         64.31         20.75        25.30 o
  -7   6  11        131.19        136.00        31.09 o
  -6   6  11         31.02         34.65        22.78 o
  -5   6  11         58.30         59.96        22.51 o
  -4   6  11        240.47        236.71        25.33 o
  -3   6  11        925.02        875.09        36.72 o
  -2   6  11        192.80        165.52        24.85 o
  -1   6  11        448.83        440.71        29.82 o
   0   6  11          2.07         31.00        32.27 o
   1   6  11         84.83         52.74        36.87 o
   2   6  11          4.64         23.60        37.65 o
   3   6  11         33.63         47.94        45.10 o
 -11   7  11         10.83         -8.11        45.20 o
 -10   7  11          4.94        -21.51        28.44 o
  -9   7  11          1.96        -26.89        26.89 o
  -8   7  11          4.97         -6.70        27.96 o
  -7   7  11         30.64         65.21        26.42 o
  -6   7  11         70.52         88.98        25.22 o
  -5   7  11        272.69        218.38        26.44 o
  -4   7  11         16.86         27.21        23.45 o
  -3   7  11        147.90        205.31        37.34 o
  -2   7  11         94.84         82.33        24.60 o
  -1   7  11         37.34         96.41        37.02 o
   0   7  11          0.08        -31.97        31.97 o
   1   7  11         23.56         48.48        38.00 o
   2   7  11         64.92         47.59        40.74 o
 -10   8  11          0.72        -23.17        32.88 o
  -9   8  11         62.29         81.53        29.91 o
  -8   8  11         55.31         50.99        57.05 o
  -7   8  11          6.55         18.74        26.93 o
  -6   8  11         53.67         40.33        30.33 o
  -5   8  11         34.09         52.54        42.99 o
  -4   8  11          9.21         23.99        24.88 o
  -3   8  11         60.88         69.09        24.48 o
  -2   8  11         21.60         12.07        24.08 o
  -1   8  11         37.73        -22.52        33.93 o
   0   8  11        230.35        154.58        40.15 o
   1   8  11          6.70        -17.28        38.05 o
 -10   9  11         10.84         50.33        34.59 o
  -9   9  11         23.20         41.94        30.12 o
  -8   9  11          8.11          1.22        34.62 o
  -7   9  11         19.89         64.18        28.97 o
  -6   9  11          4.46         10.40        26.01 o
  -5   9  11          0.47         -3.12        25.07 o
  -4   9  11         67.58         76.43        29.55 o
  -3   9  11        176.13        134.54        28.90 o
  -2   9  11         79.40         68.31        35.94 o
  -1   9  11         69.59         17.68        36.72 o
   0   9  11          0.54         -0.44        41.91 o
  -9  10  11         21.74         32.72        32.09 o
  -8  10  11         10.31        -21.47        30.23 o
  -7  10  11          6.26         27.02        29.61 o
  -6  10  11        142.34        146.43        31.72 o
  -5  10  11         59.85         69.81        35.08 o
  -4  10  11         11.87         40.08        28.13 o
  -3  10  11          3.51         16.45        35.26 o
  -2  10  11          9.10        -18.56        36.72 o
  -1  10  11          0.34        -26.88        40.01 o
  -8  11  11        109.60        147.23        35.07 o
  -7  11  11          3.20        -14.14        32.93 o
  -6  11  11         41.51         53.09        31.58 o
  -5  11  11          0.47        -28.78        28.78 o
  -4  11  11          8.34         -1.62        35.35 o
  -3  11  11         11.92         -4.26        40.10 o
  -2  11  11          7.11        -39.42        39.42 o
  -1 -18  12         37.33          1.18        45.54 o
   0 -18  12          0.62        -10.72        45.24 o
   1 -18  12         38.32         13.22        46.42 o
  -2 -17  12         89.99         76.93        34.53 o
  -1 -17  12          0.31        -40.45        40.45 o
   0 -17  12        360.12        389.77        51.27 o
   1 -17  12         17.30         15.91        42.70 o
   2 -17  12          4.57         19.21        23.45 o
   3 -17  12          0.45         16.11        46.86 o
  -5 -16  12          0.25         16.40        34.08 o
  -4 -16  12         22.67         50.78        31.88 o
  -3 -16  12         65.42         38.05        30.11 o
  -2 -16  12        196.71        206.55        23.51 o
  -1 -16  12         50.62         61.65        27.30 o
   0 -16  12          0.49         -6.42        21.14 o
   1 -16  12          0.53          0.55        21.25 o
   2 -16  12        155.97        206.52        25.55 o
   3 -16  12         34.56         95.58        32.32 o
   4 -16  12         20.78         18.17        32.66 o
  -6 -15  12         39.30         61.94        37.07 o
  -5 -15  12         45.19         44.22        34.57 o
  -4 -15  12         18.57         -8.67        31.53 o
  -3 -15  12         22.53         22.03        30.70 o
  -2 -15  12         57.34         42.52        27.80 o
  -1 -15  12          5.39         -7.48        19.94 o
   0 -15  12         53.91         26.75        20.86 o
   1 -15  12         94.94         72.94        22.02 o
   2 -15  12         87.29        120.55        42.94 o
   3 -15  12        228.97        263.04        35.55 o
   4 -15  12         53.61         46.47        33.49 o
   5 -15  12         14.20         50.14        34.72 o
  -6 -14  12         18.70          0.29        32.51 o
  -5 -14  12         15.24         -1.76        32.07 o
  -4 -14  12         26.44         54.79        31.29 o
  -3 -14  12         11.43         20.22        28.20 o
  -2 -14  12        129.55        123.66        19.54 o
  -1 -14  12         55.44         58.69        20.10 o
   0 -14  12        135.64        132.93        26.93 o
   1 -14  12        192.09        159.45        22.64 o
   2 -14  12        327.55        399.61        35.55 o
   3 -14  12         60.99         82.36        31.29 o
   4 -14  12          0.08        -21.25        30.06 o
   5 -14  12         49.24        107.23        35.50 o
  -7 -13  12         14.53         13.32        34.52 o
  -6 -13  12        105.50         73.11        33.69 o
  -5 -13  12         92.15         78.74        30.16 o
  -4 -13  12          5.42          5.04        27.27 o
  -3 -13  12        797.78        917.52        42.99 o
  -2 -13  12         48.97         54.90        28.38 o
  -1 -13  12         46.41         37.64        45.81 o
   0 -13  12         27.21         -2.59        18.47 o
   1 -13  12         15.05          3.72        23.85 o
   2 -13  12         10.04         -5.78        25.07 o
   3 -13  12          8.49         24.43        28.01 o
   4 -13  12          5.51         46.22        31.19 o
   5 -13  12         33.54         22.38        34.08 o
   6 -13  12         32.44        -15.96        36.72 o
  -8 -12  12          8.40         -2.69        37.41 o
  -7 -12  12        153.42        168.15        37.26 o
  -6 -12  12          7.40         18.12        30.65 o
  -5 -12  12        326.14        376.11        36.33 o
  -4 -12  12        159.20        231.07        30.95 o
  -3 -12  12         42.41         74.13        23.85 o
  -2 -12  12         11.71          1.99        17.39 o
  -1 -12  12        342.90        394.69        23.55 o
   0 -12  12        260.19        272.33        21.94 o
   2 -12  12        474.32        544.35        36.58 o
   3 -12  12         21.43         23.26        27.96 o
   4 -12  12        179.76        169.03        34.28 o
   5 -12  12         21.23         15.33        33.54 o
   6 -12  12         20.77         16.70        34.18 o
  -8 -11  12          8.81          4.02        35.70 o
  -7 -11  12        146.11        164.57        34.08 o
  -6 -11  12        150.57        142.05        32.56 o
  -5 -11  12        104.08        148.90        31.09 o
  -4 -11  12        100.18        149.44        27.86 o
  -3 -11  12        212.88        273.52        28.20 o
  -2 -11  12        549.51        522.56        24.91 o
  -1 -11  12        159.57        167.49        19.02 o
   0 -11  12       1030.25       1012.32        42.45 o
   2 -11  12          4.03         37.17        23.80 o
   3 -11  12         54.53         75.99        26.59 o
   4 -11  12        188.35        180.63        32.07 o
   5 -11  12         16.62         31.34        31.39 o
   6 -11  12         20.86         50.78        35.01 o
  -9 -10  12          5.24          0.78        38.24 o
  -8 -10  12          1.50         13.86        32.86 o
  -7 -10  12          9.12          0.15        31.88 o
  -6 -10  12         17.00         21.54        29.23 o
  -5 -10  12         17.34         -0.10        26.64 o
  -4 -10  12         29.46         19.24        22.92 o
  -3 -10  12         12.04         -6.22        20.86 o
  -2 -10  12        919.80        945.81        30.24 o
  -1 -10  12       1484.84       1477.03        35.71 o
   0 -10  12        437.70        402.55        30.75 o
   1 -10  12         12.02          4.02        23.06 o
   2 -10  12        127.92        101.16        26.59 o
   3 -10  12        377.07        486.92        37.75 o
   4 -10  12          0.89         16.94        29.72 o
   5 -10  12        111.34        139.85        34.37 o
   6 -10  12         58.01         41.28        34.96 o
  -9  -9  12         63.93         23.80        33.49 o
  -8  -9  12         47.42         -5.88        30.31 o
  -7  -9  12          9.48         13.81        29.62 o
  -6  -9  12        159.07        136.66        28.79 o
  -5  -9  12         32.42         82.85        26.78 o
  -4  -9  12        772.40        779.63        40.40 o
  -3  -9  12        163.18        159.14        25.76 o
  -2  -9  12         77.62         96.61        25.44 o
  -1  -9  12        123.98        151.94        24.48 o
   0  -9  12          1.51          3.67        19.54 o
   1  -9  12          3.23         21.25        21.35 o
   2  -9  12          0.73          3.87        21.89 o
   3  -9  12        376.90        430.90        35.35 o
   4  -9  12        644.57        600.71        42.06 o
   5  -9  12         49.85         34.47        31.14 o
   6  -9  12          0.16        -32.86        32.86 o
 -10  -8  12         90.01        119.82        42.50 o
  -9  -8  12          0.45          9.84        34.77 o
  -8  -8  12        355.68        386.44        39.27 o
  -7  -8  12         96.82        110.76        29.09 o
  -6  -8  12          0.45         -3.53        27.08 o
  -5  -8  12         52.36         64.05        24.73 o
  -4  -8  12        229.71        196.30        25.61 o
  -3  -8  12        351.65        364.84        30.02 o
  -2  -8  12          2.36         -5.89        13.95 o
  -1  -8  12        410.91        452.49        31.09 o
   0  -8  12          4.37         -0.15        20.76 o
   1  -8  12       1150.23       1192.61        48.97 o
   2  -8  12        435.20        523.84        35.26 o
   3  -8  12        325.36        363.62        33.93 o
   4  -8  12         38.59         12.49        28.16 o
   5  -8  12          4.62         -2.55        30.55 o
   6  -8  12          5.15         10.82        35.45 o
 -10  -7  12        154.82        170.35        40.05 o
  -9  -7  12         22.24          7.10        32.17 o
  -8  -7  12         99.12        122.22        32.17 o
  -7  -7  12        205.46        164.33        30.31 o
  -6  -7  12        241.02        226.12        30.21 o
  -5  -7  12        638.53        662.11        40.35 o
  -4  -7  12         41.17         30.41        20.71 o
  -3  -7  12        768.53        828.75        38.29 o
  -2  -7  12        492.38        477.51        31.53 o
  -1  -7  12        513.30        440.01        29.77 o
   0  -7  12         15.23         12.39        19.83 o
   1  -7  12        143.23        134.56        24.92 o
   2  -7  12         54.05         62.82        26.05 o
   3  -7  12         15.56         56.46        26.44 o
   4  -7  12         35.32         -8.08        27.86 o
   5  -7  12         43.80         18.66        31.88 o
   6  -7  12        249.49        186.02        43.19 o
 -11  -6  12          0.62          9.65        39.47 o
 -10  -6  12         21.48         88.24        36.38 o
  -9  -6  12         66.16         63.02        32.46 o
  -8  -6  12        144.65        129.17        31.93 o
  -7  -6  12        164.52        213.36        23.83 o
  -6  -6  12          2.33        -16.01        17.77 o
  -5  -6  12       2519.37       2589.95        69.92 o
  -4  -6  12       1579.19       1533.71        50.88 o
  -3  -6  12        665.31        601.05        34.18 o
  -2  -6  12         74.06         65.22        20.42 o
  -1  -6  12        480.77        489.95        32.32 o
   0  -6  12       1043.97       1081.95        44.02 o
   1  -6  12         45.83         44.61        23.26 o
   2  -6  12          9.73         -0.64        23.31 o
   3  -6  12        157.74        128.73        28.89 o
   4  -6  12        318.49        382.81        38.88 o
   5  -6  12          5.12         17.92        32.37 o
   6  -6  12          5.68         92.40        38.83 o
 -11  -5  12          7.58        -37.12        40.01 o
 -10  -5  12          2.42         12.49        33.44 o
  -9  -5  12         34.24         37.36        31.93 o
  -8  -5  12         18.67          2.62        20.84 o
  -7  -5  12       1022.70       1024.63        97.34 o
  -6  -5  12        329.69        349.28        28.16 o
  -5  -5  12        421.68        437.81        57.29 o
  -4  -5  12        853.43        843.24        28.09 o
  -3  -5  12        144.11        178.62        17.62 o
  -2  -5  12        540.62        514.65        23.90 o
  -1  -5  12        344.78        363.95        20.08 o
   0  -5  12        793.89        836.99        29.74 o
   1  -5  12       2171.00       2246.74        93.70 o
   2  -5  12         56.30         85.69        26.15 o
   3  -5  12         12.72         -4.46        27.08 o
   4  -5  12         84.67         49.11        31.39 o
   5  -5  12         79.28         83.05        35.45 o
   6  -5  12         11.36         -2.11        40.30 o
 -11  -4  12         73.87         38.29        38.54 o
 -10  -4  12         88.59         65.08        35.45 o
  -9  -4  12         78.53         74.67        32.56 o
  -8  -4  12         11.71         22.39        21.01 o
  -7  -4  12          2.01         26.32        19.52 o
  -6  -4  12         16.17         22.15        30.07 o
  -5  -4  12        378.30        325.34        26.13 o
  -4  -4  12         18.49          5.75        24.57 o
  -3  -4  12         78.79         85.26        18.51 o
  -2  -4  12       4120.74       3834.81       100.50 o
  -1  -4  12        845.90        886.77        54.43 o
   0  -4  12        453.60        491.46        40.69 o
   1  -4  12        101.43        185.68        29.43 o
   2  -4  12          7.53         14.79        18.28 o
   3  -4  12         35.13         15.31        24.46 o
   4  -4  12         24.87         11.80        33.35 o
   5  -4  12          2.30        -16.89        33.05 o
   6  -4  12        279.02        311.72        46.08 o
 -11  -3  12         48.16         -4.55        37.75 o
 -10  -3  12        115.05        153.31        37.12 o
  -9  -3  12         55.11         35.36        24.68 o
  -8  -3  12        144.17        159.41        19.34 o
  -7  -3  12          4.15         12.16        15.62 o
  -6  -3  12          0.34          9.14        15.03 o
  -5  -3  12        209.37        227.51        28.48 o
  -4  -3  12       1108.16       1101.45        26.81 o
  -3  -3  12        301.43        282.80        26.25 o
  -2  -3  12          1.91          3.57        14.23 o
  -1  -3  12          2.29          2.25        14.89 o
   0  -3  12         54.54         43.20        17.06 o
   1  -3  12         76.56         60.08        26.74 o
   2  -3  12        633.57        657.60        30.08 o
   3  -3  12       1044.30       1209.15        39.84 o
   4  -3  12        435.96        542.98        32.11 o
   5  -3  12         63.12         28.79        35.60 o
   6  -3  12         13.63         19.68        40.01 o
 -11  -2  12        125.70         97.69        39.12 o
 -10  -2  12         62.77        103.10        67.47 o
  -9  -2  12         29.09         -8.69        18.80 o
  -8  -2  12        742.61        720.71        27.63 o
  -7  -2  12        722.25        693.65        26.11 o
  -6  -2  12         13.66         25.85        15.02 o
  -5  -2  12         76.95         56.92        14.55 o
  -4  -2  12         42.65         73.79        14.37 o
  -3  -2  12        142.62        157.65        15.24 o
  -2  -2  12        113.72        130.61        22.55 o
  -1  -2  12        104.39        132.54        32.12 o
   0  -2  12          1.01         21.16        16.79 o
   1  -2  12       1717.65       1634.72        61.28 o
   2  -2  12         35.69         30.38        20.08 o
   3  -2  12         20.61          7.24        21.12 o
   4  -2  12          1.83         -5.84        22.62 o
   5  -2  12         17.94         -9.88        27.73 o
   6  -2  12          8.12        -20.71        39.07 o
 -12  -1  12         76.23         46.57        44.27 o
 -11  -1  12          0.85         -8.67        27.73 o
 -10  -1  12        509.07        479.79        27.19 o
  -9  -1  12         98.20        116.88        20.54 o
  -8  -1  12        371.34        388.66        22.22 o
  -7  -1  12        217.43        230.05        19.64 o
  -6  -1  12        844.86        821.30        47.02 o
  -5  -1  12        406.96        454.29        41.44 o
  -4  -1  12        734.43        638.80        23.26 o
  -3  -1  12        158.65        144.69        15.25 o
  -2  -1  12       1886.17       1851.50        40.51 o
  -1  -1  12        112.29         92.47        18.05 o
   0  -1  12         80.83         97.87        18.91 o
   1  -1  12          5.02         12.57        21.28 o
   2  -1  12        132.48        160.66        34.37 o
   3  -1  12        126.74        140.41        31.19 o
   4  -1  12         77.46        115.87        27.16 o
   5  -1  12          4.93          3.32        27.38 o
 -12   0  12         86.93        110.86        42.45 o
 -11   0  12          4.48         43.75        23.38 o
 -10   0  12         34.97         35.67        25.56 o
  -9   0  12        161.80        152.62        21.39 o
  -8   0  12        393.09        342.87        22.37 o
  -7   0  12        267.52        251.94        19.43 o
  -6   0  12        230.03        242.64        17.87 o
  -5   0  12       2587.87       2474.28        48.74 o
  -4   0  12        788.17        866.01        26.10 o
  -3   0  12        172.26        172.08        16.54 o
  -2   0  12        373.42        415.02        20.05 o
  -1   0  12         16.58         51.75        17.33 o
   0   0  12         13.84         23.02        17.86 o
   1   0  12        113.44        105.36        43.29 o
   2   0  12         43.74         63.17        32.46 o
   3   0  12        461.93        531.03        45.78 o
   4   0  12         73.68         63.22        26.30 o
   5   0  12         19.99        -10.87        41.03 o
 -12   1  12          0.86        -25.88        30.58 o
 -11   1  12          1.31         18.82        23.09 o
 -10   1  12         58.62         43.59        21.47 o
  -9   1  12         32.21         29.66        19.63 o
  -8   1  12          0.74          4.60        18.11 o
  -7   1  12       1323.59       1377.47        45.44 o
  -6   1  12        320.65        346.39        22.68 o
  -5   1  12        108.43        139.91        16.59 o
  -4   1  12         38.30         51.33        14.71 o
  -3   1  12        396.79        382.28        19.75 o
  -2   1  12        176.16        192.90        17.60 o
  -1   1  12        853.13        800.60        31.08 o
   0   1  12        714.23        766.91        31.90 o
   1   1  12        723.05        769.45        33.50 o
   2   1  12          0.99        -20.64        20.64 o
   3   1  12         29.62         -3.13        35.21 o
   4   1  12         38.01         50.09        39.81 o
   5   1  12         11.12         84.32        45.00 o
 -12   2  12          6.20          1.26        32.23 o
 -11   2  12         10.52        -30.28        30.28 o
 -10   2  12         13.76         13.40        27.36 o
  -9   2  12        130.88        161.46        22.00 o
  -8   2  12        110.20        125.93        19.98 o
  -7   2  12         32.83         27.91        17.26 o
  -6   2  12         40.74         29.95        16.61 o
  -5   2  12        263.22        293.90        36.31 o
  -4   2  12        714.21        726.22        25.56 o
  -3   2  12        200.88        214.19        23.30 o
  -2   2  12       1439.30       1434.95        32.24 o
  -1   2  12        389.94        414.33        40.74 o
   0   2  12          5.10        -29.77        33.81 o
   1   2  12          0.11         17.70        31.39 o
   2   2  12         81.08         71.88        36.43 o
   3   2  12         32.67         11.36        37.17 o
   4   2  12        159.63        148.27        44.17 o
 -11   3  12          5.60         -1.46        30.15 o
 -10   3  12         19.30         41.93        28.78 o
  -9   3  12         38.48         34.11        26.13 o
  -8   3  12          1.34          4.71        24.95 o
  -7   3  12          0.09        -13.43        17.51 o
  -6   3  12          2.75        -15.67        15.67 o
  -5   3  12        339.19        367.51        27.28 o
  -4   3  12        770.13        774.76        26.94 o
  -3   3  12        316.63        305.34        26.88 o
[truncated: 86,459 more chars]
